# Supplementary material for: bHLH transcription factors cooperate with chromatin remodelers to regulate cell fate decisions during Arabidopsis stomatal development
Source: PLoS Biol. 2024 Aug 16;22(8):e3002770. doi: 10.1371/journal.pbio.3002770 (PMC11357106; doi:10.1371/journal.pbio.3002770)
Supplement: S1 Table — (XLSX) [file pbio.3002770.s010.xlsx]

## Sheet: ICE1-TbID candidates
										Enrichment analysis with LFQ (results from 2-sided t-tests)
										SCRM-TbID vs WT (3h biotin)				SCRM-TbID vs SPCHp-nucTbID (3h biotin)				SCRM-TbID vs FAMAp-nucTbID* (3h biotin)				SCRM-TbID 3h vs 0h biotin				Spectral counts for major protein ID
Protein name	Major Protein ID	Additional proteins		MW [kDa]	Peptides	Razor + unique peptides	Unique peptides	Sequence coverage [%]		Log2FC	p-vlaue	q-value		Log2FC	p-vlaue	q-value		Log2FC	p-vlaue	q-value		Log2FC	p-vlaue	q-value		WT_3h-1	WT_3h-2	WT_3h-3		IT_0h-1	IT_0h-2	IT_0h-3		IT_3h-1	IT_3h-2	IT_3h-3		SpnT_3h-1	SpnT_3h-2	SpnT_3h-3		FpnT_3h-1	FpnT_3h-2	FpnT_3h-3
SCRM/SCRM; SCRM2	AT3G26744	SCRM2 (AT1G12860)		53.538	18	18	18	45.1		9.36614	1.32431e-05	0		9.82522	1.49548e-10	0		5.67597	4.32534e-06	0		1.84643	8.44015e-05	0		0	0	0		7	6	6		24	22	18		0	0	0		4	4	3
BRM/CHA2/CHR2	AT2G46020			245.44	19	19	19	14.5		4.34822	5.25606e-05	0		1.41723	0.0382622	0.00687179		1.52153	0.00787028	0.00332584		1.88407	0.000737649	0		0	0	0		0	1	0		5	9	5		2	2	3		11	10	9
BRD1	AT1G20670			72.955	6	6	6	15		4.62379	0.00140172	0		1.8525	0.0140443	0.02		2.3439	0.000257917	0		3.7408	0.000372417	0		0	0	0		0	0	0		3	2	1		0	0	0		0	1	1
SWI3C	AT1G21700			88.249	1	1	1	2.2		4.15222	0.00254413	0		1.52468	0.0298758	0.00314754		2.6975	0.000265516	0		1.74257	0.0405667	0.00967033		0	0	0		1	0	0		1	1	1		0	1	1		1	1	1
SWI3D/CHB3	AT4G34430			107.61	13	13	13	18		6.29099	2.04696e-05	0		0.717795	0.191516	0.0631825		1.53843	0.00412515	0.00246914		1.96573	0.000646175	0		0	0	0		1	1	2		5	5	5		3	6	4		8	11	5
SWP73B/BAF60/CHC1	AT5G14170			59.27	10	10	10	24.3		5.4682	0.00415767	0		0.848221	0.141834	0.0421538		1.94473	0.00197665	0.00174194		1.49997	0.00996575	0.00722078		0	0	0		1	1	0		3	7	4		2	4	2		7	8	4
BRIP2	AT5G17510			42.554	4	4	4	16		3.43061	0.00343384	0.00182353		2.63882	0.0022971	0.00653659		2.10577	0.00271556	0.00177049		2.59843	0.0649068	0.00790476		0	0	0		0	1	0		3	2	3		0	1	0		1	2	2
SYS1	AT5G07940			167.42	8	5	5	8		2.98965	0.0464761	0.0165752		2.48425	0.00327906	0.00331034		3.02417	0.00152377	0		2.16037	0.0728769	0.0114639		0	0	0		0	0	0		2	5	2		0	1	0		0	2	0
SYS3	AT5G07980			164.36	9	9	5	9.7		4.63801	0.000887565	0		2.14341	0.0071877	0		2.62413	0.000988781	0		2.92623	0.00118637	0		0	0	0		0	0	0		2	6	6		0	1	1		0	1	2
LUH	AT2G32700			85.272	22	22	22	43.8		6.3294	0.00128053	0		2.51197	0.00307631	0		4.47417	0.000244551	0		2.24843	0.00109918	0		0	0	0		4	3	4		20	22	14		3	7	4		2	9	4
CHR4/PKR1	AT5G44800			247.92	14	14	14	9.7		5.41236	0.00274789	0		1.6971	0.0200863	0.00434783		2.35287	0.000144634	0		3.0299	0.00230616	0		0	0	0		1	1	0		7	6	5		2	1	2		2	8	5
HAC1/PCAT2	AT1G79000	HAC5 (AT3G12980)		195.17	50	50	41	33		9.70111	0.000239376	0		0.939153	0.11504	0.0588235		4.8221	0.000232493	0		2.10127	0.00362669	0		0	0	0		13	15	11		43	41	40		24	38	30		5	15	10
SPT20/PHL	AT1G72390			143.31	4	4	4	5.8		4.27758	0.00483459	0.00196825		3.83852	0.000145037	0		3.93093	0.00529956	0		3.9245	0.0118776	0		0	0	0		0	0	0		1	2	1		0	0	0		0	0	0
TRA1a	AT2G17930			436.35	3	3	2	1.3		1.16757	0.00277498	0.0313111		1.5917	0.0256035	0.00661728		1.48897	0.000338065	0.00152113		1.39203	0.043135	0.0153725		0	0	0		0	0	0		1	0	0		0	0	0		1	3	0
TAF12b	AT1G17440			74.805	2	2	2	5.1		3.38581	0.0087577	0.00611236		3.06295	0.000865068	0		3.43527	0.00744612	0		2.08617	0.0529676	0.00859091		0	0	0		0	0	0		1	1	1		0	0	0		0	0	0
TurboID	Turbo-mVenus	Turbo-YFPnls		63.522	42	42	42	56.2		1.84711	0.0630536	0.0532182		-0.204206	1.60032	0.642046		0	1	0.994737		1.5241	0.00285891	0.00317647		28†	9	5		9	11	10		28	27	16		36	43	31		54	77	46
																		* data transformed for comparison to correct for higher levels of TurboID and resulting higher labeling in FAMApro samples								† Carry-over from previous sample with UBQpro-driven TurboID. Other high abundant endogenously biotinylated proteins were not elevated. TurboID carry-over was therefore not considered a concern for the sample.
