# Supplementary material for: bHLH transcription factors cooperate with chromatin remodelers to regulate cell fate decisions during Arabidopsis stomatal development
Source: PLoS Biol. 2024 Aug 16;22(8):e3002770. doi: 10.1371/journal.pbio.3002770 (PMC11357106; doi:10.1371/journal.pbio.3002770)
Supplement: S1 Data — (XLSX) [file pbio.3002770.s012.xlsx]

## Sheet: summary
Figure	Data description	Source GEO accession	Notes
1A	The entropy score of simulated expression data to show the effects on entropy by changes in the number of genes expressed and by how homogeously the genes are expressed	NA	accompanying data sheet Fig1A
1B	The entropy score of epidermal cells calculated from scRNA-seq, with their replative coordinates on the UMAP	GSE167135	accompanying data sheet Fig1BtoD
1C	The entropy score of epidermal cells calculated from scRNA-seq, in a boxplot showing the changes along lineage progression	GSE167135	accompanying data sheet Fig1BtoD
1D	The number of genes expressed in epidermal cells in a boxplot showing the changes along lineage progression	GSE167135	accompanying data sheet Fig1BtoD
2A	ATAC-seq in meristemoids, read enrichment is plotted	GSE190753
2A	ChIP-seq of SPCH, MUTE, FAMA and SCRM. Binding sites identified are used as the regions for plotting	GSE57954,GSE107018,GSE269849,GSE145258
2B	MNase-seq in seedlings. Read enrichment is shown at the gene	GSE21673
2B	ChIP-seq of H3K27me3, BRM, SPCH, MUTE, FAMA and SCRM. Read enrichment is shown at the gene	GSE118138,GSE142369,GSE57954,GSE107018,GSE269849,GSE145258
2C	Expression pattern of SWEET5 in stomatal lineage. Gene expression in single cells are plotted by cell identity.	GSE167135
2D	ChIP-seq of H3K27me3, BRM, SPCH, MUTE, FAMA and SCRM. Fold enrichment of H3K27me3 are plotted with genes identified to be regulated by indicated bHLHs	GSE118138,GSE142369,GSE57954,GSE107018,GSE269849,GSE145258
3A	MNase-seq in seedlings. Read enrichment is shown at the gene	GSE21673
3A	ChIP-seq of SPCH, MUTE, FAMA, SCRM, LFY and PIF4. Binding sites identified are used as the regions for plotting	GSE57954,GSE107018,GSE269849,GSE145258, GSE141706, GSE35315
3B	ChIP-seq of MUTE, FAMA and SCRM. Motif enrichment is calculated by Homer	GSE107018,GSE269849,GSE145258
3C	ChIP-seq of MUTE, FAMA and SCRM. Read enrichment is plotted by whether the regions are bound by nucleosomes or not.	GSE107018,GSE269849,GSE145258
3D	MNase-seq in seedlings. Read enrichment is plotted.	GSE269849
3D	ChIP-seq of MUTE. Regions identified are used for plotting.	GSE107018
3E	MNase-seq in seedlings. Read enrichment is shown at the gene	GSE269849
3E	ChIP-seq of MUTE, FAMA and SCRM. Red enrichment is shown at the gene	GSE107018,GSE269849,GSE145258
4A	TurboID of SCRM. The LFC vs the -lof PV is plotted	PRIDE dataset identifier PXD040690	accompanying data sheet Fig4A
4D	distance between the binding sites of indicated two proteins. Derived from FAMA, SCRM, BRD1 and BRM ChIP-seq data	GSE269849, GSE145258,GSE161595, GSE142369	accompanying data sheet Fig4D&S6C
4E	ChIP-seq of SCRM and FAMA. read enrichment is plotted	GSE145258, GSE269849
5A	quantification of mutant phenotypes	NA	accompanying data sheet Fig5A
S1	The entropy scores of root cells calculated from scRNA-seq	GSE152766	accompanying data sheet FigS1
S2	ChIP-seq of SPCH, MUTE, FAMA and SCRM. Binding sites identified are used to examine their overlaps and motif enrichment.	GSE57954,GSE107018,GSE269849,GSE145258
S3A	ChIP-seq of H3K4me3, BRM, SPCH, MUTE, FAMA and SCRM. Fold enrichment of H3K4me3 are plotted with genes identified to be regulated by indicated bHLHs	GSE118138,GSE142369,GSE57954,GSE107018,GSE269849,GSE145258
S3B	Mesophyll and seedling ATAC-seq. Read enrichment is plotted	GSE85203
S3B	ChIP-seq of SPCH, MUTE, FAMA and SCRM. Binding sites identified are used as the regions for plotting	GSE57954,GSE107018,GSE269849,GSE145258
S4	ChIP-seq of MUTE, FAMA, SCRM and LFY. Binding sites are used to map to the nearest gene within 2kb.	GSE107018,GSE269849,GSE145258, GSE141706
S6A	Expression pattern of indicated genes. Gene expression in single cells are plotted by cell identity.	GSE167135
S6B	ChIP-seq of SCRM, BRD1 and BRM. Binding sites identified are used to examine their overlaps	GSE145258,GSE161595, GSE142369
S6C	distance between the binding sites of indicated two proteins, derived from FAMA, SCRM, BRD1 and BRM ChIP-seq data	GSE269849, GSE145258,GSE161595, GSE142369
S6D	ChIP-seq of SCRM, BRD1 and BRM. Read enrichment is plotted by whether the regions overlap with SCRM binding or not.	GSE145258,GSE161595, GSE142369
S8A	MNase-seq in seedlings. Read enrichment is shown at the gene	GSE21673
S8A	ChIP-seq of H3K27me3, BRM, SPCH, MUTE, FAMA and SCRM. Read enrichment is shown at the gene	GSE118138,GSE142369,GSE57954,GSE107018,GSE269849,GSE145258
S8B	qRT-PCR. Realtive expression to actin are used to calculate the mean and standard deviation of expression.	NA	accompanying data sheet FigS8B

## Sheet: bHLHs' targets
bHLH targets were determined by incorporating scRNA-seq datasets with the ChIPseq data sets for each transcription factor. For ChIP-seq data, uniquely mapped reads were retained for peak calling using MACS2 with default settings and peaks with a FDR cutoff of 10-6 over non-transgenic control. scRNA-seq datasets were analyzed using standard Seurat pipeline with the same parameter as described in L…
TF	Target
SPCH	AT1G28480
SPCH	AT1G28760
SPCH	AT1G29070
SPCH	AT1G29150
SPCH	AT1G03970
SPCH	AT1G29330
SPCH	AT1G29340
SPCH	AT1G04000
SPCH	AT1G29395
SPCH	AT1G29470
SPCH	AT1G29640
SPCH	AT1G29670
SPCH	AT1G29880
SPCH	AT1G29920
SPCH	AT1G29930
SPCH	AT1G29970
SPCH	AT1G29990
SPCH	AT1G04070
SPCH	AT1G30320
SPCH	AT1G30360
SPCH	AT1G30380
SPCH	AT1G30440
SPCH	AT1G30755
SPCH	AT1G30757
SPCH	AT1G30820
SPCH	AT1G04170
SPCH	AT1G31130
SPCH	AT1G31330
SPCH	AT1G31340
SPCH	AT1G31350
SPCH	AT1G31580
SPCH	AT1G31650
SPCH	AT1G31760
SPCH	AT1G31860
SPCH	AT1G04270
SPCH	AT1G31930
SPCH	AT1G32050
SPCH	AT1G32060
SPCH	AT1G32130
SPCH	AT1G32150
SPCH	AT1G32210
SPCH	AT1G32230
SPCH	AT1G32350
SPCH	AT1G32460
SPCH	AT1G32490
SPCH	AT1G32580
SPCH	AT1G32640
SPCH	AT1G32690
SPCH	AT1G32700
SPCH	AT1G32780
SPCH	AT1G32900
SPCH	AT1G32920
SPCH	AT1G32928
SPCH	AT1G33110
SPCH	AT1G04480
SPCH	AT1G33590
SPCH	AT1G33600
SPCH	AT1G33680
SPCH	AT1G33810
SPCH	AT1G33930
SPCH	AT1G34000
SPCH	AT1G34370
SPCH	AT1G34640
SPCH	AT1G01320
SPCH	AT1G04630
SPCH	AT1G35430
SPCH	AT1G35510
SPCH	AT1G35580
SPCH	AT1G04690
SPCH	AT1G35680
SPCH	AT1G04750
SPCH	AT1G04820
SPCH	AT1G01350
SPCH	AT1G36370
SPCH	AT1G01030
SPCH	AT1G36730
SPCH	AT1G36980
SPCH	AT1G01360
SPCH	AT1G37130
SPCH	AT1G04990
SPCH	AT1G01370
SPCH	AT1G05065
SPCH	AT1G05100
SPCH	AT1G05190
SPCH	AT1G05230
SPCH	AT1G05270
SPCH	AT1G05340
SPCH	AT1G41830
SPCH	AT1G05350
SPCH	AT1G41880
SPCH	AT1G05380
SPCH	AT1G42990
SPCH	AT1G43560
SPCH	AT1G43670
SPCH	AT1G05575
SPCH	AT1G44350
SPCH	AT1G44575
SPCH	AT1G44760
SPCH	AT1G05675
SPCH	AT1G05680
SPCH	AT1G45145
SPCH	AT1G01470
SPCH	AT1G47128
SPCH	AT1G47200
SPCH	AT1G01480
SPCH	AT1G47970
SPCH	AT1G48100
SPCH	AT1G48300
SPCH	AT1G48410
SPCH	AT1G48450
SPCH	AT1G48630
SPCH	AT1G48745
SPCH	AT1G48830
SPCH	AT1G48900
SPCH	AT1G48920
SPCH	AT1G49032
SPCH	AT1G49240
SPCH	AT1G06000
SPCH	AT1G01490
SPCH	AT1G49410
SPCH	AT1G49430
SPCH	AT1G49500
SPCH	AT1G49590
SPCH	AT1G49620
SPCH	AT1G49650
SPCH	AT1G49760
SPCH	AT1G50010
SPCH	AT1G50020
SPCH	AT1G50320
SPCH	AT1G50460
SPCH	AT1G50480
SPCH	AT1G50660
SPCH	AT1G50740
SPCH	AT1G50920
SPCH	AT1G51060
SPCH	AT1G51070
SPCH	AT1G51090
SPCH	AT1G51400
SPCH	AT1G51500
SPCH	AT1G51510
SPCH	AT1G51650
SPCH	AT1G51760
SPCH	AT1G51950
SPCH	AT1G52220
SPCH	AT1G06390
SPCH	AT1G52300
SPCH	AT1G01540
SPCH	AT1G52360
SPCH	AT1G06400
SPCH	AT1G52720
SPCH	AT1G52740
SPCH	AT1G52827
SPCH	AT1G52870
SPCH	AT1G52890
SPCH	AT1G52910
SPCH	AT1G53060
SPCH	AT1G53170
SPCH	AT1G53210
SPCH	AT1G53250
SPCH	AT1G53300
SPCH	AT1G53320
SPCH	AT1G53380
SPCH	AT1G01550
SPCH	AT1G53500
SPCH	AT1G53580
SPCH	AT1G53625
SPCH	AT1G53670
SPCH	AT1G53840
SPCH	AT1G06570
SPCH	AT1G54050
SPCH	AT1G54130
SPCH	AT1G54210
SPCH	AT1G54290
SPCH	AT1G54410
SPCH	AT1G54690
SPCH	AT1G54780
SPCH	AT1G54830
SPCH	AT1G06680
SPCH	AT1G55150
SPCH	AT1G55210
SPCH	AT1G55330
SPCH	AT1G55450
SPCH	AT1G55490
SPCH	AT1G06760
SPCH	AT1G55670
SPCH	AT1G55740
SPCH	AT1G55820
SPCH	AT1G55920
SPCH	AT1G56045
SPCH	AT1G56070
SPCH	AT1G56150
SPCH	AT1G56200
SPCH	AT1G56220
SPCH	AT1G56240
SPCH	AT1G56280
SPCH	AT1G56300
SPCH	AT1G06870
SPCH	AT1G56330
SPCH	AT1G56340
SPCH	AT1G06890
SPCH	AT1G56500
SPCH	AT1G56580
SPCH	AT1G56660
SPCH	AT1G57660
SPCH	AT1G57990
SPCH	AT1G58080
SPCH	AT1G58100
SPCH	AT1G58180
SPCH	AT1G58200
SPCH	AT1G58270
SPCH	AT1G58290
SPCH	AT1G58470
SPCH	AT1G59660
SPCH	AT1G07140
SPCH	AT1G07150
SPCH	AT1G07170
SPCH	AT1G59870
SPCH	AT1G59900
SPCH	AT1G59910
SPCH	AT1G59970
SPCH	AT1G60550
SPCH	AT1G01610
SPCH	AT1G60710
SPCH	AT1G60790
SPCH	AT1G60900
SPCH	AT1G60950
SPCH	AT1G61250
SPCH	AT1G61340
SPCH	AT1G61520
SPCH	AT1G61780
SPCH	AT1G61790
SPCH	AT1G61890
SPCH	AT1G61900
SPCH	AT1G01630
SPCH	AT1G62045
SPCH	AT1G62370
SPCH	AT1G62380
SPCH	AT1G62390
SPCH	AT1G62422
SPCH	AT1G62750
SPCH	AT1G62780
SPCH	AT1G07570
SPCH	AT1G63010
SPCH	AT1G63090
SPCH	AT1G63160
SPCH	AT1G63180
SPCH	AT1G63290
SPCH	AT1G07630
SPCH	AT1G63640
SPCH	AT1G63660
SPCH	AT1G63720
SPCH	AT1G63780
SPCH	AT1G63830
SPCH	AT1G07660
SPCH	AT1G63840
SPCH	AT1G63980
SPCH	AT1G07670
SPCH	AT1G64040
SPCH	AT1G64065
SPCH	AT1G64090
SPCH	AT1G64200
SPCH	AT1G64390
SPCH	AT1G07720
SPCH	AT1G64660
SPCH	AT1G64670
SPCH	AT1G64680
SPCH	AT1G64950
SPCH	AT1G65060
SPCH	AT1G07820
SPCH	AT1G65390
SPCH	AT1G07870
SPCH	AT1G65490
SPCH	AT1G07890
SPCH	AT1G65720
SPCH	AT1G65820
SPCH	AT1G65960
SPCH	AT1G65980
SPCH	AT1G07930
SPCH	AT1G66090
SPCH	AT1G07940
SPCH	AT1G66160
SPCH	AT1G66180
SPCH	AT1G66200
SPCH	AT1G66260
SPCH	AT1G66400
SPCH	AT1G66500
SPCH	AT1G66530
SPCH	AT1G66580
SPCH	AT1G66760
SPCH	AT1G67070
SPCH	AT1G67090
SPCH	AT1G67340
SPCH	AT1G67350
SPCH	AT1G67560
SPCH	AT1G67580
SPCH	AT1G67740
SPCH	AT1G67785
SPCH	AT1G67920
SPCH	AT1G67940
SPCH	AT1G08130
SPCH	AT1G68010
SPCH	AT1G68300
SPCH	AT1G68400
SPCH	AT1G68440
SPCH	AT1G68470
SPCH	AT1G68500
SPCH	AT1G68590
SPCH	AT1G08200
SPCH	AT1G68660
SPCH	AT1G68840
SPCH	AT1G69160
SPCH	AT1G69250
SPCH	AT1G69295
SPCH	AT1G69410
SPCH	AT1G69640
SPCH	AT1G69680
SPCH	AT1G69740
SPCH	AT1G69760
SPCH	AT1G69770
SPCH	AT1G69850
SPCH	AT1G69890
SPCH	AT1G70090
SPCH	AT1G70140
SPCH	AT1G70310
SPCH	AT1G70410
SPCH	AT1G70490
SPCH	AT1G70590
SPCH	AT1G70600
SPCH	AT1G01720
SPCH	AT1G70700
SPCH	AT1G70770
SPCH	AT1G70780
SPCH	AT1G08450
SPCH	AT1G71000
SPCH	AT1G71010
SPCH	AT1G71350
SPCH	AT1G71500
SPCH	AT1G71520
SPCH	AT1G71695
SPCH	AT1G71697
SPCH	AT1G71720
SPCH	AT1G08570
SPCH	AT1G72150
SPCH	AT1G08580
SPCH	AT1G72370
SPCH	AT1G72450
SPCH	AT1G72500
SPCH	AT1G72510
SPCH	AT1G72520
SPCH	AT1G72610
SPCH	AT1G72670
SPCH	AT1G72680
SPCH	AT1G72800
SPCH	AT1G08630
SPCH	AT1G72970
SPCH	AT1G73060
SPCH	AT1G08650
SPCH	AT1G73230
SPCH	AT1G73390
SPCH	AT1G08680
SPCH	AT1G73480
SPCH	AT1G73500
SPCH	AT1G73540
SPCH	AT1G08700
SPCH	AT1G73760
SPCH	AT1G08720
SPCH	AT1G73880
SPCH	AT1G73885
SPCH	AT1G73920
SPCH	AT1G74020
SPCH	AT1G74050
SPCH	AT1G74060
SPCH	AT1G74330
SPCH	AT1G74470
SPCH	AT1G74490
SPCH	AT1G74560
SPCH	AT1G74670
SPCH	AT1G74730
SPCH	AT1G74750
SPCH	AT1G74840
SPCH	AT1G74950
SPCH	AT1G74960
SPCH	AT1G75000
SPCH	AT1G75080
SPCH	AT1G75240
SPCH	AT1G08830
SPCH	AT1G75380
SPCH	AT1G75510
SPCH	AT1G75630
SPCH	AT1G75640
SPCH	AT1G75660
SPCH	AT1G75690
SPCH	AT1G75710
SPCH	AT1G75800
SPCH	AT1G08890
SPCH	AT1G75900
SPCH	AT1G75950
SPCH	AT1G76070
SPCH	AT1G76080
SPCH	AT1G76100
SPCH	AT1G76150
SPCH	AT1G76160
SPCH	AT1G76170
SPCH	AT1G76180
SPCH	AT1G08920
SPCH	AT1G76360
SPCH	AT1G76380
SPCH	AT1G76490
SPCH	AT1G08930
SPCH	AT1G76520
SPCH	AT1G76550
SPCH	AT1G76560
SPCH	AT1G76590
SPCH	AT1G76600
SPCH	AT1G76610
SPCH	AT1G76650
SPCH	AT1G76670
SPCH	AT1G76690
SPCH	AT1G76700
SPCH	AT1G08980
SPCH	AT1G76940
SPCH	AT1G76950
SPCH	AT1G76980
SPCH	AT1G77250
SPCH	AT1G77450
SPCH	AT1G77490
SPCH	AT1G01800
SPCH	AT1G77680
SPCH	AT1G77770
SPCH	AT1G77800
SPCH	AT1G09070
SPCH	AT1G77940
SPCH	AT1G78000
SPCH	AT1G78020
SPCH	AT1G78040
SPCH	AT1G78050
SPCH	AT1G78070
SPCH	AT1G78080
SPCH	AT1G78100
SPCH	AT1G78140
SPCH	AT1G78150
SPCH	AT1G78170
SPCH	AT1G78210
SPCH	AT1G78230
SPCH	AT1G78240
SPCH	AT1G78260
SPCH	AT1G09150
SPCH	AT1G78300
SPCH	AT1G78380
SPCH	AT1G78570
SPCH	AT1G78630
SPCH	AT1G78770
SPCH	AT1G78790
SPCH	AT1G78830
SPCH	AT1G78850
SPCH	AT1G78870
SPCH	AT1G09200
SPCH	AT1G79010
SPCH	AT1G79040
SPCH	AT1G79110
SPCH	AT1G09210
SPCH	AT1G79160
SPCH	AT1G79270
SPCH	AT1G79280
SPCH	AT1G79350
SPCH	AT1G01820
SPCH	AT1G09250
SPCH	AT1G79550
SPCH	AT1G79610
SPCH	AT1G79650
SPCH	AT1G79830
SPCH	AT1G79910
SPCH	AT1G09310
SPCH	AT1G80040
SPCH	AT1G80080
SPCH	AT1G80110
SPCH	AT1G80120
SPCH	AT1G09340
SPCH	AT1G80160
SPCH	AT1G80300
SPCH	AT1G80380
SPCH	AT1G80410
SPCH	AT1G80450
SPCH	AT1G80530
SPCH	AT1G80560
SPCH	AT1G80610
SPCH	AT1G80700
SPCH	AT1G80840
SPCH	AT1G80920
SPCH	AT1G80930
SPCH	AT1G09470
SPCH	AT1G09520
SPCH	AT1G09560
SPCH	AT1G09590
SPCH	AT1G01010
SPCH	AT1G09645
SPCH	AT1G09730
SPCH	AT1G09760
SPCH	AT1G09795
SPCH	AT1G09940
SPCH	AT1G09970
SPCH	AT1G10020
SPCH	AT1G10060
SPCH	AT1G10140
SPCH	AT1G01050
SPCH	AT1G10230
SPCH	AT1G01960
SPCH	AT1G10360
SPCH	AT1G10370
SPCH	AT1G10590
SPCH	AT1G10650
SPCH	AT1G10657
SPCH	AT1G10690
SPCH	AT1G10700
SPCH	AT1G10840
SPCH	AT1G10960
SPCH	AT1G02080
SPCH	AT1G11240
SPCH	AT1G11260
SPCH	AT1G11310
SPCH	AT1G11390
SPCH	AT1G11840
SPCH	AT1G11850
SPCH	AT1G11860
SPCH	AT1G11910
SPCH	AT1G02140
SPCH	AT1G12000
SPCH	AT1G12090
SPCH	AT1G12230
SPCH	AT1G02180
SPCH	AT1G12320
SPCH	AT1G12330
SPCH	AT1G12390
SPCH	AT1G12430
SPCH	AT1G12440
SPCH	AT1G12480
SPCH	AT1G12580
SPCH	AT1G12750
SPCH	AT1G12810
SPCH	AT1G12845
SPCH	AT1G12860
SPCH	AT1G12900
SPCH	AT1G13220
SPCH	AT1G13245
SPCH	AT1G13360
SPCH	AT1G13370
SPCH	AT1G13440
SPCH	AT1G02330
SPCH	AT1G13930
SPCH	AT1G02390
SPCH	AT1G02400
SPCH	AT1G14300
SPCH	AT1G14320
SPCH	AT1G14440
SPCH	AT1G14450
SPCH	AT1G14540
SPCH	AT1G14590
SPCH	AT1G14620
SPCH	AT1G14685
SPCH	AT1G14710
SPCH	AT1G14720
SPCH	AT1G14740
SPCH	AT1G14870
SPCH	AT1G14900
SPCH	AT1G01100
SPCH	AT1G14980
SPCH	AT1G15010
SPCH	AT1G15030
SPCH	AT1G15100
SPCH	AT1G15270
SPCH	AT1G15340
SPCH	AT1G15400
SPCH	AT1G15420
SPCH	AT1G15430
SPCH	AT1G15520
SPCH	AT1G15570
SPCH	AT1G02560
SPCH	AT1G15660
SPCH	AT1G15670
SPCH	AT1G15690
SPCH	AT1G15740
SPCH	AT1G15750
SPCH	AT1G15800
SPCH	AT1G15820
SPCH	AT1G16030
SPCH	AT1G16180
SPCH	AT1G16740
SPCH	AT1G16880
SPCH	AT1G16920
SPCH	AT1G17060
SPCH	AT1G01120
SPCH	AT1G17147
SPCH	AT1G17180
SPCH	AT1G17190
SPCH	AT1G17200
SPCH	AT1G17290
SPCH	AT1G17360
SPCH	AT1G17370
SPCH	AT1G17380
SPCH	AT1G17420
SPCH	AT1G17455
SPCH	AT1G17530
SPCH	AT1G17560
SPCH	AT1G17620
SPCH	AT1G17840
SPCH	AT1G17860
SPCH	AT1G17880
SPCH	AT1G18070
SPCH	AT1G18080
SPCH	AT1G02840
SPCH	AT1G18300
SPCH	AT1G18330
SPCH	AT1G18450
SPCH	AT1G02860
SPCH	AT1G18480
SPCH	AT1G18500
SPCH	AT1G02870
SPCH	AT1G02880
SPCH	AT1G18720
SPCH	AT1G18730
SPCH	AT1G18740
SPCH	AT1G18800
SPCH	AT1G18950
SPCH	AT1G19020
SPCH	AT1G19110
SPCH	AT1G19130
SPCH	AT1G19150
SPCH	AT1G19180
SPCH	AT1G19310
SPCH	AT1G19330
SPCH	AT1G19380
SPCH	AT1G19520
SPCH	AT1G01140
SPCH	AT1G19570
SPCH	AT1G19660
SPCH	AT1G19670
SPCH	AT1G19770
SPCH	AT1G19870
SPCH	AT1G19910
SPCH	AT1G20010
SPCH	AT1G20100
SPCH	AT1G20330
SPCH	AT1G20340
SPCH	AT1G03040
SPCH	AT1G20440
SPCH	AT1G20450
SPCH	AT1G20510
SPCH	AT1G20620
SPCH	AT1G20650
SPCH	AT1G20693
SPCH	AT1G20696
SPCH	AT1G20810
SPCH	AT1G20823
SPCH	AT1G20960
SPCH	AT1G21000
SPCH	AT1G21010
SPCH	AT1G21065
SPCH	AT1G21080
SPCH	AT1G03080
SPCH	AT1G21100
SPCH	AT1G03090
SPCH	AT1G21400
SPCH	AT1G21450
SPCH	AT1G21500
SPCH	AT1G03130
SPCH	AT1G03140
SPCH	AT1G21590
SPCH	AT1G21680
SPCH	AT1G21690
SPCH	AT1G21720
SPCH	AT1G21750
SPCH	AT1G21770
SPCH	AT1G21790
SPCH	AT1G21830
SPCH	AT1G21980
SPCH	AT1G22180
SPCH	AT1G03220
SPCH	AT1G03230
SPCH	AT1G22400
SPCH	AT1G22520
SPCH	AT1G22630
SPCH	AT1G22700
SPCH	AT1G22885
SPCH	AT1G22890
SPCH	AT1G22930
SPCH	AT1G22985
SPCH	AT1G23040
SPCH	AT1G03330
SPCH	AT1G23290
SPCH	AT1G23310
SPCH	AT1G23440
SPCH	AT1G23490
SPCH	AT1G23710
SPCH	AT1G23740
SPCH	AT1G23860
SPCH	AT1G24170
SPCH	AT1G24360
SPCH	AT1G24440
SPCH	AT1G25220
SPCH	AT1G25260
SPCH	AT1G25275
SPCH	AT1G25400
SPCH	AT1G03590
SPCH	AT1G25550
SPCH	AT1G25560
SPCH	AT1G03610
SPCH	AT1G25682
SPCH	AT1G26110
SPCH	AT1G03630
SPCH	AT1G26270
SPCH	AT1G26560
SPCH	AT1G26600
SPCH	AT1G26630
SPCH	AT1G26770
SPCH	AT1G26800
SPCH	AT1G03740
SPCH	AT1G27100
SPCH	AT1G27130
SPCH	AT1G03760
SPCH	AT1G27210
SPCH	AT1G27290
SPCH	AT1G27310
SPCH	AT1G27350
SPCH	AT1G27390
SPCH	AT1G27450
SPCH	AT1G27650
SPCH	AT1G27730
SPCH	AT1G27770
SPCH	AT1G27930
SPCH	AT1G27950
SPCH	AT1G28010
SPCH	AT1G03860
SPCH	AT1G28190
SPCH	AT1G28200
SPCH	AT1G28290
SPCH	AT1G28330
SPCH	AT1G28380
SPCH	AT2G23690
SPCH	AT2G23790
SPCH	AT2G23810
SPCH	AT2G23940
SPCH	AT2G24100
SPCH	AT2G24270
SPCH	AT2G24500
SPCH	AT2G03440
SPCH	AT2G24550
SPCH	AT2G24590
SPCH	AT2G24765
SPCH	AT2G24790
SPCH	AT2G24860
SPCH	AT2G25080
SPCH	AT2G25110
SPCH	AT2G25210
SPCH	AT2G25250
SPCH	AT2G25450
SPCH	AT2G25460
SPCH	AT2G25490
SPCH	AT2G25520
SPCH	AT2G01180
SPCH	AT2G25670
SPCH	AT2G25735
SPCH	AT2G25900
SPCH	AT2G26080
SPCH	AT2G26110
SPCH	AT2G26140
SPCH	AT2G26190
SPCH	AT2G26250
SPCH	AT2G26300
SPCH	AT2G03680
SPCH	AT2G26340
SPCH	AT2G26500
SPCH	AT2G26530
SPCH	AT2G26560
SPCH	AT2G26570
SPCH	AT2G26590
SPCH	AT2G26660
SPCH	AT2G26740
SPCH	AT2G26900
SPCH	AT2G26910
SPCH	AT2G26975
SPCH	AT2G27020
SPCH	AT2G27030
SPCH	AT2G27040
SPCH	AT2G27080
SPCH	AT2G27100
SPCH	AT2G03810
SPCH	AT2G27310
SPCH	AT2G27385
SPCH	AT2G27480
SPCH	AT2G27500
SPCH	AT2G27530
SPCH	AT2G27680
SPCH	AT2G27730
SPCH	AT2G27830
SPCH	AT2G27840
SPCH	AT2G27860
SPCH	AT2G27960
SPCH	AT2G27970
SPCH	AT2G28000
SPCH	AT2G28130
SPCH	AT2G28305
SPCH	AT2G28400
SPCH	AT2G28720
SPCH	AT2G28740
SPCH	AT2G28800
SPCH	AT2G28840
SPCH	AT2G28900
SPCH	AT2G28910
SPCH	AT2G28930
SPCH	AT2G29140
SPCH	AT2G29210
SPCH	AT2G03980
SPCH	AT2G29420
SPCH	AT2G29450
SPCH	AT2G29500
SPCH	AT2G29530
SPCH	AT2G29960
SPCH	AT2G30000
SPCH	AT2G30050
SPCH	AT2G30110
SPCH	AT2G30200
SPCH	AT2G30250
SPCH	AT2G30260
SPCH	AT2G30360
SPCH	AT2G30490
SPCH	AT2G30500
SPCH	AT2G30520
SPCH	AT2G30570
SPCH	AT2G30620
SPCH	AT2G30860
SPCH	AT2G30870
SPCH	AT2G30880
SPCH	AT2G30990
SPCH	AT2G31200
SPCH	AT2G31360
SPCH	AT2G31570
SPCH	AT2G31680
SPCH	AT2G31945
SPCH	AT2G32060
SPCH	AT2G32090
SPCH	AT2G32150
SPCH	AT2G32190
SPCH	AT2G32200
SPCH	AT2G32220
SPCH	AT2G32690
SPCH	AT2G32720
SPCH	AT2G32730
SPCH	AT2G32765
SPCH	AT2G32800
SPCH	AT2G32920
SPCH	AT2G32930
SPCH	AT2G32970
SPCH	AT2G33120
SPCH	AT2G33150
SPCH	AT2G33380
SPCH	AT2G33390
SPCH	AT2G33570
SPCH	AT2G33580
SPCH	AT2G33700
SPCH	AT2G33800
SPCH	AT2G33830
SPCH	AT2G34250
SPCH	AT2G34310
SPCH	AT2G34355
SPCH	AT2G34420
SPCH	AT2G34430
SPCH	AT2G34480
SPCH	AT2G34510
SPCH	AT2G34620
SPCH	AT2G34630
SPCH	AT2G34650
SPCH	AT2G34730
SPCH	AT2G34860
SPCH	AT2G35370
SPCH	AT2G35410
SPCH	AT2G35520
SPCH	AT2G35530
SPCH	AT2G35605
SPCH	AT2G35910
SPCH	AT2G35930
SPCH	AT2G35940
SPCH	AT2G36160
SPCH	AT2G36200
SPCH	AT2G36220
SPCH	AT2G36320
SPCH	AT2G36460
SPCH	AT2G36470
SPCH	AT2G36530
SPCH	AT2G36580
SPCH	AT2G36620
SPCH	AT2G36830
SPCH	AT2G36880
SPCH	AT2G36900
SPCH	AT2G36930
SPCH	AT2G36950
SPCH	AT2G37020
SPCH	AT2G37080
SPCH	AT2G37110
SPCH	AT2G37170
SPCH	AT2G37190
SPCH	AT2G37220
SPCH	AT2G37340
SPCH	AT2G37430
SPCH	AT2G37470
SPCH	AT2G37540
SPCH	AT2G04520
SPCH	AT2G37600
SPCH	AT2G37660
SPCH	AT2G37940
SPCH	AT2G04550
SPCH	AT2G37970
SPCH	AT2G38000
SPCH	AT2G38010
SPCH	AT2G04570
SPCH	AT2G38240
SPCH	AT2G38250
SPCH	AT2G38280
SPCH	AT2G38290
SPCH	AT2G38310
SPCH	AT2G38400
SPCH	AT2G38410
SPCH	AT2G38470
SPCH	AT2G38530
SPCH	AT2G38540
SPCH	AT2G38740
SPCH	AT2G38870
SPCH	AT2G39010
SPCH	AT2G39020
SPCH	AT2G39050
SPCH	AT2G39200
SPCH	AT2G39270
SPCH	AT2G39350
SPCH	AT2G39390
SPCH	AT2G39400
SPCH	AT2G39420
SPCH	AT2G04700
SPCH	AT2G39460
SPCH	AT2G39570
SPCH	AT2G39660
SPCH	AT2G39730
SPCH	AT2G39770
SPCH	AT2G39800
SPCH	AT2G39980
SPCH	AT2G39990
SPCH	AT2G40000
SPCH	AT2G40060
SPCH	AT2G40090
SPCH	AT2G40095
SPCH	AT2G40100
SPCH	AT2G40140
SPCH	AT2G40180
SPCH	AT2G40290
SPCH	AT2G40300
SPCH	AT2G40340
SPCH	AT2G40360
SPCH	AT2G40380
SPCH	AT2G40430
SPCH	AT2G40620
SPCH	AT2G40660
SPCH	AT2G40830
SPCH	AT2G40880
SPCH	AT2G41010
SPCH	AT2G41100
SPCH	AT2G41180
SPCH	AT2G41200
SPCH	AT2G04880
SPCH	AT2G41220
SPCH	AT2G41250
SPCH	AT2G41380
SPCH	AT2G41410
SPCH	AT2G41420
SPCH	AT2G41430
SPCH	AT2G41475
SPCH	AT2G41530
SPCH	AT2G41630
SPCH	AT2G41680
SPCH	AT2G41730
SPCH	AT2G41840
SPCH	AT2G41945
SPCH	AT2G42220
SPCH	AT2G42280
SPCH	AT2G42300
SPCH	AT2G42330
SPCH	AT2G42540
SPCH	AT2G42580
SPCH	AT2G42600
SPCH	AT2G42750
SPCH	AT2G42840
SPCH	AT2G42870
SPCH	AT2G42880
SPCH	AT2G43020
SPCH	AT2G43120
SPCH	AT2G43130
SPCH	AT2G43290
SPCH	AT2G43320
SPCH	AT2G43330
SPCH	AT2G43340
SPCH	AT2G05070
SPCH	AT2G43460
SPCH	AT2G43510
SPCH	AT2G43520
SPCH	AT2G43560
SPCH	AT2G43570
SPCH	AT2G43590
SPCH	AT2G43750
SPCH	AT2G43780
SPCH	AT2G43810
SPCH	AT2G43910
SPCH	AT2G44060
SPCH	AT2G44080
SPCH	AT2G05100
SPCH	AT2G44120
SPCH	AT2G44130
SPCH	AT2G44350
SPCH	AT2G44430
SPCH	AT2G44650
SPCH	AT2G44670
SPCH	AT2G44820
SPCH	AT2G44920
SPCH	AT2G45070
SPCH	AT2G45140
SPCH	AT2G45170
SPCH	AT2G45180
SPCH	AT2G45200
SPCH	AT2G45300
SPCH	AT2G45400
SPCH	AT2G45470
SPCH	AT2G45640
SPCH	AT2G45680
SPCH	AT2G45710
SPCH	AT2G45740
SPCH	AT2G45820
SPCH	AT2G45950
SPCH	AT2G45960
SPCH	AT2G45970
SPCH	AT2G46080
SPCH	AT2G05220
SPCH	AT2G46160
SPCH	AT2G46170
SPCH	AT2G46220
SPCH	AT2G46230
SPCH	AT2G46280
SPCH	AT2G46370
SPCH	AT2G46390
SPCH	AT2G46400
SPCH	AT2G46420
SPCH	AT2G46470
SPCH	AT2G46505
SPCH	AT2G46510
SPCH	AT2G46520
SPCH	AT2G46550
SPCH	AT2G46600
SPCH	AT2G46800
SPCH	AT2G46820
SPCH	AT2G46930
SPCH	AT2G46980
SPCH	AT2G47110
SPCH	AT2G05310
SPCH	AT2G47140
SPCH	AT2G47170
SPCH	AT2G47180
SPCH	AT2G47240
SPCH	AT2G47400
SPCH	AT2G47410
SPCH	AT2G47450
SPCH	AT2G47470
SPCH	AT2G47485
SPCH	AT2G47490
SPCH	AT2G47520
SPCH	AT2G47600
SPCH	AT2G47610
SPCH	AT2G47630
SPCH	AT2G47640
SPCH	AT2G47650
SPCH	AT2G47710
SPCH	AT2G47760
SPCH	AT2G47890
SPCH	AT2G47960
SPCH	AT2G48030
SPCH	AT2G05380
SPCH	AT2G05520
SPCH	AT2G05540
SPCH	AT2G01470
SPCH	AT2G01490
SPCH	AT2G05940
SPCH	AT2G06050
SPCH	AT2G01540
SPCH	AT2G06520
SPCH	AT2G06530
SPCH	AT2G01590
SPCH	AT2G07050
SPCH	AT2G01670
SPCH	AT2G01720
SPCH	AT2G01820
SPCH	AT2G10940
SPCH	AT2G02010
SPCH	AT2G02100
SPCH	AT2G13360
SPCH	AT2G02160
SPCH	AT2G13960
SPCH	AT2G02220
SPCH	AT2G02230
SPCH	AT2G14740
SPCH	AT2G14750
SPCH	AT2G14890
SPCH	AT2G14910
SPCH	AT2G02450
SPCH	AT2G02470
SPCH	AT2G15480
SPCH	AT2G15490
SPCH	AT2G15560
SPCH	AT2G15830
SPCH	AT2G15890
SPCH	AT2G16365
SPCH	AT2G16600
SPCH	AT2G16630
SPCH	AT2G16660
SPCH	AT2G16700
SPCH	AT2G16720
SPCH	AT2G16900
SPCH	AT2G17120
SPCH	AT2G17190
SPCH	AT2G17360
SPCH	AT2G17410
SPCH	AT2G17450
SPCH	AT2G02710
SPCH	AT2G17730
SPCH	AT2G02760
SPCH	AT2G17870
SPCH	AT2G17880
SPCH	AT2G18020
SPCH	AT2G18160
SPCH	AT2G18230
SPCH	AT2G18280
SPCH	AT2G02800
SPCH	AT2G18630
SPCH	AT2G18700
SPCH	AT2G18740
SPCH	AT2G18860
SPCH	AT2G18876
SPCH	AT2G18960
SPCH	AT2G19180
SPCH	AT2G19310
SPCH	AT2G19350
SPCH	AT2G19450
SPCH	AT2G19460
SPCH	AT2G19580
SPCH	AT2G19620
SPCH	AT2G19740
SPCH	AT2G19800
SPCH	AT2G19810
SPCH	AT2G19830
SPCH	AT2G20000
SPCH	AT2G20060
SPCH	AT2G20260
SPCH	AT2G20330
SPCH	AT2G20420
SPCH	AT2G20580
SPCH	AT2G20585
SPCH	AT2G20670
SPCH	AT2G20835
SPCH	AT2G20875
SPCH	AT2G20890
SPCH	AT2G20960
SPCH	AT2G21130
SPCH	AT2G21140
SPCH	AT2G21150
SPCH	AT2G21170
SPCH	AT2G21330
SPCH	AT2G03090
SPCH	AT2G21520
SPCH	AT2G21660
SPCH	AT2G21790
SPCH	AT2G21960
SPCH	AT2G03120
SPCH	AT2G22080
SPCH	AT2G22320
SPCH	AT2G22420
SPCH	AT2G22425
SPCH	AT2G22430
SPCH	AT2G22470
SPCH	AT2G22500
SPCH	AT2G22540
SPCH	AT2G01140
SPCH	AT2G22780
SPCH	AT2G22800
SPCH	AT2G22880
SPCH	AT2G22900
SPCH	AT2G22990
SPCH	AT2G23090
SPCH	AT2G23120
SPCH	AT2G23310
SPCH	AT2G23320
SPCH	AT2G23340
SPCH	AT2G23450
SPCH	AT2G23460
SPCH	AT3G27160
SPCH	AT3G27210
SPCH	AT3G03920
SPCH	AT3G27360
SPCH	AT3G27430
SPCH	AT3G03950
SPCH	AT3G03960
SPCH	AT3G27690
SPCH	AT3G27770
SPCH	AT3G27830
SPCH	AT3G27850
SPCH	AT3G03990
SPCH	AT3G28210
SPCH	AT3G28480
SPCH	AT3G28690
SPCH	AT3G28740
SPCH	AT3G04120
SPCH	AT3G28860
SPCH	AT3G28910
SPCH	AT3G28920
SPCH	AT3G29240
SPCH	AT3G04240
SPCH	AT3G29360
SPCH	AT3G04290
SPCH	AT3G04400
SPCH	AT3G04600
SPCH	AT3G30775
SPCH	AT3G04610
SPCH	AT3G04620
SPCH	AT3G04630
SPCH	AT3G04640
SPCH	AT3G04730
SPCH	AT3G01340
SPCH	AT3G04790
SPCH	AT3G04840
SPCH	AT3G04880
SPCH	AT3G04920
SPCH	AT3G04930
SPCH	AT3G05060
SPCH	AT3G42050
SPCH	AT3G42150
SPCH	AT3G42170
SPCH	AT3G05200
SPCH	AT3G05220
SPCH	AT3G42790
SPCH	AT3G43720
SPCH	AT3G43810
SPCH	AT3G44010
SPCH	AT3G05470
SPCH	AT3G44100
SPCH	AT3G05490
SPCH	AT3G44190
SPCH	AT3G05500
SPCH	AT3G44310
SPCH	AT3G44340
SPCH	AT3G05560
SPCH	AT3G05590
SPCH	AT3G44720
SPCH	AT3G45030
SPCH	AT3G45640
SPCH	AT3G05710
SPCH	AT3G45970
SPCH	AT3G45980
SPCH	AT3G46000
SPCH	AT3G46020
SPCH	AT3G46030
SPCH	AT3G46040
SPCH	AT3G46110
SPCH	AT3G46320
SPCH	AT3G46450
SPCH	AT3G46600
SPCH	AT3G46620
SPCH	AT3G46780
SPCH	AT3G05810
SPCH	AT3G47070
SPCH	AT3G47080
SPCH	AT3G47120
SPCH	AT3G47295
SPCH	AT3G47340
SPCH	AT3G47370
SPCH	AT3G47470
SPCH	AT3G47550
SPCH	AT3G05880
SPCH	AT3G47620
SPCH	AT3G47730
SPCH	AT3G47800
SPCH	AT3G47833
SPCH	AT3G47850
SPCH	AT3G47940
SPCH	AT3G47960
SPCH	AT3G48000
SPCH	AT3G05937
SPCH	AT3G48140
SPCH	AT3G48460
SPCH	AT3G48520
SPCH	AT3G48530
SPCH	AT3G48690
SPCH	AT3G48730
SPCH	AT3G48870
SPCH	AT3G48930
SPCH	AT3G48980
SPCH	AT3G06030
SPCH	AT3G49260
SPCH	AT3G01470
SPCH	AT3G06060
SPCH	AT3G49430
SPCH	AT3G49470
SPCH	AT3G49530
SPCH	AT3G06080
SPCH	AT3G49550
SPCH	AT3G49570
SPCH	AT3G49680
SPCH	AT3G06120
SPCH	AT3G49780
SPCH	AT3G49800
SPCH	AT3G49870
SPCH	AT3G49880
SPCH	AT3G49900
SPCH	AT3G49910
SPCH	AT3G06130
SPCH	AT3G50260
SPCH	AT3G50360
SPCH	AT3G50500
SPCH	AT3G01480
SPCH	AT3G50620
SPCH	AT3G50685
SPCH	AT3G50690
SPCH	AT3G50820
SPCH	AT3G50845
SPCH	AT3G51000
SPCH	AT3G51080
SPCH	AT3G51130
SPCH	AT3G51160
SPCH	AT3G51370
SPCH	AT3G51500
SPCH	AT3G51510
SPCH	AT3G51550
SPCH	AT3G51600
SPCH	AT3G51660
SPCH	AT3G51670
SPCH	AT3G51730
SPCH	AT3G51800
SPCH	AT3G51820
SPCH	AT3G51840
SPCH	AT3G51880
SPCH	AT3G51920
SPCH	AT3G52060
SPCH	AT3G52090
SPCH	AT3G52140
SPCH	AT3G52150
SPCH	AT3G52180
SPCH	AT3G52290
SPCH	AT3G52360
SPCH	AT3G52400
SPCH	AT3G52450
SPCH	AT3G52470
SPCH	AT3G52520
SPCH	AT3G52525
SPCH	AT3G52580
SPCH	AT3G52590
SPCH	AT3G52720
SPCH	AT3G52770
SPCH	AT3G06420
SPCH	AT3G52800
SPCH	AT3G01500
SPCH	AT3G52880
SPCH	AT3G52990
SPCH	AT3G53020
SPCH	AT3G53110
SPCH	AT3G53260
SPCH	AT3G06450
SPCH	AT3G53420
SPCH	AT3G53430
SPCH	AT3G53470
SPCH	AT3G53500
SPCH	AT3G53620
SPCH	AT3G53650
SPCH	AT3G53670
SPCH	AT3G53720
SPCH	AT3G53730
SPCH	AT3G53740
SPCH	AT3G53870
SPCH	AT3G53890
SPCH	AT3G53990
SPCH	AT3G54000
SPCH	AT3G54050
SPCH	AT3G54140
SPCH	AT3G54190
SPCH	AT3G54200
SPCH	AT3G54210
SPCH	AT3G06500
SPCH	AT3G54420
SPCH	AT3G54500
SPCH	AT3G54650
SPCH	AT3G54720
SPCH	AT3G54740
SPCH	AT3G54750
SPCH	AT3G54810
SPCH	AT3G54820
SPCH	AT3G54890
SPCH	AT3G55000
SPCH	AT3G55030
SPCH	AT3G55120
SPCH	AT3G55130
SPCH	AT3G55270
SPCH	AT3G55280
SPCH	AT3G55360
SPCH	AT3G55390
SPCH	AT3G55430
SPCH	AT3G55440
SPCH	AT3G55560
SPCH	AT3G55610
SPCH	AT3G55646
SPCH	AT3G55740
SPCH	AT3G55750
SPCH	AT3G55800
SPCH	AT3G55840
SPCH	AT3G55960
SPCH	AT3G56090
SPCH	AT3G56110
SPCH	AT3G56130
SPCH	AT3G01520
SPCH	AT3G06650
SPCH	AT3G56150
SPCH	AT3G56290
SPCH	AT3G56340
SPCH	AT3G56360
SPCH	AT3G56490
SPCH	AT3G56710
SPCH	AT3G06660
SPCH	AT3G56800
SPCH	AT3G56850
SPCH	AT3G56880
SPCH	AT3G56910
SPCH	AT3G56940
SPCH	AT3G57020
SPCH	AT3G57070
SPCH	AT3G57090
SPCH	AT3G06670
SPCH	AT3G57120
SPCH	AT3G06680
SPCH	AT3G57150
SPCH	AT3G06700
SPCH	AT3G57280
SPCH	AT3G57290
SPCH	AT3G57450
SPCH	AT3G06750
SPCH	AT3G57530
SPCH	AT3G06760
SPCH	AT3G57590
SPCH	AT3G06778
SPCH	AT3G57760
SPCH	AT3G57800
SPCH	AT3G57810
SPCH	AT3G57870
SPCH	AT3G06780
SPCH	AT3G57880
SPCH	AT3G57890
SPCH	AT3G57930
SPCH	AT3G06790
SPCH	AT3G58170
SPCH	AT3G06840
SPCH	AT3G58500
SPCH	AT3G01540
SPCH	AT3G58610
SPCH	AT3G58630
SPCH	AT3G58660
SPCH	AT3G58700
SPCH	AT3G58790
SPCH	AT3G58800
SPCH	AT3G58850
SPCH	AT3G59020
SPCH	AT3G59050
SPCH	AT3G59060
SPCH	AT3G59080
SPCH	AT3G59220
SPCH	AT3G59280
SPCH	AT3G59350
SPCH	AT3G59400
SPCH	AT3G59540
SPCH	AT3G59900
SPCH	AT3G59940
SPCH	AT3G59970
SPCH	AT3G60030
SPCH	AT3G60130
SPCH	AT3G60220
SPCH	AT3G60245
SPCH	AT3G60260
SPCH	AT3G60300
SPCH	AT3G60340
SPCH	AT3G07050
SPCH	AT3G60520
SPCH	AT3G60530
SPCH	AT3G60600
SPCH	AT3G60690
SPCH	AT3G07090
SPCH	AT3G60770
SPCH	AT3G07110
SPCH	AT3G01590
SPCH	AT3G61050
SPCH	AT3G61110
SPCH	AT3G61150
SPCH	AT3G61260
SPCH	AT3G61430
SPCH	AT3G61440
SPCH	AT3G61470
SPCH	AT3G61580
SPCH	AT3G61600
SPCH	AT3G61630
SPCH	AT3G61640
SPCH	AT3G07195
SPCH	AT3G61860
SPCH	AT3G61870
SPCH	AT3G61980
SPCH	AT3G62010
SPCH	AT3G62030
SPCH	AT3G62070
SPCH	AT3G62120
SPCH	AT3G62260
SPCH	AT3G62410
SPCH	AT3G62720
SPCH	AT3G62820
SPCH	AT3G62840
SPCH	AT3G62920
SPCH	AT3G07320
SPCH	AT3G63140
SPCH	AT3G63150
SPCH	AT3G63190
SPCH	AT3G63200
SPCH	AT3G63220
SPCH	AT3G63310
SPCH	AT3G63380
SPCH	AT3G63410
SPCH	AT3G63460
SPCH	AT3G63490
SPCH	AT3G63520
SPCH	AT3G07350
SPCH	AT3G07360
SPCH	AT3G07400
SPCH	AT3G01640
SPCH	AT3G07580
SPCH	AT3G07680
SPCH	AT3G07790
SPCH	AT3G07880
SPCH	AT3G07910
SPCH	AT3G08030
SPCH	AT3G08590
SPCH	AT3G08710
SPCH	AT3G08720
SPCH	AT3G08730
SPCH	AT3G01740
SPCH	AT3G08880
SPCH	AT3G08940
SPCH	AT3G08990
SPCH	AT3G09010
SPCH	AT3G09032
SPCH	AT3G01780
SPCH	AT3G09200
SPCH	AT3G09350
SPCH	AT3G09370
SPCH	AT3G09390
SPCH	AT3G09440
SPCH	AT3G09480
SPCH	AT3G09500
SPCH	AT3G01820
SPCH	AT3G09560
SPCH	AT3G09570
SPCH	AT3G09630
SPCH	AT3G09735
SPCH	AT3G09740
SPCH	AT3G01860
SPCH	AT3G09980
SPCH	AT3G10030
SPCH	AT3G10090
SPCH	AT3G10300
SPCH	AT3G10330
SPCH	AT3G10610
SPCH	AT3G10640
SPCH	AT3G10650
SPCH	AT3G10720
SPCH	AT3G10730
SPCH	AT3G10800
SPCH	AT3G10860
SPCH	AT3G10920
SPCH	AT3G10930
SPCH	AT3G10960
SPCH	AT3G10985
SPCH	AT3G11020
SPCH	AT3G01090
SPCH	AT3G11120
SPCH	AT3G11130
SPCH	AT3G11170
SPCH	AT3G11200
SPCH	AT3G11400
SPCH	AT3G11420
SPCH	AT3G11500
SPCH	AT3G11600
SPCH	AT3G11650
SPCH	AT3G11670
SPCH	AT3G11700
SPCH	AT3G11710
SPCH	AT3G11780
SPCH	AT3G02110
SPCH	AT3G11820
SPCH	AT3G11910
SPCH	AT3G12020
SPCH	AT3G12030
SPCH	AT3G02140
SPCH	AT3G12080
SPCH	AT3G12120
SPCH	AT3G12130
SPCH	AT3G12140
SPCH	AT3G12200
SPCH	AT3G12260
SPCH	AT3G12280
SPCH	AT3G12300
SPCH	AT3G12380
SPCH	AT3G12390
SPCH	AT3G12400
SPCH	AT3G12480
SPCH	AT3G12490
SPCH	AT3G12580
SPCH	AT3G12630
SPCH	AT3G12700
SPCH	AT3G02190
SPCH	AT3G12910
SPCH	AT3G12920
SPCH	AT3G02220
SPCH	AT3G12970
SPCH	AT3G12980
SPCH	AT3G02230
SPCH	AT3G13040
SPCH	AT3G13120
SPCH	AT3G01120
SPCH	AT3G13300
SPCH	AT3G13310
SPCH	AT3G13320
SPCH	AT3G13430
SPCH	AT3G13440
SPCH	AT3G13445
SPCH	AT3G13450
SPCH	AT3G13470
SPCH	AT3G13520
SPCH	AT3G01130
SPCH	AT3G13740
SPCH	AT3G13750
SPCH	AT3G13790
SPCH	AT3G13870
SPCH	AT3G14000
SPCH	AT3G14060
SPCH	AT3G14067
SPCH	AT3G14075
SPCH	AT3G14100
SPCH	AT3G14110
SPCH	AT3G14180
SPCH	AT3G14205
SPCH	AT3G14230
SPCH	AT3G14350
SPCH	AT3G14415
SPCH	AT3G14440
SPCH	AT3G14560
SPCH	AT3G14595
SPCH	AT3G14600
SPCH	AT3G14660
SPCH	AT3G14690
SPCH	AT3G14760
SPCH	AT3G14840
SPCH	AT3G02420
SPCH	AT3G14870
SPCH	AT3G14930
SPCH	AT3G14990
SPCH	AT3G15000
SPCH	AT3G15030
SPCH	AT3G15040
SPCH	AT3G15060
SPCH	AT3G02470
SPCH	AT3G02480
SPCH	AT3G15190
SPCH	AT3G15210
SPCH	AT3G15356
SPCH	AT3G15353
SPCH	AT3G15360
SPCH	AT3G15450
SPCH	AT3G15480
SPCH	AT3G15500
SPCH	AT3G15540
SPCH	AT3G15630
SPCH	AT3G15790
SPCH	AT3G15810
SPCH	AT3G15820
SPCH	AT3G15850
SPCH	AT3G02555
SPCH	AT3G16050
SPCH	AT3G16080
SPCH	AT3G16140
SPCH	AT3G16150
SPCH	AT3G16240
SPCH	AT3G02600
SPCH	AT3G16250
SPCH	AT3G16400
SPCH	AT3G16530
SPCH	AT3G16570
SPCH	AT3G16640
SPCH	AT3G16690
SPCH	AT3G16720
SPCH	AT3G16780
SPCH	AT3G16830
SPCH	AT3G16910
SPCH	AT3G16940
SPCH	AT3G17020
SPCH	AT3G02710
SPCH	AT3G17100
SPCH	AT3G17160
SPCH	AT3G02730
SPCH	AT3G17465
SPCH	AT3G17590
SPCH	AT3G02780
SPCH	AT3G17700
SPCH	AT3G17770
SPCH	AT3G17780
SPCH	AT3G17800
SPCH	AT3G17810
SPCH	AT3G17820
SPCH	AT3G02820
SPCH	AT3G17850
SPCH	AT3G02830
SPCH	AT3G18035
SPCH	AT3G02840
SPCH	AT3G18080
SPCH	AT3G18190
SPCH	AT3G18290
SPCH	AT3G02870
SPCH	AT3G18380
SPCH	AT3G02880
SPCH	AT3G18490
SPCH	AT3G18690
SPCH	AT3G18850
SPCH	AT3G18940
SPCH	AT3G18950
SPCH	AT3G02920
SPCH	AT3G19010
SPCH	AT3G19030
SPCH	AT3G19130
SPCH	AT3G19240
SPCH	AT3G19420
SPCH	AT3G19520
SPCH	AT3G19540
SPCH	AT3G19580
SPCH	AT3G19590
SPCH	AT3G03020
SPCH	AT3G19740
SPCH	AT3G19820
SPCH	AT3G19860
SPCH	AT3G19930
SPCH	AT3G03070
SPCH	AT3G20050
SPCH	AT3G20070
SPCH	AT3G20230
SPCH	AT3G20300
SPCH	AT3G20310
SPCH	AT3G20340
SPCH	AT3G20390
SPCH	AT3G01210
SPCH	AT3G20510
SPCH	AT3G20630
SPCH	AT3G20670
SPCH	AT3G20770
SPCH	AT3G20820
SPCH	AT3G03160
SPCH	AT3G20970
SPCH	AT3G21070
SPCH	AT3G03220
SPCH	AT3G21250
SPCH	AT3G21690
SPCH	AT3G22060
SPCH	AT3G22190
SPCH	AT3G22230
SPCH	AT3G22320
SPCH	AT3G22370
SPCH	AT3G22380
SPCH	AT3G22440
SPCH	AT3G22680
SPCH	AT3G22760
SPCH	AT3G22840
SPCH	AT3G22845
SPCH	AT3G22880
SPCH	AT3G22890
SPCH	AT3G23000
SPCH	AT3G23030
SPCH	AT3G23050
SPCH	AT3G23170
SPCH	AT3G23250
SPCH	AT3G23280
SPCH	AT3G23390
SPCH	AT3G23400
SPCH	AT3G23490
SPCH	AT3G23730
SPCH	AT3G01280
SPCH	AT3G23810
SPCH	AT3G23830
SPCH	AT3G23920
SPCH	AT3G23940
SPCH	AT3G03600
SPCH	AT3G24050
SPCH	AT3G24170
SPCH	AT3G01290
SPCH	AT3G03640
SPCH	AT3G24500
SPCH	AT3G24550
SPCH	AT3G24670
SPCH	AT3G25040
SPCH	AT3G25220
SPCH	AT3G25230
SPCH	AT3G25250
SPCH	AT3G25530
SPCH	AT3G25600
SPCH	AT3G25610
SPCH	AT3G25730
SPCH	AT3G25740
SPCH	AT3G03740
SPCH	AT3G25760
SPCH	AT3G25780
SPCH	AT3G25900
SPCH	AT3G25910
SPCH	AT3G25920
SPCH	AT3G26240
SPCH	AT3G26340
SPCH	AT3G26450
SPCH	AT3G26520
SPCH	AT3G26570
SPCH	AT3G26618
SPCH	AT3G26650
SPCH	AT3G26710
SPCH	AT3G26740
SPCH	AT3G26744
SPCH	AT3G03860
SPCH	AT3G26910
SPCH	AT3G26960
SPCH	AT3G26980
SPCH	AT3G03870
SPCH	AT3G03880
SPCH	AT3G27050
SPCH	AT3G27060
SPCH	AT4G18070
SPCH	AT4G18140
SPCH	AT4G18170
SPCH	AT4G18230
SPCH	AT4G18280
SPCH	AT4G18700
SPCH	AT4G18710
SPCH	AT4G18880
SPCH	AT4G18890
SPCH	AT4G18910
SPCH	AT4G02340
SPCH	AT4G18950
SPCH	AT4G02350
SPCH	AT4G18970
SPCH	AT4G02380
SPCH	AT4G19200
SPCH	AT4G19390
SPCH	AT4G00020
SPCH	AT4G19710
SPCH	AT4G19880
SPCH	AT4G20360
SPCH	AT4G20380
SPCH	AT4G02500
SPCH	AT4G20440
SPCH	AT4G20480
SPCH	AT4G02510
SPCH	AT4G20760
SPCH	AT4G20780
SPCH	AT4G02530
SPCH	AT4G20830
SPCH	AT4G20850
SPCH	AT4G20860
SPCH	AT4G21100
SPCH	AT4G21192
SPCH	AT4G21280
SPCH	AT4G21320
SPCH	AT4G02590
SPCH	AT4G21440
SPCH	AT4G21540
SPCH	AT4G21620
SPCH	AT4G21660
SPCH	AT4G21710
SPCH	AT4G21750
SPCH	AT4G21860
SPCH	AT4G21865
SPCH	AT4G21960
SPCH	AT4G22240
SPCH	AT4G22310
SPCH	AT4G22330
SPCH	AT4G22350
SPCH	AT4G22380
SPCH	AT4G22530
SPCH	AT4G22590
SPCH	AT4G22670
SPCH	AT4G22820
SPCH	AT4G22970
SPCH	AT4G23010
SPCH	AT4G23050
SPCH	AT4G23060
SPCH	AT4G23100
SPCH	AT4G23180
SPCH	AT4G23190
SPCH	AT4G23470
SPCH	AT4G23570
SPCH	AT4G02770
SPCH	AT4G23630
SPCH	AT4G23650
SPCH	AT4G23670
SPCH	AT4G23890
SPCH	AT4G23910
SPCH	AT4G23920
SPCH	AT4G24040
SPCH	AT4G24060
SPCH	AT4G24190
SPCH	AT4G24200
SPCH	AT4G24230
SPCH	AT4G24290
SPCH	AT4G24370
SPCH	AT4G02840
SPCH	AT4G24570
SPCH	AT4G02880
SPCH	AT4G24740
SPCH	AT4G24770
SPCH	AT4G24800
SPCH	AT4G24805
SPCH	AT4G02890
SPCH	AT4G24920
SPCH	AT4G24960
SPCH	AT4G24972
SPCH	AT4G25050
SPCH	AT4G25080
SPCH	AT4G25100
SPCH	AT4G25170
SPCH	AT4G02920
SPCH	AT4G25260
SPCH	AT4G02930
SPCH	AT4G25470
SPCH	AT4G25500
SPCH	AT4G25520
SPCH	AT4G02940
SPCH	AT4G25620
SPCH	AT4G25630
SPCH	AT4G25640
SPCH	AT4G25670
SPCH	AT4G25690
SPCH	AT4G25830
SPCH	AT4G25960
SPCH	AT4G26000
SPCH	AT4G26080
SPCH	AT4G26310
SPCH	AT4G26400
SPCH	AT4G26530
SPCH	AT4G26555
SPCH	AT4G26630
SPCH	AT4G26700
SPCH	AT4G26840
SPCH	AT4G26860
SPCH	AT4G27230
SPCH	AT4G27280
SPCH	AT4G27380
SPCH	AT4G27410
SPCH	AT4G27430
SPCH	AT4G27440
SPCH	AT4G27560
SPCH	AT4G27585
SPCH	AT4G27700
SPCH	AT4G27800
SPCH	AT4G27960
SPCH	AT4G28030
SPCH	AT4G28080
SPCH	AT4G28140
SPCH	AT4G28240
SPCH	AT4G28250
SPCH	AT4G28260
SPCH	AT4G28290
SPCH	AT4G28300
SPCH	AT4G28400
SPCH	AT4G28470
SPCH	AT4G28590
SPCH	AT4G28660
SPCH	AT4G28750
SPCH	AT4G28860
SPCH	AT4G28910
SPCH	AT4G29000
SPCH	AT4G29060
SPCH	AT4G29160
SPCH	AT4G29190
SPCH	AT4G03280
SPCH	AT4G29220
SPCH	AT4G29270
SPCH	AT4G29390
SPCH	AT4G29410
SPCH	AT4G29660
SPCH	AT4G29670
SPCH	AT4G29735
SPCH	AT4G29740
SPCH	AT4G29780
SPCH	AT4G29830
SPCH	AT4G29900
[truncated: 6,388 more rows]

## Sheet: Fig1A
Data underlying Fig1A
non-bias: all genes
delta1: top 10% of expressed genes comprise 40% of all transcripts
delta2: top 10% of expressed genes comprise 50% of all transcripts
	entropy scores
number of genes	non-bias	delta1	delta2
300	0.477121	0.427487	0.376778
400	0.60206	0.533032	0.466234
500	0.69897	0.612391	0.533109
600	0.778151	0.675601	0.586207
700	0.845098	0.727926	0.630077
800	0.90309	0.772453	0.667359
900	0.954243	0.811134	0.699717
1000	1.00102	0.845282	0.728264
1100	1.04139	0.875817	0.753778
1200	1.07918	0.90341	0.776825
1300	1.11394	0.928562	0.797827
1400	1.14613	0.95166	0.817109
1500	1.17609	0.973005	0.834924
1600	1.20412	0.992838	0.851474
1700	1.23045	1.01135	0.866923
1800	1.25527	1.02871	0.881405
1900	1.27875	1.04505	0.895031
2000	1.30103	1.06047	0.907895
2100	1.32222	1.07507	0.920076
2200	1.34242	1.08894	0.93164
2300	1.36173	1.10214	0.942648
2400	1.38021	1.11473	0.953147
2500	1.39794	1.12677	0.963184

## Sheet: Fig1BtoD
Data underlying Fig1B-D. The entropy scores are provided in column2, number of genes expressed in column3.
Cell ID	Entropy	number of genes expressed	identity	UMAP_1	UMAP_2
AAACCTGAGTGTGAAT-1	3.7994	577	epi3	2.23443	11.5612
AAACCTGAGTGTTGAA-1	3.58234	790	epi3	2.16139	11.4733
AAACCTGCATGCAATC-1	3.63322	2476	GC3	-7.54983	-1.02972
AAACCTGCATGCCTAA-1	4.03676	976	GC3	-9.45408	-1.5085
AAACCTGTCCTAAGTG-1	3.69993	1533	epi4	4.10128	10.7486
AAACCTGTCTCCTATA-1	3.81367	2107	GC3	-9.43696	-2.29923
AAACGGGAGAACTGTA-1	3.58047	639	epi3	0.632756	12.1735
AAACGGGCAACCGCCA-1	3.70916	2011	epi2	-2.45405	10.0685
AAACGGGGTCATATGC-1	4.01416	2188	epi1	-1.12382	9.21567
AAACGGGTCCTGTAGA-1	4.14059	1941	MM1	-0.772455	7.67761
AAAGATGAGAGACTAT-1	3.92603	1567	epi2	-1.21733	13.1977
AAAGATGAGGATGCGT-1	4.09827	1598	epi1	-0.386116	10.3372
AAAGATGCATAGGATA-1	3.78265	1407	GC3	-10.5277	-1.49355
AAAGATGCATCGTCGG-1	4.22149	2967	GC1	-7.11626	2.75625
AAAGATGGTAGAAGGA-1	3.66913	959	epi1	0.354202	10.0161
AAAGATGTCAACACAC-1	4.02724	2131	epi2	-1.03195	13.0308
AAAGATGTCTCGGACG-1	3.6601	2675	MM1	-2.74136	7.83969
AAAGCAAAGTACACCT-1	3.70288	810	epi2	-1.1236	12.1811
AAAGCAACACAGGTTT-1	3.35564	2307	GC3	-7.44986	-0.882242
AAAGCAACAGTGGAGT-1	3.66355	2076	GC3	-8.83414	-0.673455
AAAGCAACATGGTAGG-1	3.64941	2304	GC3	-8.91014	-1.2094
AAAGCAAGTACCGTTA-1	4.18636	2708	GC2	-10.4999	0.649365
AAAGCAAGTAGGCATG-1	3.60879	731	GC3	-8.90563	-2.92768
AAAGCAAGTCGGGTCT-1	3.85823	1218	GC3	-10.125	-0.562402
AAAGCAAGTGCGATAG-1	4.1287	4102	MM2	-6.55055	3.8609
AAAGTAGAGATGCCTT-1	3.93916	2146	epi1	-0.80694	9.50501
AAAGTAGCACCGGAAA-1	4.21324	2233	GC2	-9.93	0.549366
AAAGTAGCACTTCGAA-1	3.89125	1076	epi1	-0.10993	10.2855
AAAGTAGTCATATCGG-1	3.65187	1733	GC3	-9.54418	-3.32738
AAATGCCAGGATGTAT-1	3.98464	1803	MM1	-0.829868	7.65922
AAATGCCCACAACGCC-1	3.81934	2194	GC3	-10.3477	-1.80654
AAATGCCCAGATTGCT-1	3.55181	2419	GC3	-7.79858	-0.697529
AAATGCCGTCTTGTCC-1	4.18644	1534	epi2	-0.872649	13.6838
AAATGCCTCTTTCCTC-1	4.18536	2848	MM2	-2.05662	9.41192
AACACGTAGAACTCGG-1	4.22217	1134	epi4	3.81816	10.5619
AACACGTAGGACATTA-1	3.65274	707	GC3	-8.76321	-3.01119
AACACGTAGGGTGTTG-1	3.73905	730	epi3	0.437012	11.8012
AACACGTCACGGATAG-1	3.78845	1019	epi1	-0.792504	9.88863
AACACGTGTAGCGTAG-1	3.40502	536	epi4	4.90496	10.9145
AACACGTGTGCAACGA-1	3.99212	1835	GC3	-10.0908	-1.43337
AACACGTTCGCACTCT-1	3.75107	1382	epi1	-0.163504	9.74415
AACCATGAGCGATGAC-1	3.79526	1190	epi2	-1.39793	10.8479
AACCATGAGGTGTGGT-1	3.8632	666	MM1	-1.55724	7.11013
AACCATGCAAACGCGA-1	3.34624	779	epi4	5.17452	10.3616
AACCATGCAAGCGATG-1	4.10302	2374	epi2	-0.535187	11.1906
AACCATGGTAGCACGA-1	3.08986	541	epi4	5.50167	10.5663
AACCATGGTCGCCATG-1	2.93854	573	epi4	5.61449	10.3605
AACCATGGTCTGGAGA-1	4.03077	1670	GC3	-10.1614	-1.61343
AACCATGGTGAGGGAG-1	3.75799	2696	epi2	-0.623726	13.5912
AACCATGGTGATGCCC-1	3.70872	1867	GC3	-8.46683	-1.82162
AACCATGGTGCCTGTG-1	3.54251	2044	GC3	-7.696	-0.477033
AACCATGTCAACACCA-1	3.53974	599	epi4	5.62869	10.2547
AACCATGTCATCGGAT-1	3.6958	878	epi2	-0.315659	11.7915
AACCATGTCGAGAACG-1	3.35137	2286	GC3	-8.50846	-1.82725
AACCATGTCGCCGTGA-1	4.1981	1816	epi1	0.534701	10.1921
AACCATGTCGTAGGAG-1	4.27642	3415	GC3	-9.37302	-1.84716
AACCGCGAGAACAATC-1	3.50658	949	epi3	1.5151	11.7381
AACCGCGAGATGTAAC-1	3.75154	1122	epi3	-0.0856013	11.6475
AACCGCGCACTACAGT-1	3.67802	688	GC3	-7.96735	-1.32511
AACCGCGCATGGTTGT-1	3.88556	1873	epi2	-1.00125	13.199
AACCGCGGTACCTACA-1	3.19132	640	epi2	-1.81204	12.1047
AACCGCGTCGAATCCA-1	4.13326	1845	GC3	-9.83382	-1.73424
AACGTTGAGCTCAACT-1	3.2739	750	GC3	-9.39828	-0.584652
AACGTTGAGTCATCCA-1	3.60906	637	epi2	-1.73762	10.9112
AACGTTGAGTGACATA-1	3.93472	1945	MM1	-1.66442	7.04811
AACGTTGCAAGGTTTC-1	3.47405	1163	GC3	-9.98958	-0.534672
AACGTTGGTACCGAGA-1	3.82754	2097	epi2	-1.57505	11.1217
AACGTTGGTTATCACG-1	3.84489	1440	epi2	-1.59649	12.4355
AACGTTGGTTCTGGTA-1	3.73744	2189	GC3	-8.67147	-1.25185
AACGTTGTCTCTTGAT-1	4.20338	1634	epi3	1.64943	10.2492
AACTCAGAGACAGGCT-1	3.94056	1650	epi1	-0.212148	9.57977
AACTCAGAGCGTGAAC-1	4.12519	2823	GC3	-8.91062	-0.795145
AACTCAGCAGCCTTGG-1	3.62157	1851	MM2	-2.77217	9.70951
AACTCAGCAGGAATGC-1	3.64379	1782	GC1	-7.78562	1.16935
AACTCAGCAGTAGAGC-1	4.21662	2233	epi2	-0.541069	13.5426
AACTCAGTCGGTGTTA-1	3.40439	1009	epi3	0.680631	11.1199
AACTCCCAGAGTTGGC-1	3.99334	3271	GC3	-9.1956	-2.74722
AACTCCCCACAAGTAA-1	4.25799	1742	epi2	-0.453933	13.1472
AACTCCCGTAGAGGAA-1	3.69645	1271	epi3	0.893102	12.077
AACTCCCGTCCGAAGA-1	4.3512	2139	MM1	-0.773184	7.54207
AACTCCCGTTTGTTTC-1	3.81558	1947	GC3	-9.1898	-2.93009
AACTCCCTCATGCATG-1	3.31811	880	epi4	5.64599	10.2698
AACTCCCTCCACGCAG-1	4.23672	3078	GC1	-8.23966	0.591475
AACTCCCTCCGAACGC-1	4.20981	2335	epi2	-0.308092	13.2341
AACTCCCTCCGAATGT-1	3.97749	2007	epi2	-0.904307	13.6453
AACTCTTAGAAACGCC-1	3.82998	2225	GC1	-7.91087	0.654323
AACTCTTAGTGTCTCA-1	4.17034	2495	epi2	-0.871702	13.5573
AACTCTTCACTCTGTC-1	4.20948	2381	epi3	0.858518	10.5264
AACTCTTCAGATGGCA-1	4.1498	1979	epi3	1.16363	10.5582
AACTCTTCATTGGGCC-1	3.10653	2008	epi4	4.97733	9.88064
AACTCTTTCAAGATCC-1	4.09847	1546	epi2	-1.72786	11.9382
AACTCTTTCGTAGGTT-1	3.81161	1135	epi3	0.975205	11.1741
AACTCTTTCTGTTTGT-1	3.72782	1715	GC3	-9.92306	-1.22474
AACTGGTAGCGTAGTG-1	3.70943	663	epi3	1.03933	11.7696
AACTGGTAGTGGCACA-1	4.08591	2223	GC2	-10.1486	1.33576
AACTGGTCACATAACC-1	3.87964	2296	GC3	-9.19078	-1.6891
AACTGGTCATACCATG-1	3.89462	572	epi3	1.35368	10.7319
AACTGGTGTATCACCA-1	3.77455	532	epi2	-1.04464	10.3808
AACTGGTGTCTGGAGA-1	3.44723	1391	MM2	-2.77307	8.42176
AACTGGTGTTACCGAT-1	3.89153	1692	GC2	-10.634	0.988697
AACTGGTGTTCCCTTG-1	3.81123	1996	MM2	-2.75277	8.60076
AACTGGTTCACTGGGC-1	4.25063	2222	GC2	-10.3878	0.936083
AACTGGTTCATCATTC-1	3.43646	933	epi4	5.30301	10.125
AACTTTCCAAAGTGCG-1	3.6093	1040	epi2	-1.44922	11.2501
AACTTTCCATACAGCT-1	4.00818	2588	GC3	-10.6751	-1.80377
AACTTTCCATGTCTCC-1	3.81769	1440	GC1	-7.29826	2.61483
AACTTTCGTGATGTCT-1	3.46583	1350	MM2	-2.80237	9.8659
AACTTTCTCAAGGCTT-1	3.60518	581	epi3	2.54874	11.3711
AACTTTCTCTGATACG-1	4.28507	985	epi1	-0.511914	10.727
AAGACCTAGTCCATAC-1	4.1621	2100	epi2	-0.964295	13.2212
AAGACCTAGTGGGTTG-1	3.73935	1070	MM1	-1.08209	7.72386
AAGACCTGTACCGTAT-1	3.63994	1623	MM2	-2.7325	9.47453
AAGACCTGTTATTCTC-1	3.73976	2030	GC1	-7.46551	1.83088
AAGACCTTCACCAGGC-1	3.67181	538	epi2	-1.33859	12.4291
AAGACCTTCAGCCTAA-1	4.06802	829	GC2	-10.2381	1.33697
AAGACCTTCAGGATCT-1	4.11047	2009	GC3	-9.50674	-1.06648
AAGCCGCAGACTAAGT-1	3.54676	1563	MM2	-2.08505	9.119
AAGCCGCAGAGTTGGC-1	3.99713	906	epi3	2.23188	11.5773
AAGCCGCAGATCCCAT-1	3.63346	1234	epi1	-0.529736	9.41515
AAGCCGCAGGTGTGGT-1	3.63187	1548	epi2	-0.993236	13.2994
AAGCCGCCACTCTGTC-1	3.61914	1541	GC1	-7.43429	-0.147983
AAGCCGCGTAGCGTGA-1	3.60978	2883	MM2	-2.80926	9.47003
AAGCCGCGTATTCGTG-1	3.63689	684	epi1	-0.602591	9.27631
AAGCCGCGTGAAATCA-1	3.89905	1547	GC3	-10.6863	-2.63675
AAGCCGCTCAAACAAG-1	4.0478	2636	GC1	-8.51674	-0.337948
AAGCCGCTCGTAGGTT-1	3.84627	2219	epi3	1.46179	10.3627
AAGCCGCTCTCGTATT-1	3.91477	2190	GC3	-7.69887	-1.34039
AAGGAGCAGGCTATCT-1	4.09795	817	epi1	0.0913259	9.94545
AAGGAGCCAATCGAAA-1	3.8172	922	epi1	-0.563889	9.57807
AAGGAGCCATCAGTAC-1	3.971	2593	MM2	-2.99038	9.19677
AAGGAGCGTCCAGTTA-1	4.01358	871	epi3	0.208411	10.8152
AAGGAGCTCCAAAGTC-1	3.48943	1488	epi2	-2.24775	10.2435
AAGGAGCTCTTCGAGA-1	3.68927	3425	MM2	-6.49834	3.9432
AAGGCAGAGCACAGGT-1	3.92528	3210	GC1	-7.61003	1.43772
AAGGCAGAGGCAGGTT-1	3.56727	1300	GC1	-7.64368	1.0258
AAGGCAGGTAAAGTCA-1	4.34362	2026	epi2	-0.386643	12.2966
AAGGCAGGTCACCCAG-1	4.63009	3389	epi1	-0.624941	10.1725
AAGGCAGGTCGGCTCA-1	3.77991	1087	epi3	1.16478	11.7829
AAGGCAGGTGAGCGAT-1	4.05224	2379	GC3	-10.3664	-2.30932
AAGGCAGTCGGTCCGA-1	3.63137	1420	epi4	4.51241	9.67127
AAGGCAGTCTGGTATG-1	3.81683	1934	GC3	-9.48595	-2.92737
AAGGTTCAGCCGTCGT-1	3.56381	934	epi4	4.11051	10.9507
AAGGTTCGTCACAAGG-1	3.69057	2030	GC3	-8.6456	-1.31939
AAGGTTCGTCTACCTC-1	3.89	2028	GC3	-7.8242	-1.47799
AAGGTTCTCATGTGGT-1	3.76524	1609	epi3	0.229465	11.2318
AAGTCTGAGCTAACAA-1	3.97823	1842	GC3	-9.40664	-1.71238
AAGTCTGAGGGAAACA-1	3.92909	2634	MM2	-6.58535	3.91039
AAGTCTGAGTAGTGCG-1	3.24485	518	GC3	-10.3221	-0.185301
AAGTCTGCACATGTGT-1	3.87468	3023	epi2	0.755209	0.412898
AAGTCTGCATGTAGTC-1	3.5163	2268	GC3	-8.09829	-1.4799
AAGTCTGGTTATTCTC-1	4.01005	2428	GC2	-10.2653	1.34577
AAGTCTGTCGACAGCC-1	3.43082	810	GC2	-9.33562	1.18542
AATCCAGAGTGTCTCA-1	3.548	786	epi3	1.51581	11.8076
AATCCAGCAATGGTCT-1	3.58481	2008	GC3	-8.07098	-1.4861
AATCCAGGTCAACTGT-1	4.09857	1790	epi1	-0.48843	10.6323
AATCCAGGTCCGAGTC-1	4.21006	2095	epi1	-1.01433	11.0028
AATCCAGGTTCCCGAG-1	3.73972	542	epi3	5.141	10.5767
AATCCAGTCAACACCA-1	2.73139	1030	epi2	-2.2862	9.21362
AATCCAGTCGCATGGC-1	3.67479	1042	epi3	0.278966	12.2615
AATCGGTAGCCAGTTT-1	4.13127	1918	epi1	-0.674717	9.24401
AATCGGTAGTACATGA-1	3.70102	862	epi3	1.84518	11.5778
AATCGGTCAGTGGGAT-1	3.99712	2062	GC3	-8.9198	-2.11934
AATCGGTCATATACGC-1	3.96005	1263	epi2	-1.48852	11.6028
AATCGGTGTACAAGTA-1	3.65024	1393	epi4	4.48295	9.74804
AATCGGTGTCTCCCTA-1	3.78942	1737	epi2	-1.6725	12.3377
AATCGGTTCTCAACTT-1	4.23016	1416	epi1	0.303094	10.4006
ACACCAAAGGGAACGG-1	4.12449	2397	MM2	-2.70031	9.64546
ACACCAACAACTGCTA-1	3.89611	1753	MM1	-1.55914	8.4176
ACACCAACAAGCCCAC-1	3.74962	1575	GC2	-10.432	0.053456
ACACCAACAAGCGTAG-1	3.95138	1884	epi2	-1.08417	10.8192
ACACCAACAAGGCTCC-1	3.63604	957	epi4	5.3989	10.8953
ACACCAAGTTGATTCG-1	4.18279	1917	epi3	1.28593	10.535
ACACCAATCAGTTCGA-1	3.67673	977	epi4	3.98797	10.5946
ACACCCTAGTCAAGGC-1	3.78815	1983	GC2	-9.96818	1.57151
ACACCCTGTTCCGGCA-1	4.12421	1867	GC3	-9.93381	-0.474282
ACACCCTTCGTCCGTT-1	3.5191	1355	epi2	-1.33961	10.0232
ACACCCTTCTGCAGTA-1	4.02002	1556	epi4	5.70527	10.2906
ACACCGGAGGTAGCTG-1	4.10493	1708	GC3	-10.3605	-2.16349
ACACCGGAGTGGTAAT-1	3.64357	1635	epi3	0.622069	10.9591
ACACCGGCAATAGCAA-1	4.05171	2160	GC2	-10.7018	0.75505
ACACCGGCACCAACCG-1	4.39352	1374	epi3	1.75961	10.3185
ACACCGGGTAATCACC-1	3.95567	1742	epi4	4.08318	11.085
ACACCGGGTACCCAAT-1	4.07006	1867	GC2	-10.368	-0.328823
ACACCGGGTCTAAAGA-1	3.87021	2725	GC1	-7.48775	1.82515
ACACCGGTCAGTTTGG-1	3.56033	1953	GC3	-9.04183	-2.86902
ACACCGGTCCTAGTGA-1	3.89734	1720	epi2	-0.801188	12.436
ACACCGGTCCTCGCAT-1	4.22434	2684	MM1	-0.634867	7.25286
ACACCGGTCCTGCTTG-1	3.95977	2012	GC3	-9.98822	-3.03976
ACACTGAAGCCATCGC-1	3.80044	1325	epi2	-1.9018	11.7528
ACACTGACAGATCGGA-1	3.75036	1859	GC3	-8.95848	-0.929328
ACACTGAGTAGAGTGC-1	3.16009	736	epi2	-2.1259	10.385
ACACTGAGTGACGCCT-1	3.80441	1196	epi2	-0.564361	11.0512
ACAGCCGAGAGATGAG-1	4.01979	3655	MM2	-6.50267	3.88297
ACAGCCGAGATCCCAT-1	4.08573	1481	epi1	-0.490698	10.5234
ACAGCCGAGCACACAG-1	3.96334	2274	GC3	-10.5194	-1.69218
ACAGCCGCAATAGAGT-1	3.90971	2350	GC2	-9.82157	0.208821
ACAGCCGCAATCTACG-1	3.91002	2123	GC2	-9.80197	1.55248
ACAGCCGCACCTTGTC-1	4.13282	3679	GC3	-8.69411	-1.53255
ACAGCCGCAGCGATCC-1	3.63165	516	epi3	2.32721	11.5205
ACAGCCGCAGCTGCTG-1	3.97352	1851	GC1	-7.47615	1.5551
ACAGCCGGTACCGTTA-1	3.88144	1431	GC3	-9.12563	-2.83547
ACAGCCGGTGTGACGA-1	3.88447	1657	GC3	-9.1322	-3.11403
ACAGCCGTCACAATGC-1	3.64178	2197	MM2	-2.86102	8.52823
ACAGCCGTCCAAGTAC-1	4.03699	2087	GC2	-10.6715	0.673416
ACAGCCGTCGCAAGCC-1	4.17493	1373	epi2	-0.557741	13.5364
ACAGCCGTCGCGGATC-1	3.8015	842	epi3	0.860136	11.82
ACAGCCGTCGTCTGAA-1	3.893	1480	epi3	0.147322	11.2652
ACAGCTAAGAAGGCCT-1	3.77445	1445	epi1	0.108614	9.80768
ACAGCTACACGTGAGA-1	3.55977	2222	epi2	-0.821626	13.893
ACAGCTACAGGCAGTA-1	4.22675	2236	epi2	-0.575359	13.4882
ACAGCTACATCCCACT-1	3.55972	825	MM1	-2.54726	7.6294
ACAGCTACATGCCACG-1	3.73593	1536	GC1	-7.72528	0.756637
ACAGCTAGTCCAAGTT-1	3.95194	1875	epi2	-0.825119	13.7973
ACAGCTAGTTCATGGT-1	3.62813	1444	GC3	-9.46578	-1.66567
ACAGCTAGTTCGCTAA-1	3.46822	2136	GC3	-7.58288	-0.626407
ACAGCTATCGCTTAGA-1	3.99894	1808	epi2	-1.07235	12.6424
ACATACGAGAACAACT-1	3.83821	888	GC2	-10.2333	1.40153
ACATACGAGCAGCCTC-1	4.01914	1996	epi1	-0.933355	10.078
ACATACGAGTCAAGGC-1	4.15778	1741	GC3	-8.57997	-2.51215
ACATACGCAAACCTAC-1	3.80203	1953	GC1	-7.58876	1.45495
ACATACGCAATGCCAT-1	3.99439	1866	GC2	-10.4298	0.37434
ACATACGCACTTAAGC-1	3.47415	1061	GC3	-8.74016	-2.63887
ACATACGGTGAAAGAG-1	3.66231	2407	GC1	-7.53961	1.72127
ACATACGGTGTCGCTG-1	4.57254	2463	MM1	-2.40716	7.56258
ACATACGTCTGGAGCC-1	3.82838	1936	GC3	-10.7407	-1.5405
ACATCAGAGACCTAGG-1	3.90099	1471	MM1	-0.857306	7.67335
ACATCAGAGATGGGTC-1	3.81866	1309	epi1	-0.652917	9.6335
ACATCAGAGCCAACAG-1	3.82225	1336	epi2	-1.8804	12.1013
ACATCAGAGCCACGTC-1	3.80946	2193	GC3	-9.67235	-0.861328
ACATCAGCAAGTTCTG-1	3.78902	1748	MM1	-1.34576	7.24114
ACATCAGCACCCAGTG-1	4.07343	1506	epi3	1.68403	11.3642
ACATCAGCATTCTTAC-1	3.91207	2246	GC2	-8.70424	1.78297
ACATCAGGTATGCTTG-1	4.0531	2062	epi3	-0.20627	11.6021
ACATCAGTCTCTGAGA-1	3.40932	650	epi2	-1.81445	10.3786
ACATGGTAGGTGCTAG-1	3.77205	1018	epi3	1.80162	11.7237
ACATGGTCAATGTTGC-1	4.05089	1931	GC2	-10.0038	1.06595
ACATGGTCACATTTCT-1	3.69508	2058	GC3	-10.2892	-2.48308
ACATGGTCAGACGCAA-1	3.94308	1347	epi2	-2.02943	11.9134
ACATGGTCATCGGAAG-1	3.65726	767	epi3	1.82101	11.6477
ACATGGTCATGGGACA-1	4.13973	2012	epi2	-0.902725	12.9262
ACATGGTCATTACCTT-1	4.08748	2376	GC3	-9.64119	-0.802372
ACATGGTGTCAAGCGA-1	3.70367	991	MM1	-1.05761	7.19262
ACATGGTGTCCAACTA-1	3.93545	1956	GC3	-9.552	-2.05956
ACATGGTGTCCGAGTC-1	3.86302	1475	GC2	-10.5695	0.988225
ACATGGTGTTCGAATC-1	3.85777	2689	GC2	-9.46156	0.663161
ACATGGTTCAGGTTCA-1	3.85944	1531	epi2	-1.3885	11.5723
ACATGGTTCGACCAGC-1	4.07188	2164	epi2	-0.889088	13.7142
ACATGGTTCTGTCTAT-1	3.53575	1679	GC3	-8.76956	-2.21878
ACATGGTTCTTAACCT-1	3.86062	2203	epi2	-1.07173	11.3628
ACCAGTAAGCGCCTTG-1	3.53032	2005	GC3	-8.57952	-2.12313
ACCAGTAAGGAATGGA-1	3.82338	2138	GC3	-7.84941	-1.06341
ACCAGTAGTGAAATCA-1	3.62772	3407	GC3	4.32986	-9.11523
ACCAGTAGTGTTGAGG-1	3.90925	1824	GC3	-9.56886	-1.50856
ACCAGTAGTTAAGATG-1	3.39886	638	epi2	-1.77405	11.1473
ACCAGTAGTTGATTGC-1	4.04112	1761	GC3	-9.74418	-1.14578
ACCAGTATCAAGGTAA-1	3.91552	2625	MM2	-2.7229	9.14293
ACCAGTATCCATGAGT-1	3.82378	1558	epi2	-1.21962	11.4925
ACCAGTATCGAATCCA-1	2.89246	580	epi4	3.95642	11.1223
ACCAGTATCGTAGATC-1	3.58268	2183	GC3	-9.33193	-1.83592
ACCCACTCAGACGCCT-1	3.9623	2737	GC1	-7.81723	1.0242
ACCCACTTCTAACTCT-1	3.86872	2005	GC3	-9.17471	-1.6004
ACCCACTTCTTTACAC-1	3.94496	853	GC3	-8.91716	-2.92519
ACCGTAAAGACCGGAT-1	3.8573	1318	epi3	1.72196	12.0964
ACCGTAAAGCTTATCG-1	3.36575	1444	GC1	-7.39186	2.13148
ACCGTAACACACCGCA-1	3.69564	593	epi2	1.23591	11.4151
ACCGTAACAGGATCGA-1	3.23901	1424	MM2	-2.62471	9.85445
ACCGTAACATTGGTAC-1	3.93067	1471	epi3	-0.685339	11.6659
ACCGTAAGTCGGGTCT-1	4.06755	1513	epi1	-0.464111	10.1171
ACCGTAAGTGCGGTAA-1	3.7852	1997	epi1	0.14534	9.84716
ACCGTAATCACGCGGT-1	4.12717	2250	GC3	-9.63269	-2.74455
ACCGTAATCGGCTACG-1	3.89312	1342	GC3	-9.31366	-3.37761
ACCGTAATCTGTCTCG-1	4.1517	2191	GC3	-10.3241	-2.82362
ACCTTTAAGCAGATCG-1	4.02808	3135	MM1	-1.49832	7.14409
ACCTTTACAGCTGCAC-1	4.03838	2150	epi2	-0.946711	12.748
ACCTTTACAGGGAGAG-1	4.07758	914	epi2	-0.922974	11.1511
ACCTTTAGTTACCAGT-1	3.97597	1467	epi1	-0.341069	10.4964
ACCTTTATCCTGTACC-1	4.01767	1867	GC2	-8.97805	1.72782
ACGAGCCAGAAGATTC-1	3.59596	1624	MM1	-1.33874	8.74361
ACGAGCCAGTAGATGT-1	3.93853	1515	epi3	1.66348	10.2313
ACGAGCCTCAATAAGG-1	3.61257	2720	GC1	-8.01545	0.142102
ACGAGCCTCTTGAGAC-1	4.16421	3118	GC2	-10.2149	1.09705
ACGAGGACATCGGTTA-1	3.86526	636	epi4	4.07759	10.1328
ACGAGGAGTAACGTTC-1	4.16271	2014	MM1	-0.529251	7.76073
ACGAGGAGTACTTAGC-1	3.67245	2129	MM2	-2.81075	9.60549
ACGAGGAGTCATCGGC-1	4.08743	2361	MM1	-0.519434	7.38911
ACGAGGAGTCATGCAT-1	4.27585	2456	GC3	-10.743	-0.898245
ACGAGGATCAGGCGAA-1	3.41417	1341	epi2	-2.3269	10.4952
ACGAGGATCAGTGTTG-1	3.11313	955	epi4	5.5428	10.2551
ACGAGGATCTGCAGTA-1	3.5232	1142	epi3	0.29867	12.1679
ACGAGGATCTGCCCTA-1	4.13494	1840	GC2	-10.5514	0.798382
ACGATACAGATCCTGT-1	3.74888	2087	GC3	-9.20823	-3.08524
ACGATACAGCTAGCCC-1	3.37885	1940	GC3	-7.51046	-1.08252
ACGATACAGGCAAAGA-1	3.77363	1660	epi2	-1.54386	12.7683
ACGATACAGGGTCTCC-1	3.85099	2692	MM1	-2.40633	7.66054
ACGATACCATAGACTC-1	3.55947	2135	GC1	-8.10942	0.138258
ACGATACCATCTACGA-1	3.93567	1607	GC3	-8.80126	-1.77448
ACGATACCATGCAATC-1	4.20413	2064	GC2	-10.8174	0.840491
ACGATACCATGCTGGC-1	3.3976	1121	GC3	-10.3261	-0.797465
ACGATACGTCAGCTAT-1	4.00513	1284	epi2	-0.718369	13.856
ACGATACGTCCAGTAT-1	4.08833	1405	epi2	-1.44341	11.429
ACGATACTCAACGGGA-1	3.60925	1565	GC3	-10.3559	-2.55116
ACGATACTCCGTCATC-1	4.51112	2180	epi3	1.72991	10.2674
ACGATACTCGCTTAGA-1	3.80176	1968	epi2	-1.67088	11.9332
ACGATACTCGTAGGTT-1	4.39341	2161	epi2	-0.509411	13.4869
ACGATGTAGAAGGTTT-1	3.60996	551	epi3	0.806486	11.9751
ACGATGTAGCTGCAAG-1	3.67197	2040	GC3	-8.73937	-1.34001
ACGATGTAGGAACTGC-1	3.53845	1111	MM1	-0.964258	7.27939
ACGATGTAGGAGTAGA-1	3.94506	1294	epi1	-0.757803	10.4625
ACGATGTCAACAACCT-1	3.5209	1049	epi2	-1.90447	10.5742
ACGATGTCAATTGCTG-1	3.87371	1079	epi2	-0.811579	13.847
ACGATGTCACATCCAA-1	4.07253	2477	GC1	-7.69355	1.82162
ACGATGTCACCCATTC-1	4.20207	4890	GC1	-8.24082	0.628648
ACGATGTCATCCGCGA-1	3.735	1409	epi2	-1.88268	11.48
ACGATGTGTCCTAGCG-1	4.11099	2345	GC3	-10.1829	-2.58228
ACGATGTGTGCAACGA-1	3.93164	2237	GC3	-7.4895	-0.344587
ACGATGTGTGTAACGG-1	3.46392	1170	MM2	-2.66719	9.60983
ACGATGTTCAGGTAAA-1	4.03514	1880	GC3	-9.70587	-2.29329
ACGATGTTCGTTACGA-1	3.64531	1908	GC2	-9.60678	0.992376
ACGCAGCAGTCATCCA-1	3.26766	2288	epi4	5.6549	10.3081
ACGCAGCCACCGAAAG-1	4.06322	2693	MM2	-2.73105	9.59544
ACGCAGCCATCATCCC-1	4.43258	2684	GC2	-10.3646	-0.0425069
ACGCAGCGTCTGCAAT-1	3.81773	644	epi3	1.53426	12.0228
ACGCAGCGTGATGTCT-1	4.02226	2058	GC3	-9.53475	-0.623417
ACGCAGCTCGTCTGAA-1	3.93451	1059	epi3	1.07132	10.6987
ACGCAGCTCTTTAGGG-1	3.74545	1414	GC3	-9.46181	-3.12949
ACGCCAGAGAGTAATC-1	3.40323	2044	GC3	-10.65	-1.72439
ACGCCAGAGATGCCTT-1	3.56345	2262	MM2	-3.00604	9.17471
ACGCCAGCACACAGAG-1	3.97936	1563	epi2	-1.73876	12.1615
ACGCCAGCATGAGCGA-1	3.61632	1992	GC3	-9.31729	-2.72155
ACGCCAGTCAAACCAC-1	3.05625	1169	epi2	-2.69922	8.79282
ACGCCAGTCACGACTA-1	3.48428	1794	epi2	-2.29958	10.9967
ACGCCAGTCAGTACGT-1	3.88653	2617	epi4	5.4787	10.1527
ACGCCGAAGTGTTTGC-1	3.67219	1942	GC3	-8.57796	-2.15588
ACGCCGACAGATCCAT-1	4.1405	2511	GC1	-7.31841	2.39282
ACGCCGAGTCGCGGTT-1	3.47644	1280	epi4	4.90168	9.84457
ACGGAGACAGTATGCT-1	4.06606	1597	epi1	-0.540639	10.4271
ACGGAGAGTCACAAGG-1	3.33885	836	epi4	5.4545	10.3679
ACGGAGAGTCCGTTAA-1	4.12718	2510	GC3	-10.6517	-2.61943
ACGGAGAGTGCTGTAT-1	3.95365	1730	GC3	-10.0706	-2.56599
ACGGAGAGTTTGTTTC-1	4.04691	2002	GC3	-9.36747	-3.36509
ACGGAGATCAACACGT-1	3.8848	2645	GC3	-7.66418	-1.16437
ACGGCCAAGACTGTAA-1	3.86529	553	epi4	5.58983	10.8458
ACGGCCAAGATGTTAG-1	3.46324	839	epi4	5.44876	10.267
ACGGCCATCCACGAAT-1	3.92938	2451	GC1	-7.81052	0.322197
ACGGCCATCTGATACG-1	3.99392	2546	GC3	-8.96224	-0.665932
ACGGGCTAGCACAGGT-1	3.48606	738	epi3	0.23662	11.6913
ACGGGCTAGCCAGTTT-1	4.11886	1984	MM1	-0.643408	7.61572
ACGGGCTAGTCAATAG-1	3.67389	2118	GC3	-10.2773	-2.56529
ACGGGCTTCAAGAAGT-1	4.15198	2856	GC1	-7.79895	0.905863
ACGGGCTTCAGTGTTG-1	4.11039	1318	epi3	-0.237715	11.8637
ACGGGTCAGACTGTAA-1	3.78507	1042	epi3	0.846856	11.7797
ACGGGTCAGAGCAATT-1	3.69484	901	epi3	0.206673	11.2195
ACGGGTCCAAACCCAT-1	3.82395	847	epi3	1.18858	11.6181
ACGGGTCGTCAGTGGA-1	4.05368	2098	MM1	-2.02435	7.10089
ACGGGTCGTGTTTGTG-1	4.12073	2358	GC2	-10.0121	1.16013
ACGGGTCGTTTGGCGC-1	3.35186	758	epi3	-0.256263	11.8166
ACGGGTCTCACTTCAT-1	3.49152	724	GC1	-7.44446	2.11557
ACGTCAAAGAAGGGTA-1	4.03218	1856	GC2	-10.6242	0.814435
ACGTCAACACTTCGAA-1	3.98558	2606	GC3	-9.17051	-2.84363
ACGTCAAGTACCGTAT-1	3.73611	1886	GC1	-7.61393	-0.103833
ACGTCAATCAAACCAC-1	3.84738	906	epi4	4.32649	9.72411
ACGTCAATCCCAACGG-1	3.64064	1222	epi2	-2.07007	10.9954
ACTATCTAGCGTAATA-1	4.06283	2310	epi3	0.765683	10.46
ACTATCTAGTCAATAG-1	3.29287	538	GC3	-8.91775	-3.00504
ACTATCTCACCAGGTC-1	4.11518	1816	GC3	-9.24347	-1.9396
ACTATCTCAGGGTTAG-1	3.733	1253	epi2	-2.214	11.4961
ACTATCTGTCACCCAG-1	4.06863	2160	GC3	-10.4722	-1.89213
ACTATCTTCTGAAAGA-1	4.24713	3212	MM1	-2.52161	7.56253
ACTGAACAGATCGGGT-1	4.15688	1581	GC2	-10.2947	0.116403
ACTGAACAGTTTAGGA-1	3.83741	1763	GC2	-10.7087	1.0909
ACTGAACCACAAGTAA-1	3.75393	1189	MM1	-1.30679	7.55039
ACTGAACCATAAGACA-1	4.40223	3283	epi1	-0.464549	11.4099
ACTGAACTCTGTCCGT-1	3.72117	695	epi3	0.283244	11.8948
ACTGAGTAGAGTAATC-1	4.08751	1828	epi2	-0.856871	13.2061
ACTGAGTAGTAAGTAC-1	3.90413	1867	GC3	-9.50124	-1.01876
ACTGAGTAGTAGCCGA-1	3.82338	2241	GC3	-8.93699	-1.50682
ACTGAGTAGTCACGCC-1	4.43657	1864	epi4	4.24534	11.0677
ACTGAGTAGTCATCCA-1	3.87815	1159	epi1	-0.167485	9.56081
ACTGAGTCAATAGAGT-1	3.85629	1866	GC3	-9.59605	-3.21975
ACTGAGTCACATCCGG-1	3.9026	2244	GC3	-8.59924	-2.05882
ACTGAGTGTACGCACC-1	4.25356	4300	GC1	-7.91398	2.08874
ACTGAGTGTTCCACAA-1	3.71507	1008	epi3	0.496957	10.8127
ACTGAGTTCTATCCTA-1	3.95629	2752	GC3	-8.41659	-0.738055
ACTGAGTTCTGCTGCT-1	4.08536	1716	MM1	-0.680003	7.78853
ACTGATGAGGATCGCA-1	3.63419	2054	MM2	-6.37932	4.11503
ACTGATGAGTCATCCA-1	3.40883	686	epi3	1.21399	11.267
ACTGATGAGTTATCGC-1	4.10431	3100	GC1	-6.65858	3.43771
ACTGATGCAACTTGAC-1	3.59467	1216	GC1	-7.22932	2.65737
ACTGATGGTAGAAGGA-1	4.33173	3070	GC3	-9.621	-1.61545
ACTGATGGTCTAAAGA-1	4.01985	3013	MM1	-1.72737	7.16666
ACTGATGGTCTGCCAG-1	3.95084	1938	epi2	-1.98107	11.3111
ACTGATGTCTACTCAT-1	3.53242	1039	epi4	4.49784	9.67896
ACTGCTCAGACAGGCT-1	4.14444	2289	epi2	-0.591487	13.5181
ACTGCTCAGTATCTCG-1	3.40062	1119	epi4	3.98768	10.8223
ACTGCTCAGTCCTCCT-1	3.71435	2122	GC3	-8.6579	-1.38357
ACTGCTCCACACTGCG-1	3.67932	541	epi3	1.70959	11.7239
ACTGCTCCAGAGTGTG-1	4.23314	2981	GC1	-8.27944	0.653539
ACTGCTCCATATACGC-1	3.9788	2203	GC3	-10.0488	-1.0512
ACTGCTCGTCCGAATT-1	4.01536	2636	GC2	-9.25555	1.76046
ACTGCTCGTCTCAACA-1	3.82838	1292	MM2	-2.92132	9.23992
ACTGCTCTCAGCACAT-1	4.3309	1980	epi3	-0.186684	11.9052
ACTGCTCTCCCATTAT-1	4.02646	2624	GC1	-8.23451	1.88122
ACTGCTCTCGGTGTTA-1	3.57552	2157	MM2	-2.97971	9.3661
ACTGTCCCAAGGTTTC-1	3.89048	2351	GC2	-8.8618	1.65722
ACTGTCCCACCAACCG-1	3.87331	1273	epi3	0.516724	11.3251
ACTGTCCCAGACAAAT-1	3.90379	2051	epi1	-1.11681	9.36734
ACTGTCCCAGCTGTTA-1	3.86428	782	epi3	1.51357	10.8001
ACTGTCCCAGGACCCT-1	3.68784	1253	epi1	0.391634	9.91631
ACTGTCCGTTCAGTAC-1	4.0574	1374	epi1	-0.498128	10.7556
ACTGTCCTCAACACGT-1	4.08715	3052	GC1	-8.52754	0.56424
ACTGTCCTCTCCAACC-1	3.28905	2217	GC3	-7.41906	-0.390308
ACTGTCCTCTGAGGGA-1	3.91012	1749	epi2	-0.852938	13.2774
ACTTACTAGTGCTGCC-1	3.70497	2885	GC3	-7.98102	-1.64726
ACTTACTCAGATGGGT-1	4.15482	1229	epi2	-1.34014	12.9299
ACTTGTTAGTAGATGT-1	3.64567	1423	GC1	-6.95752	2.89813
ACTTGTTGTAGCCTCG-1	3.55021	677	epi2	-1.18104	12.6929
ACTTGTTGTGTATGGG-1	3.10527	1055	epi2	-2.59243	8.63462
ACTTGTTTCAACACTG-1	3.66839	599	epi3	0.926538	12.0728
ACTTTCAAGAGTGAGA-1	3.69657	565	epi4	4.28245	9.6927
ACTTTCACATGTAGTC-1	4.05125	1953	GC3	-9.83698	-1.64162
ACTTTCAGTGACAAAT-1	3.78611	2061	epi2	-1.67615	10.4717
ACTTTCATCAAGAAGT-1	4.21749	2462	epi2	-0.226553	13.0803
ACTTTCATCCCGACTT-1	3.70184	1614	epi2	-1.91964	11.264
ACTTTCATCCTCGCAT-1	4.22781	3204	epi1	-0.27864	10.8485
AGAATAGAGATAGCAT-1	4.08903	2084	GC3	-8.87949	-1.36312
AGAATAGGTAAGGATT-1	4.21939	1200	epi2	-0.688606	12.6651
AGAATAGTCAAACGGG-1	3.52855	1903	GC3	-9.19528	-3.0558
AGAATAGTCATGCTCC-1	4.26336	3103	GC1	-7.55328	1.94736
AGAATAGTCGGCTTGG-1	3.69972	691	epi3	-0.298123	11.829
AGAATAGTCTTGGGTA-1	3.86329	1545	GC1	-8.30849	0.782342
AGACGTTAGGCTCAGA-1	3.94967	2236	GC2	-9.65807	1.04871
AGACGTTAGTAGCGGT-1	3.63771	1247	epi2	-1.5623	11.0189
AGACGTTCACTGAAGG-1	4.02099	2008	GC3	-9.62184	-2.38771
AGACGTTCAGATAATG-1	4.52428	2470	GC2	-10.5548	0.272976
AGACGTTGTTGAGGTG-1	4.03754	1958	GC3	-10.228	-2.10549
AGACGTTTCGCGGATC-1	3.9957	2117	GC3	-10.1241	-1.94836
AGAGCGAAGTAGGTGC-1	3.95696	1475	GC2	-10.5845	-0.0920865
AGAGCGACAGGAATGC-1	4.07853	2073	GC3	-9.51059	-1.2044
AGAGCTTCAGTGGGAT-1	4.24511	1646	epi2	-1.01399	13.3261
AGAGCTTGTCGCATCG-1	3.51526	1506	epi2	-0.733156	11.8183
AGAGCTTGTTCGAATC-1	4.00047	2171	GC3	-10.5127	-2.04909
AGAGCTTGTTGTTTGG-1	3.50131	609	epi1	-1.00479	9.08837
AGAGCTTTCATCGATG-1	3.76717	592	epi3	1.57947	11.9045
AGAGCTTTCCACGTGG-1	3.63562	688	epi2	-1.14237	11.8645
AGAGCTTTCCTCGCAT-1	4.0435	932	MM1	-1.0042	7.57379
AGAGCTTTCGTAGGAG-1	4.11382	1890	epi1	-0.969582	10.5481
AGAGCTTTCTTCCTTC-1	3.80219	789	epi4	5.54832	10.703
AGAGTGGAGAAGAAGC-1	4.09373	1308	epi1	-0.557226	10.5812
AGAGTGGAGTGCGATG-1	4.08007	1728	MM2	-2.42077	9.51507
AGAGTGGCACATAACC-1	3.93497	1042	epi2	-1.63597	12.1812
AGAGTGGCATTGAGCT-1	4.08599	2088	epi3	-0.0544024	11.1799
AGAGTGGGTATAGTAG-1	3.97939	1714	GC3	-9.2188	-2.14646
AGAGTGGGTTACCAGT-1	3.7691	1659	epi2	-0.633098	13.4281
AGAGTGGTCGACCAGC-1	3.55399	1773	GC3	-8.48447	-0.60906
AGAGTGGTCTAAGCCA-1	3.84984	504	epi3	1.84261	12.1547
AGAGTGGTCTTAACCT-1	3.40176	2379	GC3	-7.69819	-0.859379
AGAGTGGTCTTCAACT-1	3.54234	1937	GC1	-7.39527	2.1522
AGATCTGAGCAATCTC-1	3.65923	3333	MM2	-6.54912	3.91947
AGATCTGCATACGCTA-1	4.30586	2672	epi2	-0.313672	12.9941
AGATCTGTCAGCGATT-1	3.81997	802	epi2	-1.9012	11.6564
AGATCTGTCCATGAAC-1	3.9763	1715	epi2	-0.645203	12.7897
AGATCTGTCTTCAACT-1	3.65076	1914	epi2	-1.22132	13.1118
AGATTGCAGAGTAATC-1	3.92743	1899	epi2	-1.48398	12.6643
AGATTGCAGCAGGTCA-1	4.32195	1854	epi1	-0.594553	10.4113
AGATTGCAGGATATAC-1	3.79391	528	epi3	1.62309	11.7882
AGATTGCAGTAGATGT-1	3.69484	516	epi3	1.40651	11.9449
AGATTGCCATCACAAC-1	4.00795	1119	epi1	-0.158901	9.42787
AGATTGCCATTCGACA-1	3.77509	971	epi2	-1.74239	11.4755
AGATTGCGTGTCCTCT-1	3.98723	1716	epi3	0.141085	11.7308
AGATTGCGTGTGACGA-1	3.82609	548	epi3	2.01706	11.7486
AGATTGCTCCAGTAGT-1	3.81924	1532	epi1	-0.242814	9.77291
AGATTGCTCCCTAACC-1	3.46975	1779	epi2	-2.48574	9.89447
AGCAGCCAGGAATTAC-1	3.06421	546	GC1	-7.6359	1.83799
AGCAGCCCACATCCGG-1	3.39448	1039	epi3	0.0727466	11.5066
AGCAGCCCATACTCTT-1	3.50062	591	epi3	0.876885	10.9735
AGCAGCCGTACCTACA-1	3.90462	3478	MM1	4.75013	-7.63938
AGCAGCCTCTGGTATG-1	4.0831	1375	epi2	-0.867037	11.8087
AGCATACAGAAGAAGC-1	3.84889	797	epi3	1.49877	10.2472
AGCATACAGCCAGTTT-1	4.07477	3020	epi1	-0.701582	9.92466
AGCATACCACTCTGTC-1	3.9574	1881	epi2	-1.9025	12.3831
AGCATACCATTACCTT-1	3.99755	1672	epi2	-0.50706	13.0122
AGCATACGTAAGAGAG-1	4.2284	1800	GC2	-10.2596	-0.103189
AGCATACGTCGAAAGC-1	4.37172	2236	epi1	-0.1354	10.7526
AGCATACTCCCAACGG-1	4.04728	2857	GC1	-6.97868	2.97217
AGCATACTCGCAAACT-1	3.92575	1221	epi1	0.134353	9.97232
AGCCTAAAGAGGGCTT-1	3.83853	951	epi2	-0.948152	12.9256
AGCCTAAAGATACACA-1	3.85195	1760	GC3	-9.50699	-0.863202
AGCCTAAAGCTAGTCT-1	3.92048	1839	GC3	-9.78092	-2.1503
AGCCTAAAGGCTAGAC-1	4.28613	1343	epi2	-0.455733	12.8052
AGCCTAACACCAGATT-1	4.2102	1395	epi1	-0.127497	10.249
AGCCTAACACTGTTAG-1	4.07221	1723	epi1	-0.397998	10.1159
AGCCTAACAGCTTAAC-1	3.53484	2598	GC3	-7.69187	-1.22647
AGCCTAACAGTGGGAT-1	4.16484	2547	GC2	-9.54245	1.3728
AGCCTAACATCGGACC-1	4.01461	2642	GC3	-9.605	-2.53598
AGCCTAACATGTTCCC-1	4.44789	2827	GC2	-10.6177	0.81271
AGCCTAAGTTATGCGT-1	3.66063	2016	GC3	-10.0401	-2.09818
AGCCTAATCACCGGGT-1	3.30989	671	epi2	-1.6909	10.3627
AGCCTAATCCATGAAC-1	4.15672	2299	GC3	-10.0272	-2.70525
AGCCTAATCCCTCTTT-1	3.79733	2006	GC3	-10.1661	-1.82263
AGCCTAATCTGGTATG-1	4.08073	2215	epi2	-1.1744	12.9337
AGCGGTCAGAGATGAG-1	3.91643	1872	GC1	-7.34228	2.53564
AGCGGTCAGAGCTATA-1	3.42176	519	epi3	1.55656	11.7732
AGCGGTCAGCGAAGGG-1	3.58285	1792	epi2	-1.6859	10.8717
AGCGGTCAGCGTCAAG-1	4.08383	2275	GC2	-10.7697	0.595244
AGCGGTCAGGCCCTCA-1	3.99759	1851	GC3	-10.4315	-1.73189
AGCGGTCAGTCAATAG-1	3.72193	2397	GC3	-8.8586	-0.718326
AGCGGTCGTTCGCTAA-1	3.71558	1502	epi2	-0.882528	13.5784
AGCGGTCTCCTTTACA-1	4.02255	1219	GC2	-9.91296	1.35673
AGCGTATAGATGAGAG-1	4.21677	1747	epi2	-0.395241	13.5936
AGCGTATAGCGTGAGT-1	4.22456	2625	MM1	-0.589263	7.50003
AGCGTATAGGTAAACT-1	4.28226	1749	MM1	-0.580696	7.40513
AGCGTATAGTCTTGCA-1	4.03545	2739	epi2	-1.02047	13.6521
AGCGTATAGTTAGGTA-1	4.04974	1915	epi1	-0.12277	10.3252
AGCGTATCAAGCGTAG-1	3.91015	1950	GC3	-9.2883	-0.782999
AGCGTATCACCGCTAG-1	3.82075	1606	GC3	-9.62865	-2.74661
AGCGTATGTACGACCC-1	3.94682	1600	epi2	-1.38788	12.598
AGCGTATGTTTGACTG-1	3.63787	558	GC3	-9.77984	-0.742287
AGCGTATTCAGCTCTC-1	3.99113	2024	epi3	1.0447	10.0856
AGCGTATTCATAACCG-1	3.82283	572	epi3	2.8535	11.4185
AGCGTATTCGGAAATA-1	3.97085	1090	epi2	-1.23207	12.3988
AGCGTCGAGCTGAACG-1	3.95018	543	epi3	1.85481	11.7257
AGCGTCGGTACAGACG-1	3.99353	1892	GC3	-9.22888	-3.38229
AGCGTCGGTTCGGCAC-1	3.85707	3345	MM1	-1.80113	7.03446
AGCTCCTAGAAACCAT-1	3.72489	1020	epi2	-2.16972	9.62348
AGCTCCTCACACCGAC-1	3.81524	1396	epi2	-1.80303	12.1008
AGCTCCTCACCTCGGA-1	3.41613	715	epi2	-1.91154	10.4933
AGCTCCTCACGCGAAA-1	4.19519	1597	GC2	-10.7029	0.288954
AGCTCCTCAGTTAACC-1	4.20641	2059	GC3	-10.3214	-2.46742
AGCTCCTCATTACCTT-1	3.82716	2011	GC3	-9.03452	-3.00762
AGCTCCTGTATGAAAC-1	4.13716	1533	epi3	0.501496	10.6822
AGCTCCTGTCAGCTAT-1	3.89825	1014	epi2	-1.3411	11.8928
AGCTCCTTCATTGCGA-1	4.10158	1632	MM1	-0.663176	7.86102
AGCTCCTTCCCTTGCA-1	3.89136	1769	MM1	-1.4472	7.114
AGCTCCTTCCGATATG-1	3.63799	1557	epi2	-1.78549	11.3825
AGCTCCTTCTACCAGA-1	4.16905	2383	GC3	-8.65263	-0.161107
AGCTCCTTCTTCGGTC-1	3.74529	2296	GC1	-7.81329	0.356094
AGCTCTCAGGTTCCTA-1	4.37779	1716	epi1	-0.439559	10.553
AGCTCTCCACCACCAG-1	3.57792	801	epi4	4.31647	10.8072
AGCTTGAAGCTGTTCA-1	3.60677	780	epi2	-1.50029	10.559
AGCTTGAAGTACTTGC-1	3.75772	2028	epi2	-1.60251	9.58382
AGCTTGAAGTGAAGAG-1	3.88476	1718	epi4	4.90809	10.7851
AGCTTGAAGTGGTAGC-1	4.12353	2110	epi2	-1.25089	13.0091
AGCTTGACACCACGTG-1	3.67891	2065	GC3	-8.97277	-0.939646
AGCTTGAGTTGATTCG-1	3.98336	2534	MM2	-2.12391	9.05369
AGCTTGATCAAGGCTT-1	3.72031	2080	epi2	-1.17745	13.355
AGCTTGATCTGGTTCC-1	3.64394	512	epi3	1.23333	11.5467
AGGCCACAGGCTATCT-1	4.1158	1726	GC2	-10.4449	0.22337
AGGCCACCAGGCAGTA-1	3.66741	2073	GC3	-8.90233	-0.815791
AGGCCACCATCCGGGT-1	3.7714	1122	epi2	-0.658639	11.7378
AGGCCACCATGTTGAC-1	4.0213	2561	MM1	-2.30532	7.52297
AGGCCACGTCCGAAGA-1	4.14383	2245	epi1	-0.47927	9.85806
AGGCCGTCAAGAGGCT-1	3.98393	1623	GC2	-9.07577	1.7255
AGGCCGTCAGGTCTCG-1	4.12083	1714	epi3	-0.644497	11.9846
AGGCCGTGTAACGTTC-1	3.80798	1332	epi2	-2.24338	10.7632
AGGCCGTTCAACACCA-1	3.90953	1812	GC3	-9.53069	-2.61152
AGGCCGTTCAACGAAA-1	3.65275	2131	GC3	-8.13048	-1.38411
AGGCCGTTCCATTCTA-1	3.53374	756	epi3	0.0711947	11.3474
AGGCCGTTCCCAAGAT-1	4.14704	1939	GC3	-10.0815	-2.42279
AGGGAGTAGCCCAGCT-1	3.86626	1907	MM1	-2.04319	7.26101
AGGGAGTAGGGTTCCC-1	3.40044	1349	epi4	5.71669	10.3039
AGGGAGTAGTGCTGCC-1	3.8007	1440	epi2	-1.10966	12.5779
AGGGAGTCACAAGTAA-1	4.04909	1731	GC3	-10.1934	-1.57549
AGGGAGTCACTACAGT-1	3.5585	1678	MM2	-2.83612	9.20992
AGGGAGTGTCGCGAAA-1	4.02099	1337	epi2	-0.586037	13.1241
AGGGAGTGTGGGTCAA-1	4.15354	1652	epi2	-1.27933	13.2612
AGGGATGAGATGTGTA-1	4.09177	2148	GC3	-8.69338	-1.9441
AGGGATGGTTCATGGT-1	3.81706	1953	MM1	-2.32806	7.52939
AGGGATGTCAATAAGG-1	3.87445	1378	epi2	-0.638354	13.7699
AGGGATGTCACTCCTG-1	4.32926	2048	GC2	-10.6606	0.457762
AGGGTGAAGCAGATCG-1	3.64351	2261	GC3	-9.68302	-3.07662
AGGGTGAAGCCAGAAC-1	3.24692	889	epi2	-1.99755	10.4183
AGGGTGAAGTGTTGAA-1	3.96601	2491	MM2	-6.48073	3.86159
AGGGTGACAGACGTAG-1	3.759	1763	GC3	-9.74057	-2.49048
AGGGTGACATGGTAGG-1	3.56539	2577	GC1	-7.73237	1.16805
AGGGTGAGTAAACGCG-1	3.95518	1906	GC3	-9.41607	-2.78965
AGGGTGAGTATCTGCA-1	3.77422	1837	GC3	-9.26595	-1.81121
AGGGTGAGTTACCAGT-1	3.70288	1734	MM1	-1.46674	7.50026
AGGGTGATCCGCGTTT-1	4.23093	2513	epi1	-0.674937	11.0312
AGGGTGATCCTCAATT-1	3.89509	3077	GC3	-10.5836	-1.98626
AGGTCATAGAAGGCCT-1	3.76603	1867	GC1	-8.5547	0.679487
AGGTCATAGCCAGAAC-1	4.0193	2188	GC3	-9.45688	-2.18078
AGGTCATAGCGTTTAC-1	4.02524	1844	epi2	-1.35398	12.5837
AGGTCATAGGCAGGTT-1	3.74646	1988	GC3	-10.431	-2.40682
AGGTCATAGGTCATCT-1	3.53177	1061	epi3	1.23249	11.9881
AGGTCATCACTAGTAC-1	4.10878	2991	GC2	-10.0076	1.0384
AGGTCATCAGCTCGCA-1	3.46531	1524	epi4	5.44728	10.0589
AGGTCATCATGATCCA-1	3.79298	1642	GC3	-8.54381	-2.49157
AGGTCATGTTTGACAC-1	4.318	1924	epi4	5.57838	10.1841
AGGTCATTCCCAGGTG-1	3.87776	724	GC3	-9.21043	-0.385367
AGGTCATTCGACAGCC-1	3.49569	1887	GC3	-8.31129	-2.10847
AGGTCATTCGTAGGTT-1	3.44276	1240	epi4	5.46228	10.2078
AGGTCCGAGATATGCA-1	4.07794	3160	MM2	-6.60189	3.90793
AGGTCCGAGTACCGGA-1	4.096	2874	MM1	-2.2325	7.34448
AGGTCCGAGTGCCATT-1	3.4877	1948	GC1	-8.09424	-0.0903687
AGGTCCGCACCAACCG-1	3.80113	1579	epi2	-1.16426	11.4469
AGGTCCGCACTATCTT-1	4.05311	1644	GC3	-9.67733	-1.84825
AGGTCCGCACTTCTGC-1	3.60638	620	epi4	3.94803	10.5959
AGGTCCGTCGGCTTGG-1	4.13157	2000	GC3	-9.23829	-1.99301
AGTAGTCAGTACGCGA-1	3.94835	726	epi1	-0.761238	9.87983
AGTAGTCCAAACAACA-1	3.82454	1800	GC3	-9.62852	-3.39221
AGTAGTCGTCAGCTAT-1	3.87162	1635	epi2	-1.79769	10.9004
AGTAGTCGTCAGTGGA-1	3.98591	1079	epi2	-1.63266	11.8046
AGTAGTCTCCGGGTGT-1	4.1769	1429	epi2	-0.723437	12.5851
AGTCTTTCACAACTGT-1	3.20019	2228	GC3	-8.77276	-2.81482
AGTCTTTCAGGGCATA-1	3.64193	1160	epi1	-0.56754	9.1784
AGTCTTTGTGTGAATA-1	3.75169	933	epi3	0.0260785	11.7266
AGTCTTTTCAAGATCC-1	3.73999	546	epi4	3.99239	11.0744
AGTGAGGAGCTGATAA-1	3.73338	1427	epi2	-1.99748	9.5573
AGTGAGGAGGATGGTC-1	3.80427	796	epi3	1.07664	11.5135
AGTGAGGCAAGTTAAG-1	3.97601	1958	GC3	-9.86469	-3.08066
AGTGAGGGTCTAAAGA-1	3.87103	745	epi3	0.623732	12.1357
AGTGAGGTCGAATCCA-1	3.95348	1232	epi2	-1.0243	12.3465
AGTGAGGTCTTTAGGG-1	3.84594	2478	GC3	-8.54272	-2.24693
AGTGGGAAGCCACTAT-1	3.55709	1835	epi4	4.87132	9.88234
AGTGGGATCTCGCTTG-1	3.99589	696	epi1	0.0839437	9.93999
AGTGTCAAGATATGCA-1	3.56255	1986	GC3	-8.8691	-0.781247
AGTGTCAAGATGCCAG-1	3.5713	1620	MM2	-2.15983	8.92078
AGTGTCAAGTGTACCT-1	4.18081	1108	epi4	3.82445	10.4391
AGTGTCACATCGGTTA-1	3.887	1253	GC3	-8.83128	-2.90802
AGTGTCAGTCCGAACC-1	3.95603	2030	MM2	-2.51995	8.93619
AGTGTCAGTCGAACAG-1	3.19706	1135	epi2	-2.24059	10.6678
AGTGTCATCAAGAAGT-1	4.19892	1191	GC3	-10.3206	-0.440234
AGTGTCATCCTTCAAT-1	3.74005	559	epi3	3.08244	11.3392
AGTTGGTAGGAACTGC-1	3.90674	2027	MM2	-2.5006	8.80974
AGTTGGTCACCACCAG-1	3.71336	1885	GC3	-9.67879	-2.54642
AGTTGGTCAGACACTT-1	3.90479	2030	GC3	-9.49707	-2.51224
AGTTGGTGTACTCGCG-1	3.9627	2108	GC2	-10.0857	1.50208
AGTTGGTGTCCTAGCG-1	4.24717	1951	epi1	-0.557958	10.06
AGTTGGTTCGTTTATC-1	3.54713	2223	MM2	-6.38383	4.15221
ATAACGCGTGATGCCC-1	4.27307	4032	GC3	-9.10787	-0.759702
ATAACGCGTTACCAGT-1	3.27864	545	epi3	1.08178	11.2377
ATAACGCTCAGTTAGC-1	3.82887	2383	GC3	-8.1926	-1.62221
ATAACGCTCGGTTAAC-1	3.97185	1381	epi2	-1.2863	13.0994
ATAAGAGAGCCAACAG-1	3.83451	2075	GC3	-9.92286	-1.84524
ATAAGAGCAAAGCGGT-1	3.99392	2614	GC3	-9.74214	-1.85188
ATAAGAGCATACCATG-1	4.03111	1980	MM2	-1.89408	9.08094
ATAAGAGGTACGCTGC-1	3.90818	2431	GC2	-9.30176	1.70964
ATAAGAGGTTACGACT-1	3.85749	1784	GC3	-10.4363	-2.18912
ATAAGAGTCAAGGCTT-1	3.62791	992	epi3	0.391616	11.3626
ATAAGAGTCACTTATC-1	3.37416	1638	MM2	-2.68062	8.63933
ATAAGAGTCGGAGGTA-1	3.69411	1821	GC3	-10.1076	-2.22655
ATAGACCAGCGTTCCG-1	4.10255	2404	epi1	0.379728	9.85515
ATAGACCAGTGGACGT-1	4.28983	2060	GC3	-10.2355	-1.66644
ATAGACCGTCTCCCTA-1	4.12523	1751	GC3	-9.91302	-3.12761
ATAGACCTCATGCAAC-1	4.05972	2593	GC3	-8.44296	-0.966074
ATAGACCTCCTCTAGC-1	3.96649	2165	MM1	-1.63652	7.11547
ATAGACCTCGAGGTAG-1	3.47277	2085	GC1	-7.54386	-0.27328
ATAGACCTCTTAACCT-1	4.12393	1747	epi1	-0.137093	10.3024
ATCACGAAGACTGGGT-1	3.85501	1892	GC2	-10.2712	1.23543
ATCACGAAGGAACTGC-1	4.03482	2066	epi2	-1.2842	12.4625
ATCACGACACCGCTAG-1	3.69106	683	epi4	4.4287	9.70225
ATCATCTAGGCTCAGA-1	3.70816	939	epi2	-2.0633	11.7104
ATCATCTAGGGTATCG-1	3.78471	850	epi2	-1.56119	11.036
ATCATCTAGTTAACGA-1	4.02705	2045	epi3	0.381673	10.7298
ATCATCTCATCTGGTA-1	3.87414	672	epi1	-0.833265	10.4274
ATCATCTTCTCCAGGG-1	3.91875	1348	epi2	-0.496867	13.3019
ATCATGGCAGCATGAG-1	3.60013	908	epi3	0.564689	11.1625
ATCATGGCATAAGACA-1	3.77322	1762	epi2	-1.84969	12.1286
ATCATGGCATCAGTCA-1	3.8534	1585	epi2	-0.668899	11.9977
ATCATGGGTAATCGTC-1	3.90103	1239	GC1	-7.58534	1.93667
ATCATGGGTACTTGAC-1	3.58155	2107	GC1	-8.81336	1.29302
ATCATGGGTTGAACTC-1	4.19901	2226	GC3	-10.5715	-1.62619
ATCATGGTCTCGATGA-1	3.63691	621	epi2	-0.177977	12.5321
ATCCACCAGTAGTGCG-1	4.09831	2174	GC3	-9.6618	-1.53709
ATCCACCCAACCGCCA-1	3.68419	1097	MM1	-1.99672	7.65356
ATCCACCCAGTGGGAT-1	3.69444	1230	epi1	-0.479089	9.22637
ATCCACCCATCAGTCA-1	4.2128	1385	epi3	0.974807	12.034
ATCCACCGTCTAAAGA-1	3.85103	1389	epi2	-0.927141	13.0119
ATCCACCGTTGGAGGT-1	3.56336	1160	epi4	4.4919	9.6811
ATCCACCTCACGGTTA-1	3.65698	1981	GC3	-7.71207	-0.158563
ATCCACCTCCATGCTC-1	4.05955	1469	epi2	-1.17353	12.7643
ATCCACCTCGACCAGC-1	3.88393	715	epi2	-0.680048	11.4427
ATCCACCTCTGCGGCA-1	3.79158	1919	GC2	-10.6816	1.06632
ATCCGAACACACTGCG-1	3.09979	694	epi4	5.18751	10.85
ATCCGAACACCAGATT-1	3.99542	1989	GC3	-10.1864	-2.6314
ATCCGAACACGCATCG-1	3.88915	1504	epi2	-1.81485	11.724
ATCCGAACAGGTGGAT-1	4.38097	2362	GC2	-10.7418	0.728723
ATCCGAAGTCAGAAGC-1	4.1123	1911	epi2	-2.18085	10.16
ATCCGAAGTGATGTCT-1	4.5562	3428	MM1	-1.16537	6.9539
ATCCGAATCTCAAACG-1	4.00284	860	epi3	1.60737	10.273
ATCGAGTAGCTCCTTC-1	3.80457	2644	GC3	-8.92141	-0.46656
ATCGAGTCACGGACAA-1	4.05267	3641	MM2	-6.54982	3.77448
ATCGAGTCACTGTCGG-1	3.87503	1681	GC3	-9.76511	-2.30192
ATCGAGTGTCCGTTAA-1	4.29911	1952	epi2	-0.535267	12.3915
ATCGAGTTCACAGTAC-1	3.21058	835	epi4	5.33395	10.1813
ATCTACTAGCCCAATT-1	3.99624	1809	GC3	-10.4353	-2.33131
ATCTACTAGTTAGCGG-1	3.72958	1837	epi2	-2.22889	11.3674
ATCTACTCAATCACAC-1	3.95422	2550	MM2	-2.92876	9.51329
ATCTACTCAATCTACG-1	3.65329	2042	GC3	-8.58084	-2.55676
ATCTACTCATTGCGGC-1	4.04865	981	epi4	1.95453	10.1927
ATCTACTCATTGGGCC-1	3.94124	1270	epi2	-1.88894	11.701
ATCTACTGTACATCCA-1	3.57862	620	epi4	4.31565	9.71073
ATCTGCCCACCTCGTT-1	3.8551	1941	GC3	-9.40591	-1.66668
ATCTGCCTCAACGGGA-1	3.4441	1880	GC3	-9.32488	-3.00804
ATGAGGGAGAAGGTGA-1	3.32647	775	epi3	0.539026	11.4396
ATGAGGGAGACTAGAT-1	3.977	1256	epi3	-0.155031	11.939
ATGAGGGGTTTAAGCC-1	3.32796	1284	epi2	-2.27786	10.4291
ATGAGGGTCCACTGGG-1	3.77445	1130	epi2	-0.916238	12.8597
ATGAGGGTCCTTGGTC-1	3.56384	1244	epi1	-1.29966	9.03334
ATGAGGGTCTACGAGT-1	3.8191	1908	GC2	-10.2363	1.22084
ATGCGATCACTGCCAG-1	3.88069	1175	epi1	-0.39762	9.63572
ATGCGATCATGCCCGA-1	3.89967	1733	epi1	-1.03636	9.66137
ATGGGAGAGAGGACGG-1	4.35558	3078	epi1	-0.409063	10.6967
ATGGGAGAGATGTTAG-1	3.89621	1029	epi3	1.45032	11.847
ATGGGAGCAACAACCT-1	3.32096	764	epi2	-2.49729	9.90553
ATGGGAGCAGCAGTTT-1	4.28701	1358	epi1	0.0333429	10.8379
ATGGGAGGTCTACCTC-1	3.4602	1157	GC1	-6.38186	4.05936
ATGTGTGAGAGCCTAG-1	3.53731	1099	epi2	-1.11292	11.5399
ATGTGTGAGATCCGAG-1	3.09996	514	epi3	0.445318	11.9277
ATGTGTGCAGCATACT-1	3.92701	2150	GC3	-9.21186	-1.58299
ATGTGTGGTGTCAATC-1	3.89986	2134	GC1	-6.87628	2.90911
ATGTGTGGTTCGAATC-1	3.75979	2308	GC3	-8.06416	-1.25926
ATGTGTGTCCTCAATT-1	4.12222	1772	GC3	-10.3816	-1.23589
ATGTGTGTCGACCAGC-1	3.9905	2425	GC2	-9.99233	1.22344
ATGTGTGTCTCGTATT-1	2.913	1630	GC1	-7.31013	2.27001
ATTACTCAGAAGAAGC-1	3.85155	1435	epi2	-0.99895	12.9196
ATTACTCAGTAGCCGA-1	4.20214	2294	GC3	-10.1537	-0.953196
ATTACTCAGTGTTAGA-1	4.03122	1940	GC3	-10.5396	-2.39319
ATTACTCCAATGGACG-1	3.6852	712	GC3	-7.63264	-1.00808
ATTACTCGTACTTCTT-1	3.59332	543	epi2	-1.02811	11.8667
ATTACTCGTGGCTCCA-1	3.88803	2183	MM2	-2.8453	8.57986
ATTACTCTCCGCATAA-1	3.0456	2298	GC1	-7.68364	0.852
ATTACTCTCTGTCAAG-1	3.72917	832	MM2	-2.71855	9.41738
ATTATCCCAAGCGAGT-1	3.94336	1954	GC3	-8.87413	-2.51078
ATTATCCCACTAGTAC-1	4.28453	3457	GC3	-10.4736	-1.64974
ATTATCCCAGCGAACA-1	3.85607	3364	GC1	-8.2891	0.653082
ATTATCCGTCAGTGGA-1	3.80774	2074	GC3	-8.26338	-1.58791
ATTATCCGTCTTCTCG-1	3.86946	1523	epi1	0.154876	9.9518
ATTCTACCAAATTGCC-1	4.03847	1558	GC3	-10.3464	-2.26494
ATTCTACCAAGCGTAG-1	3.63154	1805	GC3	-9.36352	-3.41945
ATTCTACCACAGGCCT-1	3.79798	1958	GC3	-9.3837	-1.09954
ATTCTACCAGCGTTCG-1	3.71852	1168	epi2	-1.70627	11.5974
ATTCTACCATGGTTGT-1	3.84482	1669	epi2	1.72831	-8.02923
ATTCTACGTTCCACAA-1	4.01296	2741	GC1	-7.21001	2.67654
ATTCTACTCCAAATGC-1	4.08383	3159	GC3	-9.67962	-1.15556
ATTCTACTCTATCCTA-1	3.76727	2055	GC1	-7.34529	2.49867
ATTCTACTCTTCGGTC-1	4.23544	1751	epi1	-0.369098	10.5741
ATTCTACTCTTGCATT-1	3.89257	2766	MM1	-2.46582	7.56797
ATTGGACCACCAGCAC-1	4.31588	1831	epi1	-0.802155	11.4052
ATTGGACCAGACGTAG-1	3.58896	1046	epi4	4.30215	9.75147
ATTGGACGTTACAGAA-1	3.6998	501	epi3	1.76664	11.9101
ATTGGACTCAGTTAGC-1	3.68781	1824	GC3	-8.61089	-1.44321
ATTGGACTCTCATTCA-1	4.03152	774	epi3	3.4109	10.6914
ATTGGTGAGCCCAGCT-1	4.28961	1594	epi1	-0.550986	10.1956
ATTGGTGCACCAGGCT-1	3.34922	1852	GC1	-6.65052	3.02439
ATTGGTGCACGTGAGA-1	3.36672	1489	epi2	-2.40767	10.102
ATTGGTGCAGTAAGCG-1	4.03945	1790	epi2	-1.33345	11.6395
ATTGGTGGTCATACTG-1	3.46256	853	epi4	3.90251	10.6532
ATTGGTGTCACTATTC-1	3.69378	1691	epi2	-2.35019	9.58369
ATTGGTGTCGGATGTT-1	3.32474	855	epi4	4.24192	11.0389
ATTTCTGAGGCAGGTT-1	4.11078	860	epi1	0.0318725	10.152
ATTTCTGAGTGCGTGA-1	4.35956	2768	epi1	0.0164081	11.0156
ATTTCTGGTCCATGAT-1	3.79335	1862	epi1	-0.825716	9.48574
ATTTCTGGTCTAGCCG-1	4.01696	1786	GC3	-9.58941	-1.77179
ATTTCTGTCTGCAGTA-1	4.07619	1978	GC3	-9.21224	-1.5777
ATTTCTGTCTTGCCGT-1	3.78243	607	epi3	2.77561	11.4624
CAACCAAAGCGATCCC-1	3.86567	1880	epi2	-1.3505	13.0644
CAACCAAAGTACACCT-1	4.24981	2729	epi2	-2.14413	11.9657
CAACCAACACGACTCG-1	4.06937	2834	MM1	-2.30271	7.4605
CAACCAACAGCTGTGC-1	3.6855	810	epi3	1.43834	11.5417
CAACCAACATGGTTGT-1	3.9755	968	GC3	-10.4716	-1.93118
CAACCAAGTGACCAAG-1	4.20844	774	MM1	-2.51701	7.46924
CAACCAAGTGAGGGTT-1	4.14297	1731	epi1	-0.223102	10.5762
CAACCAAGTGCTCTTC-1	3.87113	1874	epi2	-2.07677	11.8008
CAACCAAGTGGCCCTA-1	3.58906	1154	epi3	0.535214	11.0336
CAACCAAGTTCTGTTT-1	3.3409	754	epi3	0.930337	11.3325
CAACCTCAGGAGTAGA-1	3.96194	1972	GC3	-10.6951	-1.5615
CAACCTCAGGCATGGT-1	3.69628	1067	epi4	4.92756	10.7533
CAACCTCAGGCATTGG-1	3.70205	1250	epi3	0.349374	11.9199
CAACCTCCAAGTAATG-1	3.82025	1813	epi2	-0.980857	11.3092
CAACCTCCAGCAGTTT-1	3.89636	2085	GC2	-8.41883	1.85872
CAACCTCGTATAGGGC-1	4.12667	2683	GC1	-7.51555	2.0834
CAACCTCGTGGTCCGT-1	4.09899	2443	GC2	-9.79868	1.39626
CAACCTCGTGTTTGTG-1	3.73106	2162	GC3	-8.24779	-1.04817
CAACCTCTCCCGACTT-1	4.1307	2447	epi2	-1.25244	12.6504
CAACTAGAGCCTCGTG-1	4.05759	1387	epi2	-1.30639	13.2287
CAACTAGAGGCTATCT-1	3.51991	2345	GC1	-7.65325	-0.112304
CAACTAGAGGGTGTTG-1	4.09153	2593	MM1	-2.20197	7.30064
CAACTAGAGGTGCAAC-1	3.69331	1831	GC3	-10.632	-1.98821
CAACTAGAGTGTGGCA-1	3.74791	2029	epi4	5.63299	10.09
CAACTAGCAAACCTAC-1	3.60012	1765	epi2	-2.07751	9.86017
CAACTAGCACGGCCAT-1	3.55862	1969	GC1	-8.15403	0.025493
CAACTAGCATGTAAGA-1	3.68959	526	epi3	0.562515	12.1432
CAACTAGGTTGATTCG-1	3.74599	3094	MM2	-6.46602	3.98646
CAACTAGTCCCTAACC-1	4.13685	2252	epi4	5.2728	10.2019
CAACTAGTCGCCTGTT-1	4.19663	2670	GC3	-9.61016	-1.7504
CAACTAGTCTCATTCA-1	4.20523	1783	GC3	-10.3641	-2.22144
CAAGAAAAGGACATTA-1	3.4994	627	epi3	1.66255	12.226
CAAGAAAAGTGTACCT-1	3.94614	3274	epi3	2.06299	11.2666
CAAGAAACAAACCCAT-1	3.92257	1875	epi2	-1.02428	12.6159
CAAGAAACATAGGATA-1	4.23956	1806	GC3	-10.2421	-1.36115
CAAGAAACATAGTAAG-1	4.4857	2143	GC2	-10.5012	-0.259312
CAAGAAAGTCGTGGCT-1	3.70518	1186	GC3	-10.2478	-2.55412
CAAGAAAGTCTGGAGA-1	3.61059	591	epi4	4.14286	10.774
CAAGAAAGTGAAATCA-1	3.494	501	epi4	4.34274	9.74473
CAAGAAATCCGCATAA-1	4.0561	1554	epi2	-1.11967	13.0886
CAAGAAATCCTGCCAT-1	3.40013	712	epi2	-1.52105	11.1504
CAAGATCAGAGACTAT-1	4.06783	2197	epi2	-1.14745	12.5907
CAAGATCAGAGTCTGG-1	3.39374	1677	epi2	-1.08629	12.9478
CAAGATCAGCTAGTTC-1	4.25415	2150	GC3	-9.46466	-1.98557
CAAGATCGTACGACCC-1	3.79999	511	GC3	-9.34112	-1.78398
CAAGATCGTCAACATC-1	4.17684	2102	MM1	-0.767848	7.6679
CAAGATCGTCCCTTGT-1	3.68468	1676	GC3	-8.43247	-1.59474
CAAGATCGTCTTTCAT-1	3.8641	1390	epi2	-1.38103	11.7363
CAAGATCTCAAACAAG-1	3.56556	2276	MM1	-1.6381	6.94314
CAAGGCCAGATATGCA-1	3.38411	761	epi3	1.25892	11.3265
CAAGGCCAGATGAGAG-1	3.79811	1363	epi2	-1.7299	12.3017
CAAGGCCAGCGATTCT-1	4.28988	1524	epi2	-0.898722	13.2092
CAAGGCCAGTCCATAC-1	3.7606	1374	epi2	-1.89303	10.7784
CAAGGCCCAACTGGCC-1	3.57293	1041	epi3	0.073426	12.0897
CAAGGCCCAGTCCTTC-1	4.00972	1680	epi3	-0.042126	11.4066
CAAGGCCCATCACCCT-1	3.85465	921	epi3	-0.191022	11.5847
CAAGGCCCATCGGTTA-1	3.89443	2035	GC3	-10.6065	-1.52733
CAAGGCCGTAGCAAAT-1	3.32055	1733	GC3	-8.85414	-1.73047
CAAGGCCGTCAGAATA-1	3.81213	2721	GC3	-8.15692	-1.08364
CAAGGCCTCCAGTATG-1	3.95345	1384	epi3	2.47908	11.3026
CAAGGCCTCCGTCATC-1	3.76256	1855	GC3	-9.07796	-0.542418
CAAGGCCTCCTGTACC-1	3.6472	886	MM2	-7.39886	2.01858
CAAGGCCTCGTGGGAA-1	4.06657	2136	epi1	0.0632923	9.82399
CAAGGCCTCTGCCAGG-1	3.92406	2278	GC2	-8.73486	1.80657
CAAGTTGAGACACTAA-1	4.26257	1803	GC3	-10.0621	-1.38597
CAAGTTGAGTCAAGGC-1	4.08058	2158	GC2	-10.092	0.0200718
CAAGTTGCAACGCACC-1	3.95865	1628	GC3	-9.21239	-0.688087
CAAGTTGCATGATCCA-1	3.6863	969	epi2	-1.03315	11.1736
CAAGTTGTCACCGTAA-1	3.70531	1162	epi3	-0.616356	11.411
CAAGTTGTCGGTTCGG-1	3.72667	2324	GC3	-9.9723	-2.85026
CAAGTTGTCTAACTTC-1	4.39026	3021	GC3	-10.0261	-2.52928
CACAAACCAGGGAGAG-1	3.96979	1778	GC3	-10.5713	-2.59907
CACAAACGTCTCAACA-1	3.94687	1863	GC3	-9.95916	-2.77607
CACAAACTCCTAAGTG-1	3.91278	1181	epi2	-1.45717	12.6714
CACAAACTCGTACGGC-1	3.29583	1350	MM2	-2.75318	8.86704
CACAAACTCTGGGCCA-1	3.62871	2558	GC1	-7.72824	0.858281
CACACAAAGATGCCTT-1	3.99642	1742	epi2	-0.846845	13.7506
CACACAAAGGACAGCT-1	3.68834	2301	GC3	-8.95481	-0.5473
CACACAACAGCTATTG-1	4.41366	2154	GC2	-10.5152	-0.612116
CACACAACATGAGCGA-1	4.46273	2903	GC2	-10.4797	1.13578
CACACAACATTGGGCC-1	3.99912	2546	MM1	-1.83712	6.85882
CACACAAGTTTGACAC-1	3.99719	1956	GC1	-7.96427	0.422043
CACACAATCAGCGATT-1	3.98885	1618	GC2	-9.06532	0.247578
CACACAATCAGTCAGT-1	4.04516	1177	GC3	-9.80702	-3.23361
CACACAATCGCCGTGA-1	3.90876	2296	GC3	-9.09183	-1.36146
CACACAATCGCGATCG-1	3.9549	1891	MM2	-2.84864	9.03944
CACACAATCGGGAGTA-1	3.85308	2723	GC1	-6.64585	3.58311
CACACAATCTCGATGA-1	4.04996	2273	MM1	-0.671879	7.2848
CACACCTAGTAGGTGC-1	4.08768	1517	epi2	-0.790573	13.5854
CACACCTCAAGCCATT-1	3.25486	908	epi4	5.46806	10.8845
CACACCTGTAAGTGGC-1	3.97391	1091	epi4	3.85505	11.1806
CACACCTGTCCAGTTA-1	3.71353	1694	GC3	-9.4845	-0.854003
CACACCTGTCGAATCT-1	3.71423	853	epi3	0.767868	10.9851
CACACCTGTGTCCTCT-1	4.21586	2166	GC2	-9.90706	0.658169
CACACCTGTGTGTGCC-1	3.93431	1071	epi2	-0.395875	12.1255
CACACCTTCCCAAGTA-1	4.23924	1767	GC2	-10.584	0.292713
CACACCTTCGTTGCCT-1	4.2679	1865	GC3	-10.513	-0.943615
CACACTCCACCTCGTT-1	4.04343	2377	GC3	-10.2417	-2.69843
CACACTCCACTGTTAG-1	4.31729	3110	epi2	-0.405251	13.3167
CACACTCCATAGACTC-1	3.77675	809	epi2	-1.37889	11.7638
CACACTCTCACTCCTG-1	3.93734	821	epi4	3.39287	11.2065
CACACTCTCAGATAAG-1	4.24244	2077	GC3	-10.536	-0.708736
CACACTCTCAGTACGT-1	3.818	946	epi1	-1.06839	10.4142
CACACTCTCTGTCTCG-1	3.81425	3562	MM2	-2.84593	8.46891
CACAGGCAGACCGGAT-1	4.05697	1873	GC2	-10.0534	1.21905
CACAGGCAGATAGGAG-1	3.68992	1371	epi2	-1.11211	13.1976
CACAGGCAGGACCACA-1	4.1876	2746	GC3	-9.24452	-2.86277
CACAGGCAGTTAGGTA-1	3.87407	1965	GC2	-10.3827	1.03037
CACAGGCCAAGCTGTT-1	4.12224	2511	GC3	-9.22245	-1.14408
CACAGGCCAAGGTGTG-1	3.44473	657	epi2	-2.25982	10.219
CACAGGCGTCCCGACA-1	4.0616	1717	GC3	-10.2451	-1.38353
CACAGGCTCCACGTTC-1	3.74073	1208	epi2	-2.07354	11.1444
CACAGTAAGGTGACCA-1	4.03864	2260	GC3	-9.726	-2.56457
CACAGTACAATGGTCT-1	3.84855	849	epi2	-2.00206	12.0952
CACAGTACACTCTGTC-1	4.00656	1501	GC3	-10.4407	-1.49543
CACAGTAGTAAACACA-1	3.64213	2407	GC3	-8.85308	-0.53974
CACAGTAGTCCCTACT-1	3.6767	2473	MM2	-6.54171	3.94062
CACAGTATCGTTACGA-1	3.67617	1471	epi1	-1.21721	9.69543
CACATAGAGATCACGG-1	3.43364	632	GC3	-8.92735	-2.92813
CACATAGAGGCAGTCA-1	4.10327	2258	epi2	-0.366768	13.2904
CACATAGAGTTGTAGA-1	3.84072	2769	MM2	-2.83279	9.29494
CACATAGCAAGAGGCT-1	3.80246	1847	epi2	-1.84607	12.1778
CACATAGCACACATGT-1	4.29517	2300	epi1	-0.133995	10.373
CACATAGCAGGGCATA-1	3.43202	581	GC3	-9.15853	-3.11231
CACATAGGTATATGGA-1	3.76252	646	epi2	-1.63337	11.9401
CACATAGGTGTAATGA-1	3.66787	1424	epi2	-2.14379	10.1664
CACATAGGTTGAACTC-1	3.89767	1092	GC3	-9.60365	-2.48011
CACATAGTCACGATGT-1	3.90599	1609	epi2	-1.62611	11.7925
CACATAGTCTTCATGT-1	3.70892	1217	epi4	4.08995	10.6288
CACATTTAGCTAAACA-1	3.81884	2236	GC1	-8.43187	1.4092
CACATTTAGTGTGGCA-1	3.35117	2376	GC1	-7.77606	0.0404145
CACATTTCAAAGGCGT-1	3.35012	701	GC1	-7.72479	0.470682
CACATTTCAAATTGCC-1	3.8109	522	epi2	-1.56249	11.8476
CACATTTGTGATGTCT-1	3.4343	785	epi3	0.961138	11.4829
CACATTTTCTTGTCAT-1	3.89372	697	epi3	0.649293	11.7706
CACCACTCAAGCCGTC-1	3.78422	590	epi2	-1.86362	10.4159
CACCACTCAAGTAGTA-1	4.11352	1760	GC3	-10.3743	-0.700088
CACCACTCACACGCTG-1	3.98461	2282	epi2	-1.84098	11.5573
CACCACTCACAGGTTT-1	3.91154	1089	epi2	-0.780957	12.9085
CACCACTCAGATCGGA-1	3.44532	981	epi1	-0.740336	9.44451
CACCACTGTGCTCTTC-1	4.20229	1095	epi1	0.110095	10.3334
CACCACTGTTCAACCA-1	3.50133	974	epi2	-1.40374	11.3356
CACCACTTCACTTACT-1	3.41465	1529	MM2	-2.90359	9.42114
CACCACTTCGTAGGTT-1	3.44713	1671	MM2	-3.06854	9.00819
CACCACTTCTGTTTGT-1	4.06623	1972	epi1	-0.392783	10.1597
CACCAGGAGGCTAGCA-1	3.78383	1085	epi3	0.671229	12.1866
CACCAGGCACGGCTAC-1	4.00008	1963	epi2	-0.671247	13.6194
CACCAGGGTAATCACC-1	4.28457	2236	epi1	0.280352	10.3625
CACCAGGGTCCCGACA-1	3.5427	535	epi4	3.93943	10.8017
CACCAGGGTGTTTGGT-1	3.83386	1758	GC3	-9.99521	-3.12839
CACCAGGTCATCTGTT-1	3.83279	2912	GC1	-6.76612	3.4529
CACCAGGTCTCCGGTT-1	3.55395	1118	epi2	-2.28495	9.21348
CACCAGGTCTGCTGCT-1	4.1107	1209	GC3	-10.75	-1.7317
CACCTTGAGCCACGTC-1	4.10844	2107	epi3	0.947095	10.2147
CACCTTGAGTATGACA-1	3.6707	1808	epi3	-0.0838056	11.9069
CACCTTGCAAGGACTG-1	4.04949	2421	MM1	-0.713257	7.23569
CACCTTGCAGATAATG-1	3.8928	2032	GC2	-10.3233	1.07624
CACCTTGCAGATCTGT-1	3.66545	1890	GC3	-9.48078	-1.33882
CACCTTGGTACTCGCG-1	2.05317	769	epi2	-2.0063	9.51129
CACCTTGGTGACGGTA-1	3.67822	1384	MM1	-1.69632	7.74045
CACCTTGGTGTGAATA-1	4.23572	3705	GC1	-6.88206	3.08273
CACCTTGTCTCTGTCG-1	3.49001	503	epi4	5.38643	10.4602
CACTCCACATGCCACG-1	3.55258	881	GC3	-9.93782	-2.76886
CACTCCAGTAGTAGTA-1	3.87294	2221	MM1	-1.88418	7.21137
CACTCCAGTCCAGTGC-1	3.68826	506	epi1	-0.248246	9.57928
CACTCCAGTCTAGTCA-1	3.88481	988	GC2	-9.94086	1.3697
CACTCCAGTGATGCCC-1	3.59882	2343	GC1	-7.66876	1.12342
CACTCCAGTTCTCATT-1	4.06782	2453	MM1	-2.46051	7.54056
CACTCCATCTACTCAT-1	3.66996	2727	GC1	-6.81815	2.98596
CAGAATCAGAAAGTGG-1	3.96394	2184	GC2	-10.2044	-0.638357
CAGAATCAGACTAAGT-1	3.942	1731	epi3	0.741719	10.1749
CAGAATCCAAAGCAAT-1	3.68016	787	epi4	4.89285	10.9302
CAGAATCCATGCATGT-1	4.20372	2355	MM1	-0.705147	7.37477
CAGAATCGTTTCCACC-1	3.80259	770	epi4	5.69022	10.321
CAGAATCTCAATCACG-1	4.22614	3560	GC1	-8.86936	0.821342
CAGAGAGAGATAGTCA-1	3.98905	1964	GC3	-9.10051	-1.17444
CAGAGAGAGCTGATAA-1	3.75241	1266	MM1	-1.528	6.60262
CAGAGAGAGTAGGTGC-1	4.05407	2745	GC3	-8.7661	-1.05669
CAGAGAGAGTTATCGC-1	4.28306	1671	GC2	-10.1887	-0.23537
CAGAGAGCACTGTGTA-1	3.62203	1066	epi2	-2.00138	9.00433
CAGAGAGCATAGTAAG-1	4.07789	1896	GC3	-10.4282	-0.992246
CAGAGAGGTTGTCGCG-1	3.77708	1708	GC3	-9.44619	-2.4706
CAGAGAGTCACGGTTA-1	4.13683	1072	epi1	0.0658496	10.3528
CAGAGAGTCGCACTCT-1	3.81263	1868	GC3	-9.46518	-3.49814
CAGAGAGTCGCCAAAT-1	3.71222	1981	GC3	-9.10238	-1.35365
CAGAGAGTCTGATACG-1	3.7062	1255	epi2	-2.07961	12.1691
CAGATCAAGCGTCTAT-1	3.90042	1425	GC3	-10.599	-2.72113
CAGATCAAGGAGTCTG-1	4.22823	2135	GC3	-9.77357	-1.72738
CAGATCAAGTGTCTCA-1	3.57038	1430	epi4	5.21496	10.2809
CAGATCACAGCCTTGG-1	4.20211	2128	GC2	-10.3396	0.352165
CAGATCACATACAGCT-1	3.52353	1114	epi4	5.55461	10.0601
CAGATCAGTAAGCACG-1	4.13209	951	epi1	-0.219327	10.5861
CAGATCAGTACTCAAC-1	3.04606	1165	epi2	-2.48089	9.57726
CAGATCATCACTCCTG-1	4.26842	1820	epi1	-0.151377	10.8107
CAGATCATCGGCGCAT-1	3.8743	1778	GC3	-8.91449	-2.75237
CAGCAGCAGGTGCTTT-1	2.73866	624	GC1	-7.06146	2.75908
CAGCAGCAGTTCGATC-1	3.76645	615	epi2	-2.38014	10.1586
CAGCAGCCACACTGCG-1	3.49507	2268	GC3	-8.45533	-1.76765
CAGCAGCCAGCGTCCA-1	3.72147	1123	epi2	-1.7816	11.1536
CAGCAGCCAGGACCCT-1	3.80938	761	epi4	5.62214	10.6897
CAGCAGCCAGTCCTTC-1	3.64499	1598	GC3	-9.59296	-3.00843
CAGCAGCTCTAGAGTC-1	3.96531	1954	GC2	-9.94807	1.38436
CAGCATAGTTACCGAT-1	4.07777	1187	epi3	0.656421	11.2648
CAGCATATCGCCGTGA-1	3.90923	1513	GC3	-7.82545	-1.63771
CAGCATATCGCCTGTT-1	4.11649	1530	epi1	-0.00928226	10.0167
CAGCATATCGGTCTAA-1	4.15326	2271	epi1	-0.53396	10.5747
CAGCCGAAGGTGCACA-1	4.19675	2688	epi2	-1.11375	10.6045
CAGCCGAGTACTTAGC-1	3.85292	2204	GC1	-7.33365	2.27494
CAGCCGAGTTACGGAG-1	3.89023	686	epi3	1.59955	11.8119
CAGCCGATCAGAGACG-1	4.16959	2352	epi2	-0.348209	12.9643
CAGCGACAGACTACAA-1	4.21054	2218	GC3	-9.24911	-2.25249
CAGCGACAGATGTGGC-1	4.18482	2664	GC3	-8.78901	-1.00215
CAGCGACGTAGGGTAC-1	4.06641	3412	GC1	-8.03437	1.18413
CAGCGACTCAATCACG-1	3.66905	1202	epi1	-0.608793	10.059
CAGCGACTCCACTCCA-1	4.1103	2232	GC3	-10.403	-1.9063
CAGCTAAAGGACAGAA-1	3.61594	845	GC3	-8.08865	-1.81252
CAGCTAAAGGCCATAG-1	3.69142	1263	epi3	-0.228423	11.861
CAGCTAACAATACGCT-1	3.74709	741	epi3	1.50436	11.9693
CAGCTAACACGTAAGG-1	3.92751	1116	epi4	3.56347	11.2046
CAGCTAACAGCTGGCT-1	4.16619	1424	GC3	-10.6109	-0.517627
CAGCTAACAGGTTTCA-1	4.16707	2659	GC2	-9.56884	1.3986
CAGCTAAGTAGGAGTC-1	3.83273	2169	GC1	-7.52552	-0.122032
CAGCTAATCGGGAGTA-1	3.88433	1903	GC2	-10.3447	1.11397
CAGCTGGAGAAGGCCT-1	3.6085	1896	GC3	-8.97682	-0.483451
CAGCTGGGTAAGAGGA-1	4.17217	2247	GC2	-10.8055	1.06731
CAGCTGGGTACGACCC-1	3.91032	1505	epi1	0.0578047	10.4803
CAGCTGGGTGAGCGAT-1	3.59493	1254	epi2	-1.75811	11.6927
CAGCTGGTCTCGCATC-1	4.22181	1516	epi2	-0.999873	13.3232
CAGGTGCCAGGAACGT-1	2.97621	818	epi3	0.534937	11.1436
CAGGTGCGTACGCTGC-1	3.66319	1615	GC3	-10.229	-1.98788
CAGGTGCGTTCGTTGA-1	3.63741	841	epi4	3.95057	10.9837
CAGGTGCGTTTCGCTC-1	3.64799	700	epi1	-0.977317	10.1772
CAGGTGCTCTAGAGTC-1	4.04351	1792	epi2	-1.28621	12.4531
CAGGTGCTCTTCTGGC-1	3.96046	1807	GC3	-10.2557	-2.22456
CAGTAACAGACACTAA-1	4.36288	3552	epi1	-0.772694	9.14443
CAGTAACAGACCCACC-1	3.68925	1016	epi3	1.21018	11.4659
CAGTAACAGGGTTCCC-1	3.62648	2673	epi4	5.21409	10.3527
CAGTAACGTAAAGGAG-1	3.68029	2542	GC3	-9.10734	-3.2581
CAGTAACGTACTTAGC-1	3.51586	1325	epi4	5.18711	10.5812
CAGTAACGTTCGAATC-1	3.18611	921	epi4	5.01069	10.7435
CAGTAACTCGGCGCAT-1	3.85486	1670	GC3	-9.58041	-3.32496
CAGTAACTCTGGGCCA-1	3.53402	691	epi3	1.66854	10.1767
CAGTCCTAGGAATTAC-1	3.70616	1933	GC2	-9.70046	0.975907
CAGTCCTAGGATGTAT-1	3.84936	1421	epi2	-1.17716	11.519
CAGTCCTAGGGATCTG-1	3.66626	1640	MM2	-2.83739	9.64264
CAGTCCTCAACGCACC-1	3.33588	608	GC3	-7.67901	-1.19433
CAGTCCTCAAGTTAAG-1	4.32862	2165	epi2	-0.359968	13.088
CAGTCCTCAGATCTGT-1	3.57829	695	epi3	0.417862	10.7968
CAGTCCTCATCTATGG-1	3.59342	614	epi3	-0.0132641	11.5057
CAGTCCTGTGCCTGGT-1	3.44601	555	GC3	-7.74307	-1.44794
CAGTCCTGTGTCGCTG-1	3.76796	1916	GC3	-9.08906	-3.07426
CAGTCCTGTTCACCTC-1	4.00853	1412	epi1	-0.19392	10.0701
CAGTCCTTCGAATGGG-1	3.70874	2185	MM1	-1.52999	8.38697
CATATGGAGGGTGTTG-1	4.09417	2319	GC3	-9.54655	-3.30914
CATATGGAGTGATCGG-1	4.06149	2248	GC3	-10.6961	-1.77641
CATATGGCAAATACAG-1	3.59838	1013	GC3	-8.51203	-0.587267
CATATGGTCCACTCCA-1	3.77509	1477	MM2	-2.94605	9.24438
CATATGGTCGCATGAT-1	4.13034	2977	GC2	-8.78485	0.526542
CATATTCAGAATCTCC-1	3.93844	985	epi3	1.55921	11.4963
CATATTCAGGATGGAA-1	3.77099	1048	epi2	-1.19953	11.4905
CATATTCAGGTGCAAC-1	3.83088	1307	GC1	-7.48936	2.06203
CATATTCGTGATGTCT-1	3.84545	1326	GC3	-7.45442	-0.591699
CATATTCGTTCAACCA-1	4.02301	2304	epi1	-0.162665	10.4817
CATATTCTCACAGGCC-1	3.93805	2220	GC3	-8.56247	-0.376928
CATATTCTCTTGCCGT-1	3.57088	959	epi4	4.02398	10.8678
CATCAAGCAAGCCGTC-1	3.73051	2389	GC3	-8.31663	-1.05483
CATCAAGCACCTATCC-1	3.80219	661	epi1	-1.19545	9.84873
CATCAAGGTCGTCTTC-1	4.10928	2491	GC3	-9.19618	-3.34365
CATCAAGTCCATGAGT-1	4.27461	1827	GC3	-9.57421	-1.97085
CATCAAGTCCATGCTC-1	3.93411	3898	GC3	-7.61485	-1.0106
CATCAAGTCCTCTAGC-1	3.75198	554	epi4	3.98039	10.6933
CATCAAGTCGGTTAAC-1	3.92456	1158	epi2	-1.05691	11.9027
CATCAAGTCGTTTATC-1	3.82089	1829	GC1	-7.45139	2.13731
CATCAGAAGCCTATGT-1	3.80375	1905	MM1	-0.735063	7.65132
CATCAGACAAGCCGCT-1	4.01768	2088	GC3	-10.2127	-2.52401
CATCAGACAGGGCATA-1	3.825	2490	GC3	-9.23175	-2.34504
CATCAGAGTGTCAATC-1	4.18166	2267	epi2	-0.682073	13.698
CATCCACAGGTTACCT-1	3.977	1809	GC3	-9.46675	-2.99716
CATCCACAGTCCATAC-1	3.58898	1978	MM2	-2.83722	9.29719
CATCCACAGTGATCGG-1	3.85451	2150	GC2	-9.3709	1.70112
CATCCACCACCATCCT-1	3.87759	1608	GC2	-9.30136	1.69492
CATCCACCAGGGTTAG-1	3.8665	1655	epi2	-0.892866	12.6592
CATCCACCATGACGGA-1	3.70714	766	GC3	-8.9597	-2.87918
CATCCACGTCTAGTGT-1	4.08946	2179	GC3	-9.5525	-1.67818
CATCCACGTTAAGACA-1	3.97676	2279	GC3	-8.88328	-1.98855
CATCCACGTTAAGTAG-1	4.04728	2259	epi2	-1.23189	13.3496
CATCCACTCACCATAG-1	3.95591	1724	epi2	-1.14292	12.9867
CATCCACTCCAAACAC-1	3.93547	1767	MM2	-6.39009	4.1685
CATCCACTCTTATCTG-1	3.7988	690	epi2	-0.550849	11.9809
CATCGAAAGAGTTGGC-1	4.21176	2658	MM1	-2.20082	7.30623
CATCGAAAGTCCCACG-1	4.28231	2792	GC2	-10.7302	0.799633
CATCGAACACTTCTGC-1	3.75191	1489	epi4	5.45175	10.1672
CATCGAACAGCTGTGC-1	3.89625	2414	GC3	-8.96898	-1.9437
CATCGAACAGGCGATA-1	3.95153	645	epi3	0.150022	12.0175
CATCGAACATTAACCG-1	3.9606	1923	epi2	-1.45964	9.72279
CATCGAAGTCTTTCAT-1	3.60485	1789	GC1	-7.44413	1.60322
CATCGAAGTTTACTCT-1	3.87233	1855	GC3	-9.03459	-2.33354
CATCGAATCAGCGACC-1	3.48053	828	epi3	0.926133	10.9344
CATCGAATCCTAGGGC-1	3.85025	1595	epi3	-1.00221	11.2141
CATCGGGAGCGTCAAG-1	3.91941	2074	MM1	-1.29289	7.31007
CATCGGGAGGTAGCCA-1	3.92691	2169	epi1	-0.273805	10.4008
CATCGGGAGTTAAGTG-1	4.0812	2231	epi1	-0.706946	10.9093
CATCGGGCACCTCGTT-1	4.18407	1777	epi2	-1.43065	12.8475
CATCGGGTCCAGTATG-1	4.10776	2958	GC2	-9.16609	1.59042
CATGACAAGAATGTGT-1	3.20419	528	epi3	0.785319	12.0715
CATGACACACCACGTG-1	3.46249	2086	GC1	-7.77964	0.34338
CATGACACACGTTGGC-1	3.78854	1356	epi3	0.0142052	11.6884
CATGACACATAAAGGT-1	4.12469	2283	GC3	-9.45356	-0.954581
CATGACAGTGATGTGG-1	3.8754	887	epi2	-1.80035	12.1695
CATGACATCATGTCCC-1	3.89439	2473	GC1	-7.44963	1.84738
CATGACATCCGTAGGC-1	3.34945	1599	GC1	-8.34511	-0.259605
CATGACATCTGTTGAG-1	4.35039	1918	GC3	-9.5958	-1.38111
CATGCCTAGGGAAACA-1	4.10563	1950	GC3	-9.50096	-1.77779
CATGCCTAGTATTGGA-1	3.56644	630	epi3	0.83528	11.722
CATGCCTAGTCCATAC-1	3.97232	2009	GC3	-10.5408	-1.2927
CATGCCTGTCATGCAT-1	4.05034	2049	epi2	-2.18165	12.1829
CATGCCTTCAGGCAAG-1	4.11874	2297	GC1	-7.87656	1.05268
CATGCCTTCTTCGGTC-1	3.81178	3018	GC3	-8.9615	-1.29181
CATGGCGAGCACCGTC-1	3.27725	563	epi2	-2.29066	10.9247
CATGGCGAGCTAACTC-1	4.12632	2410	GC3	-9.82947	-0.754567
CATGGCGCAATTCCTT-1	4.13617	2458	epi3	1.0589	10.3655
CATGGCGCATGCAATC-1	3.83698	2322	GC3	-9.08196	-0.497851
CATGGCGGTGTGGTTT-1	2.98597	644	GC3	-10.5076	-0.624693
CATGGCGTCGCGATCG-1	4.01175	1518	epi1	-0.0238392	9.59369
CATTATCCAAGTAGTA-1	3.76096	2227	GC1	-8.44814	-0.305284
CATTATCCAGCCTTGG-1	3.83159	2224	MM1	-1.86163	7.17599
CATTATCCATATACGC-1	4.02293	3131	MM1	-1.95959	7.12254
CATTATCGTCGCTTCT-1	3.65339	577	epi3	0.286985	11.9821
CATTATCTCGCCTGTT-1	3.53105	1078	epi1	-0.147084	9.63599
CATTATCTCGGCTACG-1	4.11636	1545	GC2	-10.2542	-0.0675092
CATTCGCCATCACGAT-1	4.12333	1155	epi1	0.43017	10.6422
CATTCGCGTGATGTGG-1	3.53997	1250	epi3	1.57904	11.7724
CATTCGCTCCATGAAC-1	3.80892	1994	GC3	-8.84978	-1.46327
CATTCGCTCCTTGGTC-1	4.12399	2479	GC3	-9.13091	-2.88165
CATTCGCTCTTTACAC-1	4.07713	2466	GC3	-8.6513	-0.991685
CCAATCCAGCTGTCTA-1	3.91615	1297	epi1	0.0111035	10.0786
CCAATCCAGGTGATAT-1	3.9412	2061	MM2	-2.84618	9.50854
CCAATCCCACGGTAAG-1	4.12012	687	epi4	3.75664	10.286
CCAATCCCAGCTGGCT-1	3.55429	910	epi4	5.24229	10.7362
CCAATCCCAGGGTTAG-1	3.80532	790	epi2	-2.26716	10.7618
CCAATCCGTAGCCTAT-1	3.951	1443	epi4	3.86032	11.0879
CCAATCCGTATCAGTC-1	4.26261	2075	GC3	-9.93712	-1.37748
CCAATCCGTCTCTCTG-1	4.2138	1482	epi1	-0.286981	10.5795
CCAATCCGTGACCAAG-1	3.30147	554	epi2	-2.06334	10.6267
CCAATCCGTTAAGATG-1	4.15815	3448	MM2	-6.43203	3.83405
CCAATCCTCCGTCATC-1	4.0783	2032	GC3	-10.5575	-1.57308
CCAATCCTCGCCGTGA-1	4.23759	1926	GC3	-9.75149	-3.31293
CCAATCCTCGGGAGTA-1	4.05103	2445	GC3	-9.37645	-1.37593
CCACCTAAGTGCTGCC-1	4.00124	757	epi1	-0.123243	9.93917
CCACCTACACATGACT-1	3.77799	1348	MM2	-2.52433	9.3821
CCACCTAGTCAAAGCG-1	4.04221	2509	GC2	-9.6816	1.43205
CCACCTAGTCCGAATT-1	4.14835	2519	GC2	-9.94349	1.52054
CCACCTAGTCTTGTCC-1	3.91363	3817	GC1	-8.52675	1.77937
CCACCTAGTGTGCGTC-1	3.58923	629	epi2	-2.05454	10.0304
CCACGGAAGAGCTATA-1	3.58924	1850	epi4	5.55626	10.3108
CCACGGAAGCTAGTCT-1	3.65966	508	epi3	1.61735	12.1555
CCACGGACACCTGGTG-1	4.21488	3148	GC2	-9.7836	1.53951
CCACGGAGTAAGGGCT-1	4.11271	2434	GC3	-8.75759	-0.970287
CCACGGAGTGTGACCC-1	3.87426	1985	MM2	-2.92265	9.072
CCACGGATCATAAAGG-1	3.57843	1909	MM2	-2.85323	9.38447
CCACGGATCATGTCTT-1	3.99255	1324	epi2	-0.903309	13.0493
CCACGGATCTTATCTG-1	4.3154	3032	epi2	-0.55203	13.5849
CCACGGATCTTGTTTG-1	3.7697	883	epi3	0.1903	11.6371
CCACTACAGAGGGATA-1	4.14617	2729	MM1	-0.578473	7.68454
CCACTACCAGGAACGT-1	3.96094	1649	GC3	-10.6577	-2.65773
CCACTACGTACAGCAG-1	4.07328	2095	GC3	-9.64424	-1.0852
CCACTACGTCTAAACC-1	4.08803	1536	epi2	-1.81789	12.0508
CCACTACGTGATGTGG-1	3.88683	2035	epi1	-0.448503	9.3649
CCACTACTCCCAACGG-1	3.18381	1177	MM1	-1.68135	7.72162
CCAGCGAAGAGTTGGC-1	3.78463	935	epi3	0.439647	12.1926
CCAGCGAAGCCGATTT-1	4.22935	2556	GC3	-9.8062	-0.404569
CCAGCGAAGTCCTCCT-1	3.43206	971	epi3	-0.478838	11.9276
CCAGCGACAACTTGAC-1	3.54502	1013	epi1	-0.0317862	10.0004
CCAGCGACATCGATTG-1	3.99934	1785	GC2	-10.4089	1.01949
CCAGCGAGTAGCGTCC-1	4.16865	1876	GC3	-9.56289	-3.25183
CCAGCGAGTTCAGTAC-1	4.10934	1999	epi2	-0.910072	13.2448
CCAGCGAGTTCGTGAT-1	4.18848	2864	MM1	-0.243468	8.19905
CCAGCGATCACAGTAC-1	3.80773	1367	epi2	-1.69481	11.3475
CCATGTCAGAGCTATA-1	4.03392	1851	epi3	0.889427	10.7224
CCATGTCAGTATGACA-1	3.54018	728	epi3	1.52825	11.9084
CCATGTCAGTGAATTG-1	3.24534	629	epi4	4.92927	10.8892
CCATGTCGTATAATGG-1	3.63985	2057	GC1	-8.12478	0.358995
CCATGTCGTGGGTCAA-1	3.17992	1946	GC3	-7.43572	-0.766082
CCATGTCTCATGTAGC-1	3.95252	1458	epi3	0.171682	11.6086
CCATTCGAGCCAACAG-1	3.78086	2069	epi2	-2.25076	10.9865
CCATTCGAGGAGTCTG-1	3.56014	2253	GC3	-10.6391	-2.60064
CCATTCGAGGATATAC-1	4.2754	3983	epi4	4.37135	9.67576
CCATTCGAGGGATGGG-1	3.55857	1816	GC3	-9.04994	-2.68759
CCATTCGCACTAAGTC-1	4.11441	2357	GC2	-10.0516	0.352728
CCATTCGCAGACAAGC-1	3.90452	2537	GC1	-7.85359	0.707058
CCATTCGTCCAGAGGA-1	3.8039	1315	MM1	-1.65384	7.74711
CCATTCGTCTATCCCG-1	3.48405	694	epi2	-2.17835	10.0827
CCCAATCAGAGTAAGG-1	3.6819	1452	epi2	-1.89291	11.6976
CCCAATCAGCAGCCTC-1	3.67816	2241	GC3	-8.98656	-0.998109
CCCAATCAGGACAGCT-1	3.79251	660	epi3	2.54201	11.4224
CCCAATCCAACACCTA-1	4.07997	1941	GC3	-10.6369	-2.6411
CCCAATCCAATCAGAA-1	4.32526	1533	GC3	-9.9774	-1.44356
CCCAATCCAATGACCT-1	4.02502	2266	GC2	-10.6069	0.880476
CCCAATCCACAACGTT-1	3.75534	1727	GC3	-10.0198	-2.86701
CCCAATCCACGGACAA-1	4.08211	2117	GC3	-9.57611	-2.5072
CCCAATCCATCGGGTC-1	3.72359	640	MM1	-0.836822	7.39341
CCCAATCCATGTCTCC-1	3.08554	739	GC3	-8.91999	-0.779494
CCCAATCGTCAGTGGA-1	4.18972	2270	GC3	-10.1004	-1.11808
CCCAATCGTCTAACGT-1	3.69419	1739	GC3	-8.7512	-0.794776
CCCAATCTCACATAGC-1	3.69786	975	GC1	-7.38829	2.39102
CCCAGTTGTGTTGAGG-1	3.76529	2234	GC3	-9.90183	-1.37619
CCCAGTTTCCACGTTC-1	4.02312	920	epi1	-0.35886	9.93351
CCCAGTTTCCACTGGG-1	2.69154	1010	epi2	4.82034	10.4495
CCCAGTTTCGTGGTCG-1	3.87977	1699	epi1	-0.39324	9.84303
CCCATACGTAGCTGCC-1	3.35131	774	epi4	4.02417	11.0495
CCCATACGTCCGTGAC-1	4.21723	2101	epi2	-1.12962	13.1678
CCCATACGTCTAGTGT-1	3.98431	3017	GC3	-10.1516	-2.85021
CCCATACTCACTTACT-1	3.63588	2477	GC1	-8.17269	0.412491
CCCATACTCGCGTTTC-1	3.31332	539	epi2	-7.04777	2.83655
CCCTCCTAGAATTCCC-1	3.49641	1040	GC3	-10.35	-0.358044
CCCTCCTAGTACACCT-1	4.0441	1953	GC3	-9.69165	-2.27486
CCCTCCTCACAAGCCC-1	4.22347	1806	GC3	-10.4757	-0.750198
CCCTCCTCACTCAGGC-1	4.01503	1241	epi2	-1.24896	10.6717
CCCTCCTCATCACGAT-1	3.88952	820	epi2	-1.4326	10.5789
CCCTCCTGTCACCCAG-1	4.03222	1725	epi2	-2.05895	12.0422
CCCTCCTTCGTTTGCC-1	3.85826	2135	GC1	-7.61901	0.94914
CCCTCCTTCTTGTATC-1	3.76122	2479	MM2	-2.75304	9.26784
CCGGGATAGGGTGTTG-1	3.88709	2022	MM1	-1.22392	7.09097
CCGGGATTCAAAGACA-1	3.67169	1544	MM2	-2.61586	7.8187
CCGGGATTCAATAAGG-1	3.97624	1756	GC2	-10.2271	0.496995
CCGGGATTCATGTCCC-1	3.69078	610	epi4	3.83426	10.7068
CCGGGATTCCTCCTAG-1	3.65887	1434	GC3	-10.1137	-0.760691
CCGGTAGAGACTAGGC-1	3.38181	545	epi4	4.09088	11.0197
CCGGTAGAGCACACAG-1	4.09123	1779	epi2	-0.884899	13.6042
CCGGTAGAGGGTTTCT-1	4.07424	1939	GC3	-9.47911	-1.94587
CCGGTAGAGTAGCGGT-1	4.01128	1505	epi3	-0.259194	8.10711
CCGGTAGCACATGGGA-1	4.18858	2868	GC3	-10.5419	-1.938
CCGGTAGGTAGAAGGA-1	3.82732	2128	epi2	-2.1535	11.8657
CCGGTAGGTCGGCATC-1	4.06425	1736	epi2	-1.07701	13.1398
CCGGTAGGTCTCATCC-1	3.89487	2763	GC1	-8.28083	1.91993
CCGGTAGGTGATGTGG-1	4.1572	811	GC3	-8.65405	-1.36588
CCGGTAGTCCCAACGG-1	4.17825	2833	epi1	-0.483488	10.7596
CCGGTAGTCCCTTGTG-1	3.49031	1065	epi2	-1.88307	10.9387
CCGGTAGTCCTGCTTG-1	3.74716	972	GC3	-8.88117	-0.815018
CCGTACTAGAGACTAT-1	4.20301	2740	GC3	-10.6409	-0.822761
CCGTACTCACCTCGTT-1	4.25633	2427	GC1	-8.47807	1.81836
CCGTACTGTTGTCTTT-1	3.37983	1952	GC1	-7.45486	2.0278
CCGTACTTCCCGACTT-1	3.43224	2028	GC3	-8.93161	-2.70547
CCGTGGAAGACAATAC-1	3.32437	2261	GC1	-7.79759	0.133427
CCGTGGAAGTGGGCTA-1	4.4279	3308	GC1	-7.69002	1.40661
CCGTGGACACGACGAA-1	4.14768	2357	GC2	-10.6696	1.05312
CCGTGGAGTCCTCCAT-1	4.01051	1620	GC3	-10.2496	-2.50083
CCGTGGATCGGACAAG-1	3.80645	1238	epi2	-1.68184	12.2023
CCGTGGATCTTGTCAT-1	4.06104	1015	epi4	3.85926	10.44
CCGTTCAAGAATAGGG-1	3.64532	2185	GC3	-8.29612	-1.40732
CCGTTCACACCGTTGG-1	3.95499	1521	GC3	-9.93045	-2.26786
CCGTTCAGTTAGTGGG-1	3.71019	2073	GC3	-10.4855	-0.928744
CCGTTCAGTTGGTAAA-1	4.48879	2710	MM1	-1.73687	7.17942
CCGTTCATCATGTAGC-1	3.81494	2009	GC3	-10.1377	-2.08908
CCGTTCATCCTCAATT-1	3.61264	676	epi2	-1.68379	9.84916
CCGTTCATCTCCTATA-1	3.28051	714	MM2	-2.67771	7.88797
CCGTTCATCTTCGGTC-1	3.86987	1894	GC3	-9.43337	-3.55398
CCTAAAGAGGAACTGC-1	4.18881	3036	GC1	-6.90252	3.14138
CCTAAAGAGTGTTGAA-1	3.23562	635	epi4	5.34464	10.376
CCTAAAGCAAATACAG-1	3.48496	2351	GC3	-7.66363	-0.970919
CCTAAAGCACAGGCCT-1	3.92039	1905	epi2	-0.771507	12.5851
CCTAAAGCACGTTGGC-1	4.02691	620	MM2	-2.61921	7.61991
CCTAAAGGTAGTGAAT-1	3.38475	1177	epi2	-2.0299	10.4827
CCTAAAGGTTACCAGT-1	4.17856	2686	GC3	-1.60449	7.24091
CCTAAAGTCCAGTAGT-1	3.75026	1638	epi2	-2.17034	10.4632
CCTAAAGTCTCTGCTG-1	3.99787	2149	MM1	-0.687491	7.38163
CCTACACCAAACGTGG-1	4.0879	2302	GC2	-10.7778	0.828429
CCTACACCAAGCGATG-1	4.12661	986	epi2	-1.02617	12.4917
CCTACACCAAGTAGTA-1	4.00721	1103	epi1	0.121389	10.1285
CCTACACCAGTCACTA-1	4.1792	1585	epi3	1.36977	10.3144
CCTACACCATCCTTGC-1	3.88368	2238	GC1	-8.43986	0.0535884
CCTACACGTACCGTTA-1	3.87313	546	MM1	-2.12155	7.37004
CCTACACGTGCGATAG-1	4.11812	1902	epi1	-0.4204	9.78429
CCTACACTCACTTCAT-1	3.45312	2086	GC1	-8.24613	-0.161989
CCTACCAAGCTACCGC-1	3.65285	1537	MM1	-1.73679	7.09601
CCTACCACAAGACGTG-1	3.2995	1222	epi1	-0.746924	9.28535
CCTACCACACGGATAG-1	4.01805	1967	epi1	0.727074	10.2151
CCTACCACAGGCTCAC-1	3.9115	1542	GC3	-8.49115	-1.54713
CCTACCACATCACAAC-1	4.06378	1967	epi4	5.11735	10.5123
CCTAGCTAGAGCCTAG-1	3.83233	1485	MM1	-1.07953	7.41457
CCTAGCTAGCAGGCTA-1	3.5469	1072	epi2	-0.672107	11.2239
CCTAGCTAGCGATTCT-1	3.78851	2542	GC3	-8.78941	-1.26499
CCTAGCTAGTACGCGA-1	3.7877	1305	epi3	0.395029	11.664
CCTAGCTCAAAGGTGC-1	4.33006	2253	epi1	-0.231683	10.4677
CCTAGCTCACATGACT-1	3.20641	598	epi3	1.24334	11.5624
CCTAGCTCAGGACCCT-1	4.02016	704	epi4	4.01586	11.0883
CCTAGCTGTAGCGTCC-1	3.81901	801	epi1	-0.743408	9.50815
CCTAGCTGTCCGAATT-1	4.08635	1536	epi2	-1.05988	13.0276
CCTAGCTGTCGAATCT-1	3.74852	1931	GC1	-8.04259	0.158366
CCTAGCTTCCTGTACC-1	3.29228	909	epi4	4.02729	10.0942
CCTAGCTTCTCAACTT-1	4.26015	1212	epi3	0.780848	10.7576
CCTATTAAGCAATCTC-1	3.92089	730	epi3	1.22001	11.3068
CCTATTAAGCTGCCCA-1	3.71434	621	epi4	3.90456	11.0103
CCTATTAAGGAATTAC-1	4.24039	2126	GC3	-9.43947	-3.51415
CCTATTAAGGGCTCTC-1	4.35551	1501	epi3	0.541579	10.5449
CCTATTACAAAGGTGC-1	3.81507	1797	MM2	-2.83716	8.76248
CCTATTACAAGTTCTG-1	3.94645	1932	GC1	-7.15275	2.7326
CCTATTACAGATGGCA-1	4.05777	2494	GC3	-9.14043	-1.91386
CCTATTACATGGAATA-1	3.97271	836	epi3	0.601108	12.2807
CCTATTACATGGGACA-1	3.83217	1629	GC1	-7.38747	2.33212
CCTATTAGTAAACGCG-1	3.8027	1331	epi2	-1.71844	11.4525
CCTATTAGTCCTGCTT-1	3.67703	2110	GC1	-7.90386	0.620342
CCTATTAGTCTAAACC-1	3.81372	1229	epi4	5.28224	10.8059
CCTATTAGTTATCGGT-1	4.12542	1145	epi1	-0.51392	9.21486
CCTATTATCGTTTGCC-1	3.93205	3111	MM2	-6.31808	4.10941
CCTCTGACACACTGCG-1	3.54379	1434	epi3	0.95649	11.577
CCTCTGACATGGTTGT-1	4.15298	1378	epi1	-0.18563	10.6677
CCTCTGAGTCGACTGC-1	3.94993	1668	GC3	-9.83017	-2.91359
CCTCTGAGTGGCGAAT-1	3.88851	1947	epi2	-1.4892	9.43453
CCTTACGAGGGATCTG-1	3.76427	1183	epi2	-1.54346	11.3086
CCTTACGAGTGTACTC-1	4.081	2698	MM2	-2.48111	9.20668
CCTTACGGTCGGATCC-1	3.87471	704	epi3	0.344116	11.8367
CCTTCCCAGCGTGTCC-1	3.67837	2332	GC3	-8.27207	-1.15783
CCTTCCCAGGAGCGAG-1	4.03117	2232	GC3	-10.7127	-1.73093
CCTTCCCCACACAGAG-1	4.13958	1529	epi2	-1.35659	12.4295
CCTTCCCCAGATGGGT-1	3.48862	2005	GC3	-8.0921	-1.26238
CCTTCCCCAGTGACAG-1	3.52347	905	epi2	-2.23201	10.5271
CCTTCCCCATCTATGG-1	3.78312	2502	epi2	-1.26479	12.4519
CCTTCCCTCATATCGG-1	3.75959	2443	GC1	-8.13216	-0.163586
CCTTCCCTCTCACATT-1	4.00544	1719	GC2	-9.14816	1.72879
CCTTCGAAGCAATCTC-1	3.88352	1855	GC3	-9.57911	-3.47785
CCTTCGAAGCGTCTAT-1	3.97595	2708	MM2	-6.56226	4.00342
CCTTCGACACCGTTGG-1	3.57412	1364	epi2	-2.0687	11.0691
CCTTCGACATTGTGCA-1	3.86808	1603	GC3	-8.89029	-2.11056
CCTTCGAGTCGAAAGC-1	3.55548	2039	MM1	-1.50572	7.92031
CCTTCGAGTGCTTCTC-1	3.98806	2464	GC3	-7.95589	-0.973146
CCTTCGATCACGATGT-1	4.46055	3638	epi1	-0.617864	10.016
CCTTCGATCGGCTACG-1	4.02798	649	GC2	-10.6232	0.549243
CCTTTCTAGCTAACAA-1	3.83888	861	epi2	-1.14481	12.1268
CCTTTCTCACTTGGAT-1	3.90028	1250	epi3	2.31074	11.4578
CCTTTCTCAGACAAAT-1	3.82736	1669	epi2	-1.57423	12.0423
CCTTTCTGTAAACGCG-1	3.59104	1399	MM2	-6.25129	4.35962
CCTTTCTGTCGACTAT-1	4.05505	2574	epi1	-0.701781	9.27772
CCTTTCTGTTGAACTC-1	4.06417	2180	MM1	-1.73641	7.05011
CCTTTCTTCTTGAGAC-1	3.81348	2435	MM1	-2.42621	7.64849
CGAACATAGACTAAGT-1	4.32787	2926	epi1	-1.29997	10.2158
CGAACATAGCGATATA-1	3.78297	874	GC3	-9.3198	-3.06316
CGAACATCACGAGGTA-1	4.07446	2632	GC3	-8.74405	-0.976524
CGAACATGTAGCCTAT-1	3.52102	1450	epi2	-2.20894	10.3046
CGAACATGTCGCATAT-1	4.03056	1668	epi1	-0.469127	10.3214
CGAACATGTCTAGCGC-1	4.11993	2065	GC2	-9.70378	0.0415748
CGAACATGTGTGACCC-1	3.75177	2344	GC1	-8.10547	0.0810768
CGAACATTCCGGCACA-1	4.09413	2650	epi1	-1.14239	9.28038
CGAACATTCTGCCAGG-1	3.87071	2245	epi2	-1.52886	10.9902
CGAATGTAGATAGGAG-1	3.28455	933	epi2	-2.29648	10.9344
CGAATGTAGATGTTAG-1	3.662	1538	GC3	-9.9752	-2.11986
CGAATGTCAGACAGGT-1	2.71312	768	epi2	-2.46989	8.80971
CGAATGTCATCGGGTC-1	3.52203	1405	epi4	5.50607	10.2243
CGAATGTTCGGCGCTA-1	4.28454	3297	MM2	-6.5565	3.8841
CGAATGTTCGGTTCGG-1	3.62196	2905	GC1	-8.09967	0.0626271
CGAATGTTCTGATACG-1	4.05	3172	MM1	-2.38324	7.63404
CGACCTTAGCGGATCA-1	4.05606	2289	epi1	-0.389313	10.95
CGACCTTAGCTCTCGG-1	3.83916	607	epi2	-1.77091	11.8513
CGACCTTAGGACATTA-1	3.56293	618	epi2	-1.69233	11.263
CGACCTTAGGACTGGT-1	3.93369	1369	epi2	-0.551379	12.8275
CGACCTTCACGAGAGT-1	3.5368	543	epi2	-9.04787	1.6334
CGACCTTCAGAGCCAA-1	3.79354	1003	epi3	1.17357	11.3126
CGACCTTCAGATCGGA-1	3.44121	684	epi3	1.65872	12.0934
CGACCTTCAGTAGAGC-1	3.92412	507	epi3	2.64712	11.3207
CGACCTTGTCTCTCTG-1	3.60086	908	epi1	-0.428925	9.60557
CGACCTTGTTACCAGT-1	4.12722	1885	MM1	-1.23685	7.10878
CGACCTTGTTACCGAT-1	3.29838	1442	GC1	-7.93541	-0.367607
CGACCTTTCAGGTTCA-1	4.23392	1874	GC2	-10.2942	1.04929
CGACCTTTCATGCAAC-1	3.6989	732	epi3	2.20517	11.2389
CGACTTCAGCTTCGCG-1	3.58665	1244	epi4	4.82021	9.81275
CGACTTCAGGCTAGCA-1	4.14011	2373	GC3	-9.76437	-1.32008
CGACTTCCAATAGCGG-1	4.25299	2637	GC3	-10.2094	-1.42328
CGACTTCCACAGACAG-1	4.23443	2720	epi2	-0.900045	13.8736
CGACTTCCACCGTTGG-1	3.69493	1718	GC3	-8.50771	-1.09532
CGACTTCGTAGAGTGC-1	4.18865	1399	epi1	-0.218361	10.2668
CGACTTCTCATCGATG-1	3.86333	804	epi3	1.22577	11.7508
CGACTTCTCGCAAGCC-1	4.33332	2324	GC2	-10.3879	0.651421
CGACTTCTCTTAACCT-1	3.94765	1749	epi2	-1.25384	13.1498
CGAGAAGAGAGCAATT-1	4.05756	1663	GC3	-9.87211	-1.10953
CGAGAAGAGATCTGAA-1	4.2943	2259	GC2	-10.1596	0.168951
CGAGAAGAGCGATTCT-1	3.72563	1705	epi3	0.286515	11.7722
CGAGAAGAGGTAGCCA-1	3.46807	1863	GC1	-8.18342	-0.158104
CGAGAAGCAATACGCT-1	4.21963	3447	GC2	-10.2971	0.722368
CGAGAAGGTAGTAGTA-1	4.30119	3814	GC1	-6.90429	3.01923
CGAGAAGGTTGCGTTA-1	3.72894	1748	GC3	-9.88618	-2.41875
CGAGCACAGGCGACAT-1	3.6295	1060	epi3	0.93043	11.8367
CGAGCACAGTGAACGC-1	4.1119	3146	GC3	-8.56171	-0.720179
CGAGCACCAATGGATA-1	3.89053	1288	epi1	0.264328	9.91871
CGAGCACCAGTCCTTC-1	3.4631	1417	epi4	4.12797	10.986
CGAGCACGTACCATCA-1	3.70616	1893	MM1	-1.76907	7.28956
CGAGCACGTGTTAAGA-1	3.91391	1481	epi2	-0.735397	11.6983
CGAGCACTCACGATGT-1	4.0261	1201	GC2	-9.43994	1.60132
CGAGCACTCCAAAGTC-1	3.90417	1717	epi3	1.6031	10.1821
CGAGCACTCCTTGCCA-1	3.59893	1154	epi4	5.5249	10.8096
CGAGCCAAGTACATGA-1	3.99216	2323	GC3	-10.5596	-1.99253
CGAGCCAGTTGATTCG-1	3.69693	854	epi4	4.77341	10.9247
CGAGCCAGTTGTACAC-1	3.68497	2163	GC3	-9.00888	-2.88983
CGAGCCATCAACGGCC-1	4.1678	2538	GC3	-9.74971	-2.448
CGATCGGAGATGAGAG-1	3.84406	2996	GC3	-8.76733	-2.43639
CGATCGGAGCTAACTC-1	3.65529	1027	MM2	-2.17596	9.00744
CGATCGGAGTTATCGC-1	3.70169	726	epi3	-0.583518	11.6322
CGATCGGCAGTTCCCT-1	3.95574	2292	MM1	-2.38373	7.45002
CGATCGGGTCACCCAG-1	3.70979	631	epi3	1.6098	11.8194
CGATCGGTCACTTCAT-1	4.00712	2390	GC3	-10.5687	-1.86572
CGATGGCCAGCTGTGC-1	3.8989	2509	MM1	-1.87013	7.12129
CGATGGCCATGACATC-1	3.68882	535	GC3	-8.93036	0.257244
CGATGGCCATGAGCGA-1	3.81155	540	epi3	1.59926	12.1925
CGATGGCGTCTGCAAT-1	4.1507	2317	GC3	-9.67593	-1.78503
CGATGGCGTTACCGAT-1	4.18211	2573	GC2	-9.80296	1.10576
CGATGGCTCACGGTTA-1	3.76952	2156	GC3	-9.63604	-2.91239
CGATGGCTCATTCACT-1	3.48207	1051	GC3	-8.84563	-2.58044
CGATGGCTCGACAGCC-1	3.5737	914	epi4	3.96977	10.6655
CGATGTACAGATGGGT-1	3.40392	859	epi2	-1.20277	10.673
CGATGTACATAGTAAG-1	3.96123	1314	MM2	-2.68461	9.68176
CGATGTAGTCTCAACA-1	3.91264	1909	epi3	-0.0877177	11.7251
CGATGTAGTCTTGCGG-1	4.09948	2118	GC1	-8.12767	0.288378
CGATGTAGTGCAGTAG-1	3.98266	1212	epi1	-0.255043	10.729
CGATGTATCATACGGT-1	3.39955	812	epi4	5.63937	10.7133
CGATGTATCCATGAAC-1	4.18894	2453	epi2	-1.21278	13.3411
CGATTGACAAGGACAC-1	4.11902	1629	GC3	-10.5752	-2.29578
CGATTGACAATAGAGT-1	3.06321	656	epi3	1.53295	11.5182
CGATTGACAGGTCTCG-1	3.66816	1448	epi2	-1.79264	11.4087
CGATTGAGTAGGGACT-1	3.42706	648	epi4	4.43369	9.64559
CGATTGAGTTCGCGAC-1	3.6784	1002	epi2	-0.656421	13.898
CGATTGATCGACGGAA-1	3.8503	1685	GC3	-9.80405	-3.27122
CGCCAAGAGCCAACAG-1	3.95582	1742	GC1	-7.82861	0.28941
CGCCAAGAGTACGACG-1	3.99049	2501	GC3	-9.54631	-2.82835
CGCCAAGAGTACGTTC-1	3.31441	798	epi3	-0.130982	11.352
CGCCAAGCATTCTCAT-1	3.90961	1183	epi1	-1.12548	10.4195
CGCCAAGGTAGCGTCC-1	4.11909	1831	GC3	-10.1184	-0.680728
CGCCAAGGTGCCTGCA-1	3.77529	1069	epi2	-1.27219	10.8927
CGCCAAGTCAGTTCGA-1	4.14181	2499	GC3	-10.4981	-2.01927
CGCCAAGTCGCCATAA-1	3.2408	509	epi2	4.71783	10.5038
CGCCAAGTCGTTTGCC-1	3.77028	1751	epi2	-1.4288	9.55832
CGCGGTAAGAATTGTG-1	3.37028	2092	MM2	-3.00876	9.25488
CGCGGTACACCAACCG-1	4.08008	2159	epi1	0.406418	9.77272
CGCGGTACAGTTAACC-1	3.94594	1276	epi3	0.523401	11.2285
CGCGGTACATAGACTC-1	3.8629	1605	epi2	-1.19559	11.4519
CGCGGTAGTGCCTTGG-1	3.88622	779	GC3	-10.4424	-1.41077
CGCGGTATCAAGGCTT-1	3.84926	2302	GC3	-10.1075	-2.94378
CGCGGTATCCCGACTT-1	4.05953	1940	GC3	-10.2648	-2.11148
CGCGGTATCTTAGAGC-1	4.04353	2534	GC3	-8.24288	-1.77043
CGCGGTATCTTCGAGA-1	3.87528	895	epi1	-0.195907	10.6786
CGCGTTTAGGACATTA-1	3.9969	2347	GC3	-9.54022	-0.742441
CGCGTTTAGTCATCCA-1	3.73447	1816	GC1	-7.5	1.93584
CGCGTTTCAAACTGTC-1	3.66532	2262	GC3	-8.81588	-2.80676
CGCGTTTCAACGATCT-1	3.69636	1526	epi2	-1.64061	11.8707
CGCGTTTCAGCCTGTG-1	3.51733	1224	epi3	0.208233	11.2547
CGCGTTTCATGGGAAC-1	3.80957	922	epi3	1.2195	10.6785
CGCGTTTGTACCAGTT-1	4.09517	2140	GC3	-10.0497	-1.66498
CGCGTTTGTTCCGTCT-1	3.39129	620	epi4	5.30602	10.2309
CGCGTTTTCCCAACGG-1	4.13775	2160	epi1	-0.634456	11.3104
CGCGTTTTCCGCAGTG-1	4.05259	1010	epi3	3.42176	11.2382
CGCGTTTTCGCAGGCT-1	3.71485	768	epi2	-1.63811	10.0814
CGCGTTTTCTCGGACG-1	3.94414	1803	GC2	-10.4474	0.567647
CGCTATCAGATCTGAA-1	4.02953	1526	epi1	-0.507307	10.0601
CGCTATCAGCTCAACT-1	3.92817	738	epi2	-1.04775	13.1162
CGCTATCCAAGACACG-1	3.65558	876	epi3	-0.712594	11.193
CGCTATCCAGCATGAG-1	4.41076	1962	epi1	-0.787136	10.7239
CGCTATCGTAAACCTC-1	3.67273	1376	epi2	-2.08419	10.2351
CGCTATCGTGACAAAT-1	3.81763	547	epi1	-0.553017	9.39936
CGCTATCTCCCGACTT-1	3.24684	2186	GC1	-7.58681	-0.168994
CGCTGGAAGGCACATG-1	4.2772	2287	epi2	-0.741949	13.7686
CGCTGGAAGTACGTAA-1	4.10086	2420	epi2	-0.790049	12.6399
CGCTGGACAAGCCGTC-1	3.69763	1004	epi2	-1.87655	11.2191
CGCTTCAAGCTACCTA-1	4.12113	1773	epi2	-0.823781	13.3739
CGCTTCAAGTACGCCC-1	3.76944	1647	epi2	-2.13743	9.86307
CGCTTCAGTACTTCTT-1	4.00421	1925	GC3	-10.2704	-2.36887
CGCTTCAGTGAGCGAT-1	4.17678	1435	epi1	-0.26544	10.1967
CGCTTCAGTGTAAGTA-1	3.33656	950	MM2	-2.85069	9.48513
CGCTTCATCCAGTAGT-1	3.90259	1640	GC3	-9.90147	-1.76818
CGCTTCATCGCGTAGC-1	3.88399	1230	epi1	-0.769047	9.48201
CGCTTCATCTCTAGGA-1	3.35715	1891	GC3	-7.50148	-0.67555
CGGACACAGATCCTGT-1	4.03801	1321	GC1	-9.05894	1.49206
CGGACACAGCGTGAGT-1	3.61216	1768	MM2	-3.05396	9.49276
CGGACACAGTATCTCG-1	4.0268	2104	GC3	-10.0228	-2.95654
CGGACACAGTTAAGTG-1	3.93494	2250	MM2	-2.55631	8.94913
CGGACACCACGGCTAC-1	4.08161	1994	GC3	-9.36692	-1.73253
CGGACACCAGTTCATG-1	3.89729	1706	epi3	0.826265	10.0439
CGGACACGTTATTCTC-1	3.90704	2307	MM2	-2.8924	8.87286
CGGACACTCTCAACTT-1	4.13385	1921	MM2	-2.00959	9.17687
CGGACGTCACTCAGGC-1	4.1317	2677	epi2	-0.743638	13.7675
CGGACGTCAGGATTGG-1	3.37709	2218	MM2	-2.80203	8.47322
CGGACGTCATCCCACT-1	3.61844	2328	MM2	-2.82323	9.70033
CGGACGTTCGAGGTAG-1	3.36523	598	GC3	-9.83847	-2.9692
CGGACTGAGTGTACCT-1	4.02659	1278	epi1	-0.691577	9.55409
CGGACTGCAAGGACTG-1	3.82215	1002	epi3	0.445339	10.3597
CGGACTGCAGAGCCAA-1	3.94618	2699	GC1	-6.90214	2.92406
CGGACTGCATCGACGC-1	4.0227	2199	epi2	-0.969111	12.8924
CGGACTGGTCCGTGAC-1	4.00787	1360	epi1	-0.0587504	9.8757
CGGACTGTCGATAGAA-1	3.91666	1607	GC1	-7.14263	2.72808
CGGACTGTCTCCAGGG-1	4.08632	2585	MM1	-1.66343	7.08167
CGGAGCTAGCGATTCT-1	4.03194	2406	GC2	-10.7064	0.833245
CGGAGCTGTCTGGTCG-1	4.31108	2469	MM1	-0.473563	7.62764
CGGAGCTTCACGAAGG-1	3.5455	544	epi2	-1.24678	10.2477
CGGAGCTTCGCGGATC-1	3.38633	534	epi4	5.61362	10.5861
CGGAGCTTCGTTTATC-1	3.88202	1935	GC1	-8.65681	-0.30367
CGGAGTCAGAGTACAT-1	3.7345	1429	epi3	-0.25672	11.5946
CGGAGTCAGTAGGTGC-1	3.39066	2019	GC1	-7.70535	-0.083591
CGGAGTCCAACTGCGC-1	3.45669	792	epi4	5.18812	10.2273
CGGAGTCGTAGCTCCG-1	4.05457	884	epi1	-0.183747	10.5428
CGGAGTCGTCTCTCGT-1	3.88849	860	epi2	-1.6451	9.77393
CGGAGTCTCAAGAAGT-1	4.01808	2038	GC3	-8.85872	-0.453623
CGGAGTCTCTCGCATC-1	3.89568	2495	epi2	-0.598127	13.7485
CGGAGTCTCTCTGTCG-1	3.7049	1166	epi3	0.256567	11.1967
CGGAGTCTCTGCGACG-1	3.9232	1520	epi2	-1.65382	11.7511
CGGAGTCTCTGGAGCC-1	3.42231	1677	GC1	-7.69586	1.30606
CGGAGTCTCTTGAGAC-1	3.61965	517	epi2	-0.881864	11.568
CGGCTAGAGACTGTAA-1	3.82236	1107	epi3	0.432083	11.4762
CGGCTAGCAATGAAAC-1	3.49637	1244	GC1	-7.33618	2.33821
CGGCTAGCATTCGACA-1	3.63611	2326	GC1	-6.83612	2.94965
CGGCTAGGTATAAACG-1	3.88661	2639	GC3	-8.63882	-1.91588
CGGGTCAAGTGCAAGC-1	3.88193	571	epi3	1.5081	10.2091
CGGGTCACAGCCTTTC-1	3.98227	3011	GC3	-9.33299	-2.06476
CGGGTCAGTGCCTGGT-1	4.05151	1867	epi2	-1.24051	13.0042
CGGGTCAGTTGGACCC-1	3.70118	1432	GC3	-9.14838	-0.48602
CGGGTCATCACAATGC-1	3.87927	1105	epi2	-0.890916	12.3305
CGGGTCATCTGCCAGG-1	4.02866	2177	GC2	-9.40567	0.757969
CGGTTAAAGGGCACTA-1	4.08598	1061	epi3	2.25121	11.7235
CGGTTAATCAGTCCCT-1	4.18265	2231	epi2	-0.769055	13.7621
CGGTTAATCCCTTGCA-1	3.49123	983	epi4	5.64311	10.2697
CGGTTAATCTTGTACT-1	4.0119	1758	GC2	-10.4263	0.213697
CGTAGCGAGACGCTTT-1	3.49971	1680	GC1	-8.23161	-0.176378
CGTAGCGAGCTAAACA-1	3.96947	1074	GC3	-9.77567	-1.34589
CGTAGCGAGGCTAGCA-1	4.07198	1472	epi1	-0.243222	11.0457
CGTAGCGAGTCGAGTG-1	4.15357	1785	GC3	-9.8882	-3.03314
CGTAGCGCAAAGTCAA-1	4.34126	3322	GC2	-9.47797	1.21367
CGTAGCGCAGGCTCAC-1	3.99588	1464	GC1	-7.60267	1.31699
CGTAGCGCATCATCCC-1	4.15307	1860	GC3	-10.4071	-2.26086
CGTAGCGGTCCCTACT-1	3.84882	1582	epi2	-1.6453	11.6425
CGTAGCGGTTAGGGTG-1	3.68188	1232	epi1	-0.765345	9.41105
CGTAGGCAGTGGGTTG-1	3.99741	2174	GC3	-9.72818	-2.01271
CGTAGGCCAAGACGTG-1	4.15853	1562	epi3	1.24833	11.2963
CGTAGGCCACTTACGA-1	4.00849	827	epi3	1.8658	12.0004
CGTAGGCGTCCATCCT-1	3.71548	889	epi3	0.974672	11.0295
CGTAGGCGTGTTTGGT-1	3.76889	1682	GC3	-9.19218	-1.48511
CGTAGGCGTTGGACCC-1	3.44491	1196	GC3	-9.31275	-3.04084
CGTAGGCTCAGGTAAA-1	3.80782	741	epi3	0.999602	11.0908
CGTAGGCTCCGTCATC-1	3.61046	1250	epi4	5.4437	10.1147
CGTCACTAGAGGACGG-1	3.79481	1917	GC3	-9.2314	-1.83183
CGTCACTCACATAACC-1	3.69076	839	epi3	1.50823	10.2741
CGTCACTCATCCCACT-1	3.79623	2159	GC3	-9.16236	-2.88675
CGTCACTTCGAACGGA-1	3.83643	1310	epi4	4.49077	9.67587
CGTCACTTCGCTGATA-1	4.05461	1241	epi3	1.06893	10.8572
CGTCACTTCGCTTAGA-1	4.01599	1759	GC3	-9.93773	-1.12577
CGTCAGGCAAGAAAGG-1	3.86436	1855	GC1	-7.44769	1.84644
CGTCAGGCATCCCATC-1	4.34648	2610	epi2	-0.377106	13.0141
CGTCAGGGTACTTAGC-1	4.3356	2042	epi1	-0.649494	10.7287
CGTCCATAGACTGGGT-1	3.99932	1851	GC3	-10.7108	-1.63343
CGTCCATAGTGGGCTA-1	4.09026	1958	GC3	-10.6372	-2.22799
CGTCCATCAATGTTGC-1	3.43502	604	epi3	1.1249	11.4941
CGTCCATTCAAGGCTT-1	3.85853	2994	MM1	-2.05927	7.44374
CGTCTACAGAATTCCC-1	3.77793	2371	GC3	-8.63522	-1.3429
CGTCTACAGACTCGGA-1	4.25639	1902	epi1	-0.603631	10.7982
CGTCTACAGCATGGCA-1	4.09379	2240	GC3	-9.57045	-1.79587
CGTCTACCAATGAATG-1	3.16075	2254	GC3	-7.45356	-0.358241
CGTCTACCATCCTAGA-1	4.00899	2116	MM1	-2.55693	7.54752
CGTCTACTCATCGGAT-1	4.12415	2657	epi1	-0.482344	9.93965
CGTGAGCCACAGCGTC-1	4.14007	2294	epi1	-0.693162	9.67447
CGTGAGCCATCGGGTC-1	3.73082	1877	GC3	-10.2841	-2.01267
CGTGAGCTCTTATCTG-1	3.72032	2364	MM1	-2.37741	7.47069
CGTGTAACAGTCGTGC-1	3.86017	2074	GC1	-7.5054	2.08768
CGTGTAACATCACAAC-1	3.53247	1102	epi2	-1.49475	10.5815
CGTGTAAGTTTACTCT-1	3.97377	1502	GC3	-9.65903	-2.92494
CGTGTAAGTTTGTTGG-1	3.94446	2435	GC3	-8.89147	-1.10894
CGTGTAATCCGCGGTA-1	4.18792	3187	GC1	-7.80092	1.15846
CGTGTAATCTTCCTTC-1	4.00144	1188	epi3	-0.264967	11.5056
CGTGTCTAGTGCGTGA-1	3.22626	1153	epi2	-1.56787	10.8872
CGTGTCTAGTGTCTCA-1	4.00141	2099	GC3	-10.3847	-2.18924
CGTGTCTCACGTCTCT-1	3.97566	2436	GC3	-8.76062	-0.49772
CGTGTCTCATTCCTCG-1	3.70623	2154	GC3	-8.62181	-2.19424
CGTGTCTGTCAACTGT-1	4.21255	2280	epi2	-0.868798	12.8811
CGTGTCTGTGCGATAG-1	3.86081	1205	epi2	-1.94314	12.0821
CGTGTCTGTTGTCGCG-1	4.09939	2991	MM2	-6.59329	3.83743
CGTGTCTTCAACTCTT-1	3.75851	1808	GC3	-8.97228	-1.94952
CGTTAGAAGGTGACCA-1	4.3081	2106	GC2	-10.5582	-0.180959
CGTTAGACAAAGAATC-1	3.63268	1595	epi4	5.58904	10.5145
CGTTAGACACCATCCT-1	3.48873	1994	GC1	-8.36084	-0.0778069
CGTTAGAGTGGGTCAA-1	3.66392	936	epi2	-1.60088	11.8127
CGTTAGAGTTGGTAAA-1	4.14479	1079	epi3	2.30011	11.6797
CGTTAGATCTTGGGTA-1	3.88226	1774	epi2	-2.09476	12.312
CGTTCTGAGACCTAGG-1	3.79272	1168	epi1	-0.765809	9.50287
CGTTCTGAGCCCTAAT-1	3.84108	841	epi3	1.19301	12.033
CGTTCTGAGCCTTGAT-1	4.10429	1575	epi1	0.502696	9.99859
CGTTCTGAGCGGATCA-1	4.30042	1924	epi1	-0.449153	10.7469
CGTTCTGAGTCGTTTG-1	3.82143	519	epi3	2.80026	11.3692
CGTTCTGCACGGTAAG-1	2.94189	646	epi3	0.8905	11.6306
CGTTCTGCACTCTGTC-1	4.04595	3034	GC2	-9.34448	1.6982
CGTTCTGCAGCCAGAA-1	3.71356	2393	GC3	-8.83854	-1.23437
CGTTCTGGTACCAGTT-1	3.45093	862	epi2	-1.39077	11.8034
CGTTCTGGTACTTCTT-1	3.95586	3068	MM1	-1.38022	6.61469
CGTTGGGAGAGTGAGA-1	3.8427	1515	MM2	-2.91306	9.37683
CGTTGGGCAACGATCT-1	3.54037	1880	GC1	-7.45136	1.56231
CGTTGGGCAATAGCGG-1	3.91207	1960	GC1	-7.62068	0.0535838
CGTTGGGCACGGCTAC-1	4.18556	4147	GC3	-10.5836	-1.69528
CGTTGGGCAGGTCCAC-1	3.74886	1967	GC3	-7.85705	-2.0739
CGTTGGGGTATTCTCT-1	3.54093	1097	epi3	0.0284434	11.4477
CGTTGGGGTCAAGCGA-1	3.85317	1460	GC2	-10.5358	0.976451
CGTTGGGGTCCATCCT-1	4.01071	997	GC3	-9.60817	-0.961636
CGTTGGGGTTGATTCG-1	3.65612	501	epi2	-7.72674	2.18919
CGTTGGGTCTTCCTTC-1	3.6503	1700	GC1	-7.99719	0.29015
CTAACTTAGGAGTAGA-1	3.89479	513	epi3	2.57638	11.5359
CTAACTTAGGTCATCT-1	4.14783	1280	epi4	5.47718	10.8648
CTAACTTGTTCACCTC-1	3.5878	2236	MM2	-2.99623	9.2989
CTAACTTGTTTGACAC-1	3.79562	2069	MM2	-1.88323	9.0281
CTAACTTTCGCCATAA-1	3.67482	2207	GC3	-8.90846	-2.90152
CTAACTTTCGGTTAAC-1	4.34012	4065	GC1	-7.68205	1.3085
CTAACTTTCTACCTGC-1	3.37031	547	epi4	4.00658	10.206
CTAAGACAGTGTACCT-1	4.06037	932	epi1	-0.758834	10.2996
CTAAGACAGTTTGCGT-1	4.01726	874	epi2	-1.28376	12.1791
CTAAGACCAGTGGAGT-1	3.7982	1811	epi2	-0.361942	11.2547
CTAAGACGTGTAAGTA-1	3.98023	2508	epi2	-0.561158	13.6914
CTAAGACTCGGAAATA-1	3.31732	1068	epi4	4.76972	10.8212
CTAAGACTCGGCGGTT-1	3.99655	2077	GC3	-10.0261	-2.83605
CTAAGACTCTCTGCTG-1	3.76172	1310	epi3	0.291945	11.1372
CTAATGGCAATCGAAA-1	3.91049	1679	GC2	-10.2812	1.20699
CTAATGGCACTAAGTC-1	3.88355	1846	GC1	-7.61541	1.62591
CTAATGGCAGGAATCG-1	4.00482	2270	GC3	-9.146	-0.987535
CTAATGGGTTAGAACA-1	3.55535	1779	GC3	-8.33611	-1.91927
CTAATGGTCGGAAATA-1	3.90305	1602	GC3	-9.85541	-2.03399
CTAATGGTCGGTGTCG-1	3.94251	973	epi3	1.11675	10.3468
CTAATGGTCTAGCACA-1	4.13046	1257	epi1	-1.25593	11.1389
CTACACCAGCAGGCTA-1	4.12495	1524	epi1	-0.985157	10.9044
CTACACCAGTCTCAAC-1	4.16935	1652	GC2	-10.8052	0.934403
CTACACCCAGGAACGT-1	3.86213	2039	GC3	-9.46701	-1.28749
CTACACCGTTCGAATC-1	4.12559	2257	epi3	1.68621	10.169
CTACACCTCTACCTGC-1	4.18633	1580	epi1	-0.234595	10.1999
CTACACCTCTGGTTCC-1	4.00632	3851	MM2	-6.28483	4.03543
CTACATTAGATAGTCA-1	3.47088	2183	GC1	-8.463	-0.33166
CTACATTAGTACATGA-1	3.42761	708	epi4	4.58172	10.9437
CTACATTAGTCACGCC-1	3.8489	1876	GC3	-8.97238	-3.05782
CTACATTCAACGCACC-1	3.95693	1234	epi1	0.0522364	10.5035
CTACATTCAGCTGCTG-1	3.99271	1921	epi1	-0.750398	10.1577
CTACATTGTCTAGTGT-1	3.13854	685	epi4	4.48248	10.9204
CTACATTTCATTGCGA-1	4.04592	3465	MM2	-6.62257	3.8571
CTACATTTCCCATTTA-1	3.97168	1129	epi3	0.539417	12.2079
CTACCCAAGCACCGCT-1	3.48239	1199	epi4	5.65604	10.2968
CTACCCAAGCCAGTAG-1	4.15827	2395	GC3	-10.0051	-1.86622
CTACCCAAGTTCGCGC-1	3.99049	1835	GC3	-9.13285	-0.818961
CTACCCACAATTGCTG-1	3.76919	1839	GC3	-9.1205	-2.01436
CTACCCACAGACTCGC-1	4.11306	2818	epi2	-1.73609	9.9006
CTACCCACAGGGAGAG-1	4.31975	2956	MM1	-1.84799	7.16132
CTACCCAGTCACCTAA-1	3.98718	1029	epi1	-0.189052	10.8546
CTACCCAGTTGCGCAC-1	4.37709	1841	GC2	-10.5682	-0.373907
CTACCCATCCGTAGGC-1	3.875	1604	epi1	-0.480447	9.73784
CTACGTCAGACAATAC-1	4.13636	1757	epi1	-0.571938	10.4794
CTACGTCAGGAGTACC-1	3.15182	1436	epi4	5.50422	10.2135
CTACGTCCAACTTGAC-1	4.53215	4071	GC2	-9.86095	0.137843
CTACGTCCACGGCCAT-1	3.44784	787	epi2	-2.75284	9.63676
CTACGTCCAGACAAGC-1	3.86689	2384	MM1	-0.65927	7.93461
CTACGTCCATATGCTG-1	3.71956	1987	GC3	-10.3988	-2.63232
CTACGTCGTGACTACT-1	3.47805	1357	epi2	-2.12709	11.0386
CTACGTCTCTCGGACG-1	3.56767	1326	epi4	5.51775	10.7363
CTACGTCTCTTGCCGT-1	4.1553	2343	epi1	-0.8278	8.13306
CTAGAGTAGCTGAACG-1	4.00075	1532	GC2	-10.275	-0.839824
CTAGAGTAGTGTACTC-1	3.93697	676	epi3	2.89956	11.3535
CTAGAGTCAACTGCGC-1	3.59557	1010	epi3	1.59134	11.8218
CTAGAGTCACCAGCAC-1	3.92703	645	epi3	3.67927	11.2364
CTAGAGTGTGCCTTGG-1	4.04537	679	epi3	0.755299	11.4754
CTAGAGTTCCAGAGGA-1	3.56265	1034	GC3	-10.0077	-1.14284
CTAGAGTTCTGTTGAG-1	3.97163	1863	GC3	-9.59623	-0.642838
CTAGAGTTCTTTCCTC-1	3.53763	1096	MM2	-2.89264	9.50449
CTAGCCTAGTCAAGGC-1	4.00038	1489	MM1	-0.735393	7.35616
CTAGCCTCAGGCTCAC-1	4.0315	2411	GC2	-10.2405	1.23447
CTAGCCTTCTGCGTAA-1	3.82757	1922	GC3	-8.8722	-1.61701
CTAGTGAAGTCCGGTC-1	3.94814	1999	MM1	-0.847713	7.34052
CTAGTGATCCTAAGTG-1	3.99928	1323	epi1	0.237041	10.1675
CTAGTGATCCTATGTT-1	4.00498	1063	epi1	-0.578716	9.80168
CTCACACAGGACAGAA-1	4.01245	2124	GC1	-7.56782	1.90211
CTCACACCAGACGTAG-1	3.92996	2002	MM1	-1.38221	6.589
CTCACACCAGCTGCAC-1	3.94362	1743	epi2	-0.549332	13.1444
CTCACACTCCAAAGTC-1	3.9703	2002	GC3	-9.01239	-2.09295
CTCACACTCGTTGACA-1	3.56677	541	epi3	2.74094	11.3285
CTCAGAAAGCAGGTCA-1	3.85287	1861	GC2	-10.6574	-0.216437
CTCAGAAAGCTGGAAC-1	4.07082	1528	epi2	-1.18269	12.1564
CTCAGAAAGTACGATA-1	4.07269	1298	GC3	-9.11891	-0.944881
CTCAGAAAGTGCGATG-1	4.08255	2697	GC1	-7.62765	1.46962
CTCAGAACATATACGC-1	3.5375	1665	GC3	-8.31492	-1.32645
CTCAGAAGTCTAAAGA-1	3.41577	732	epi4	4.09433	10.7872
CTCAGAATCAACGGGA-1	3.51685	810	epi4	4.44752	9.61944
CTCAGAATCAATAAGG-1	4.25459	3892	epi2	-0.990548	13.7456
CTCAGAATCATCATTC-1	4.13852	2165	GC3	-10.6658	-0.303059
CTCAGAATCCTTTCTC-1	3.41268	1274	GC1	-7.65545	1.64524
CTCAGAATCTACGAGT-1	3.67497	1900	MM2	-2.62586	9.86683
CTCAGAATCTGGTTCC-1	3.83833	4087	MM1	-2.62141	7.62306
CTCATTAAGAGGTAGA-1	4.05769	2250	GC2	-9.62027	1.5888
CTCATTAAGCAATATG-1	3.7578	2133	GC2	-10.6586	1.14651
CTCATTAAGTAGGTGC-1	4.13433	1611	epi2	-1.45271	11.2853
CTCATTACACAACGTT-1	3.59526	733	epi2	-1.90255	10.2975
CTCATTACAGATTGCT-1	3.88394	1413	GC3	-8.40631	-1.76034
CTCATTATCATGCATG-1	3.96393	1062	epi3	0.465938	12.1087
CTCCTAGAGACTGTAA-1	3.69544	857	GC3	-8.5432	-2.20961
CTCCTAGAGAGGGCTT-1	3.98507	2428	GC2	-9.71275	0.248737
CTCCTAGGTATAGGGC-1	4.01775	1039	epi3	2.29688	11.5542
CTCCTAGTCAGCTCTC-1	3.53879	831	GC3	-7.75969	-1.45931
CTCCTAGTCGCGCCAA-1	3.80886	1565	epi2	-2.3958	10.2276
CTCGAAAAGAGGTTGC-1	3.54072	2110	GC3	-9.59552	-3.11331
CTCGAAAAGCGATATA-1	3.57657	1762	MM1	5.71937	-0.899824
CTCGAAAAGGGTCGAT-1	3.85089	2065	GC3	-9.62416	-2.53502
CTCGAAACACGGCCAT-1	3.92792	1322	epi2	-0.880004	13.0285
CTCGAAACACGGCTAC-1	3.57101	1380	epi2	-0.761122	12.8922
CTCGAAACATTACCTT-1	3.88026	1686	MM2	-2.50813	9.11478
CTCGAAAGTTAAGTAG-1	3.63566	1845	GC3	-8.71048	-2.07845
CTCGAGGAGCGAGAAA-1	4.08809	1667	epi1	-0.744522	10.4168
CTCGAGGCAAGCGATG-1	3.59216	2487	GC3	-7.56	-0.770894
CTCGAGGCAGCTGTTA-1	3.5444	1201	epi1	-0.502272	9.36895
CTCGAGGTCCACGCAG-1	4.31986	1030	MM1	-1.74629	6.76874
CTCGGAGAGATCGGGT-1	3.24244	1505	GC1	-7.9348	-0.0161831
CTCGGAGAGCGTGAAC-1	4.24815	2252	GC2	-10.737	0.949568
CTCGGAGGTACAGCAG-1	3.94721	2115	GC3	-10.2198	-1.10352
CTCGGAGGTCAGATAA-1	4.0012	1873	GC3	-10.3859	-1.58866
CTCGGAGGTCATCCCT-1	3.74255	3210	MM1	-1.64717	6.96243
CTCGGAGGTCGCGAAA-1	4.28239	1658	epi2	-0.54106	13.3373
CTCGGAGTCACGCGGT-1	3.96045	2073	GC3	-9.23579	-0.478367
CTCGGAGTCCGAATGT-1	3.88829	2232	GC2	-10.2762	1.35506
CTCGGAGTCGGATGGA-1	3.34218	1876	MM1	-1.83098	7.6357
CTCGGAGTCTCACATT-1	3.8417	902	epi3	1.73072	11.3577
CTCGGAGTCTGCCAGG-1	3.96813	2043	GC3	-8.90612	-1.55068
CTCGGAGTCTTGCCGT-1	4.23466	1585	epi1	0.175442	10.6056
CTCGGGACAGCTGCAC-1	3.82489	1897	GC3	-9.08032	-0.757842
CTCGGGAGTATTACCG-1	3.84577	1716	GC3	-8.85565	-2.05706
CTCGGGAGTGTAATGA-1	3.75621	2353	MM1	-2.21157	7.32406
CTCGGGATCCAAACAC-1	4.13561	2632	MM1	-1.01842	7.19226
CTCGGGATCCACTCCA-1	3.99285	1099	epi1	-0.385034	10.9667
CTCGTACAGCACAGGT-1	3.73899	1253	epi2	-1.89462	11.7331
CTCGTACAGCGTCTAT-1	3.34524	849	epi3	0.804775	11.6102
CTCGTACAGTGCCATT-1	4.29215	2677	epi2	-0.434194	13.4978
CTCGTACAGTTCCACA-1	3.97139	1954	GC3	-9.55027	-3.07717
CTCGTACCACACGCTG-1	3.77045	1661	GC3	-8.87133	-2.29175
CTCGTACGTGTTGAGG-1	3.84582	2146	MM1	-0.859458	7.19421
CTCGTCAAGCGCCTTG-1	3.96527	2498	GC1	-7.54712	1.57906
CTCGTCAGTCTCTCTG-1	3.50517	1866	GC1	-7.92153	0.028567
CTCGTCAGTTTGGGCC-1	3.84612	1468	epi3	-0.411237	11.3818
CTCGTCATCAAAGACA-1	3.8983	2210	GC2	-9.43164	1.06406
CTCTAATAGACTGTAA-1	3.51491	2101	GC3	-7.33461	-0.718691
CTCTAATAGATCGATA-1	3.40801	1049	epi2	-2.14695	10.8854
CTCTAATCAGCTGTAT-1	2.8617	1885	epi4	5.22728	10.1522
CTCTAATCAGGTTTCA-1	3.77738	2345	GC1	-7.89055	0.395599
CTCTAATCATCATCCC-1	3.84599	2034	GC3	-9.88523	-2.84979
CTCTAATTCATGTAGC-1	3.70563	536	epi2	-1.35602	7.78073
CTCTACGAGATCTGCT-1	3.43318	1034	epi2	-2.1093	10.419
CTCTACGAGGAGTCTG-1	3.66424	638	epi1	-1.32016	9.8483
CTCTACGCAAAGGAAG-1	3.94123	1403	epi3	1.16003	11.8393
CTCTGGTAGATATGCA-1	3.17076	519	epi4	4.67789	10.8934
CTCTGGTAGCCCTAAT-1	3.85648	2538	MM2	-2.53971	9.49819
CTCTGGTAGTACTTGC-1	3.77949	2900	GC1	-6.70859	3.49425
CTCTGGTCAGCTCGAC-1	3.91756	1799	GC3	-9.14607	-3.0576
CTGAAACAGAAACGCC-1	3.97995	1987	GC3	-9.36053	-3.35754
CTGAAACAGAGTGAGA-1	3.7945	599	epi3	2.42218	11.521
CTGAAACAGGAATGGA-1	3.92547	1325	epi3	-0.640235	11.5678
CTGAAACAGGTGCACA-1	4.21028	1399	epi2	-0.694665	13.8578
CTGAAACAGTACGCGA-1	4.075	1042	epi2	-1.58696	12.8512
CTGAAACAGTACTTGC-1	4.23869	1879	epi3	0.588179	10.3951
CTGAAACCATGAACCT-1	4.1739	1682	epi1	-0.409064	12.2842
CTGAAACGTCACCTAA-1	4.14726	1682	epi2	-0.619907	12.7525
CTGAAACTCAAGATCC-1	4.15165	1983	GC3	-10.4264	-1.06571
CTGAAACTCATCATTC-1	4.00827	2123	GC2	-9.52241	0.577835
CTGAAACTCTGTCCGT-1	3.86112	1701	GC2	-10.7579	0.708714
CTGAAGTAGAATCTCC-1	3.43139	1302	epi4	4.55366	9.68636
CTGAAGTAGCGATTCT-1	3.68234	1750	epi2	-1.14161	13.0948
CTGAAGTAGGGTGTTG-1	3.75203	2110	MM1	-2.44846	7.66433
CTGAAGTAGTTTAGGA-1	4.24557	974	epi3	1.70688	10.1912
CTGAAGTCACCTCGGA-1	4.01515	1994	GC3	-8.92491	-1.07833
CTGAAGTCAGCGATCC-1	4.12289	1876	GC3	-8.23794	-1.08257
CTGAAGTCATAGGATA-1	3.69306	779	GC1	-7.85031	1.17103
CTGAAGTCATCTCGCT-1	4.27938	3681	MM2	-6.59043	3.91743
CTGAAGTCATTTCACT-1	4.03452	1763	GC2	-10.6459	0.542696
CTGAAGTTCAACACGT-1	2.94755	696	GC3	-9.159	-2.92585
CTGAAGTTCACTTACT-1	3.82151	2441	GC3	-9.35355	-0.512127
CTGAAGTTCGGTTCGG-1	4.13636	2351	GC3	-9.603	-1.22347
CTGATAGAGATGTCGG-1	3.84953	886	epi4	4.08367	11.1002
CTGATAGAGCTAAACA-1	4.26085	1652	epi2	-0.862979	13.5821
CTGATAGAGTACCGGA-1	3.62187	1162	epi4	4.53304	9.68634
CTGATAGCAATCGAAA-1	4.08915	2138	GC3	-9.53719	-1.05867
CTGATAGCACCATCCT-1	3.92614	1135	epi3	0.869266	12.1736
CTGATAGCATGTCGAT-1	3.55705	1129	epi1	-0.862896	9.63773
CTGATAGTCAGAAATG-1	3.75895	2376	GC2	-9.52357	1.15527
CTGATAGTCAGAGGTG-1	4.18281	2713	epi1	-0.688034	9.49585
CTGATAGTCGCCAAAT-1	4.12787	2205	GC2	-10.4173	0.897604
CTGATAGTCTTCATGT-1	4.07548	2435	GC3	-9.83026	-1.32765
CTGATCCAGAGGACGG-1	3.58374	1092	epi3	0.781489	11.0859
CTGATCCAGCCAGAAC-1	4.04181	2145	MM1	-2.01063	7.42147
CTGATCCAGCGATTCT-1	4.23694	2320	epi2	-1.26225	13.2074
CTGATCCAGTGAAGTT-1	3.75628	1321	epi3	0.0636121	11.3097
CTGATCCCAATACGCT-1	3.96644	1607	epi2	-1.78786	12.0461
CTGATCCCATCACCCT-1	4.13809	2565	GC3	-9.21126	-2.2734
CTGATCCGTAGCAAAT-1	3.7424	1122	epi2	-1.59289	10.7904
CTGATCCGTCGCTTTC-1	3.43625	949	epi3	-0.135124	12.1582
CTGATCCGTTCGCTAA-1	4.03439	3028	MM2	-2.78581	8.46562
CTGATCCTCATGCTCC-1	3.44511	1411	epi2	-1.59765	10.9271
CTGATCCTCCCGGATG-1	3.98856	1153	epi2	-1.03248	11.0894
CTGATCCTCTATCGCC-1	4.10182	2111	epi2	-0.685146	13.7232
CTGATCCTCTGTCTCG-1	4.15398	2124	GC3	-9.83024	-3.13534
CTGCCTAAGCGTTGCC-1	3.44591	729	GC3	-9.35596	-3.14782
CTGCCTAAGTATCTCG-1	4.0458	2471	MM1	-0.604125	7.78556
CTGCCTAAGTGTCTCA-1	3.46052	893	epi3	1.2298	11.8062
CTGCCTACAAGCTGGA-1	3.54526	2198	GC3	-9.51312	-2.21991
CTGCCTACATGACGGA-1	3.7232	518	epi3	3.56467	11.178
CTGCCTAGTAACGTTC-1	3.95595	1243	epi2	-1.37561	12.0407
CTGCCTAGTACTTGAC-1	4.21919	1450	MM1	-2.49679	7.4958
CTGCCTAGTGTGCGTC-1	3.57336	1726	GC3	-9.15519	-2.2326
CTGCCTATCCTAGAAC-1	4.17971	2588	GC3	-8.86639	-2.0868
CTGCGGAAGACTCGGA-1	3.60781	946	epi3	1.49659	12.154
CTGCGGACAAGGGTCA-1	4.06548	2039	GC3	-9.16062	-0.896067
CTGCGGACAATCTGCA-1	3.64405	671	epi4	5.13114	10.446
CTGCGGACACCAGCAC-1	3.83435	1130	epi2	-1.20388	12.2234
CTGCGGAGTAAGAGGA-1	3.8108	991	epi2	-0.994425	10.8863
CTGCGGAGTGTTTGGT-1	3.80566	2172	GC1	-7.42611	2.09775
CTGCGGATCTCGTATT-1	3.96233	2174	MM2	-2.45849	9.08213
CTGCGGATCTTTACAC-1	4.3785	1266	epi3	1.11255	10.1728
CTGCTGTAGAGTCTGG-1	3.7067	935	epi3	0.315641	11.583
CTGCTGTAGGCCCTCA-1	3.88038	1526	epi3	-0.149854	11.5561
CTGCTGTAGTAACCCT-1	4.1967	1834	epi2	-1.6198	10.4015
CTGCTGTCATCCGGGT-1	3.8896	1722	epi2	-1.65054	11.5354
CTGCTGTGTGTGACCC-1	3.88776	1554	epi2	-1.14784	13.2515
CTGCTGTTCTAAGCCA-1	3.57128	646	epi3	0.504808	11.1694
CTGGTCTAGCGTAATA-1	4.18481	1259	epi3	1.31016	10.2902
CTGGTCTAGGACAGCT-1	4.41476	2594	GC3	-10.7121	-1.65228
CTGGTCTCAATCAGAA-1	3.86326	1591	epi2	-2.43516	10.1155
CTGGTCTTCGAGAACG-1	3.9242	1290	epi3	-0.307043	11.8383
CTGTGCTAGTCAAGCG-1	4.05905	1508	epi2	-0.393219	12.7346
CTGTGCTCAAGAAGAG-1	3.54637	1918	MM2	-3.00196	9.16771
CTGTGCTCAGGCTCAC-1	3.59952	951	epi4	4.43813	10.9836
CTGTGCTCATCGGAAG-1	3.92296	1749	epi2	-0.538356	13.738
CTGTGCTTCCGTCAAA-1	4.07007	2416	epi2	-0.678609	13.605
CTGTGCTTCTACCTGC-1	4.05748	2404	GC3	-10.7783	-1.73131
CTGTGCTTCTGGTATG-1	3.77628	542	epi3	2.00193	11.8211
CTGTTTACAAGTTCTG-1	3.6607	2058	GC3	-9.22437	-0.569137
CTGTTTACACGGCTAC-1	4.02663	2201	GC1	-8.56943	1.03522
CTGTTTACAGGTCCAC-1	3.55208	1249	epi2	-2.2678	10.4185
CTGTTTAGTGGGTATG-1	3.32684	1172	MM2	-2.90577	8.55428
CTGTTTAGTGTAAGTA-1	3.30594	2154	GC3	-7.47422	-0.982395
CTGTTTAGTGTTCTTT-1	3.22945	1393	GC1	-7.67926	0.188441
CTGTTTATCCAAACAC-1	3.96626	2597	GC1	-7.42256	1.96718
CTGTTTATCTTCGGTC-1	4.20134	3201	epi2	-0.690275	13.174
CTTAACTCAACGCACC-1	4.04761	3040	MM1	-2.25927	7.45246
CTTAACTCATCAGTAC-1	4.23002	3117	MM2	-2.30222	9.02176
CTTAACTGTACCAGTT-1	4.14651	2053	GC3	-9.57257	-3.40643
CTTAACTGTAGCACGA-1	4.00774	614	epi3	1.10584	11.4549
CTTAACTGTTTGCATG-1	3.79847	1964	GC3	-8.07497	-0.959007
CTTAACTTCACCTCGT-1	4.029	2231	epi1	-0.657735	8.51521
CTTAACTTCATTTGGG-1	4.12128	3296	epi2	-1.26111	12.8783
CTTAACTTCGGATGGA-1	3.46906	1202	epi4	5.07267	10.5593
CTTACCGCACGAAACG-1	3.27547	538	epi3	2.7166	11.4233
CTTACCGCAGCCAGAA-1	4.20572	1983	epi1	-0.461813	10.4051
CTTACCGCAGCTGCTG-1	3.75957	1040	epi3	1.31892	10.6181
CTTACCGCATGTCTCC-1	4.10523	2572	GC3	-9.49779	-1.76238
CTTACCGGTCTGATTG-1	3.74278	1509	epi1	-0.222253	9.69449
CTTACCGGTTGGTAAA-1	3.78677	2049	GC3	-7.9356	-1.14643
CTTACCGTCCCATTTA-1	3.61398	1296	epi2	-1.48141	11.2777
CTTACCGTCTTAACCT-1	3.60412	1120	epi3	0.694687	11.4907
CTTAGGAAGAATCTCC-1	3.62428	690	epi4	4.05153	10.8344
CTTAGGAAGCTAACAA-1	4.13745	2220	GC3	-10.5548	-2.08015
CTTAGGAAGTGGACGT-1	3.99602	2270	GC3	-9.11999	-1.93901
CTTAGGACAGCGAACA-1	4.12415	3295	GC3	-9.018	0.0364997
CTTAGGAGTGTTGAGG-1	3.64403	2023	GC3	-8.35143	-1.25448
CTTAGGATCATTGCCC-1	3.76363	578	epi3	1.90366	12.0439
CTTCTCTAGGATGCGT-1	3.74684	1153	epi2	-1.02186	12.0246
CTTCTCTAGTGTGAAT-1	4.15931	1490	epi2	-1.15164	13.0227
CTTCTCTCAACCGCCA-1	4.02134	2307	epi2	-0.902071	7.80911
CTTCTCTCATGCTAGT-1	3.87408	2699	GC3	-9.14216	-3.21733
CTTCTCTGTGAGCGAT-1	3.29998	1559	GC3	-9.07054	-1.67593
CTTCTCTTCAGGATCT-1	3.36376	693	GC1	-7.71556	0.183895
CTTCTCTTCTGCGGCA-1	3.64889	1225	epi2	-2.00855	10.289
CTTGGCTAGGAATGGA-1	4.03446	1289	epi3	0.126662	11.1232
CTTGGCTAGGGTCTCC-1	4.06545	1884	epi2	-0.82091	11.2754
CTTGGCTCAATGTAAG-1	4.15421	2200	GC3	-9.13321	-0.415731
CTTGGCTCATGTAGTC-1	4.16559	1820	GC2	-10.4473	0.49551
CTTGGCTCATTAGGCT-1	3.77514	1461	GC3	-10.0254	-1.38935
CTTGGCTGTATGCTTG-1	4.34862	2196	GC2	-10.6725	-0.413655
CTTTGCGAGAAACGCC-1	3.86724	1773	GC3	-10.3275	-1.46764
CTTTGCGAGTCGATAA-1	3.86776	1701	epi2	-1.04664	13.3315
CTTTGCGCAAGCCTAT-1	4.07304	1543	epi1	-0.698359	9.73583
CTTTGCGCACAGATTC-1	3.95466	2227	MM2	-2.56627	10.0326
CTTTGCGGTCCGAGTC-1	3.45655	821	GC3	-7.81587	-1.38693
CTTTGCGGTCCTCTTG-1	3.98339	2322	GC1	-8.39251	1.88314
CTTTGCGGTTCAGCGC-1	3.78321	1920	GC3	-10.0674	-2.21353
CTTTGCGTCGTCCAGG-1	3.97179	2037	GC1	-7.86877	0.524837
CTTTGCGTCTAAGCCA-1	3.83377	706	epi2	-1.05913	11.7768
GAAACTCAGATCGATA-1	3.8892	1605	MM1	-0.943865	7.47754
GAAACTCTCTGGCGTG-1	3.53644	720	epi3	1.16592	11.3016
GAAACTCTCTTAGCCC-1	3.94308	892	epi2	-1.07567	12.4687
GAAATGAAGGAATTAC-1	3.97479	2705	MM2	-6.3334	4.26518
GAAATGAAGTCTTGCA-1	3.52405	1825	GC1	-7.69981	1.42532
GAAATGAGTGACCAAG-1	3.34526	1000	epi4	5.63498	10.5957
GAAATGATCACGACTA-1	3.47867	862	MM1	-1.41879	7.52051
GAACATCAGCAATCTC-1	3.92139	1341	epi4	5.26578	10.564
GAACATCCAAGGTTCT-1	3.36234	631	epi4	5.22063	10.8536
GAACATCCATCGGGTC-1	3.49904	2780	MM1	-2.77479	7.89759
GAACATCCATGATCCA-1	4.0528	1839	epi2	-1.0969	12.2995
GAACATCGTGCCTGTG-1	4.13223	1873	epi1	-0.43475	10.8217
GAACATCGTTCAACCA-1	3.80865	955	epi3	0.809982	10.3186
GAACATCTCAAGGCTT-1	3.94495	1526	epi2	-1.39606	12.1715
GAACATCTCACGAAGG-1	4.17345	1843	GC3	-9.59112	-1.09834
GAACATCTCGTTACAG-1	4.12726	2597	epi2	-0.693021	13.8303
GAACCTAAGGCTAGGT-1	4.3656	1733	epi1	-0.299023	10.636
GAACCTAAGGGTATCG-1	3.41286	528	epi4	3.93325	11.0743
GAACCTACAGCTGCTG-1	3.99527	1657	GC3	-10.4786	-1.5914
GAACCTAGTAGCTTGT-1	4.20758	1893	epi2	-0.309123	12.8196
GAACCTAGTTGTTTGG-1	4.148	1910	epi2	-0.630094	13.1747
GAACCTATCGAGGTAG-1	3.81212	578	epi4	4.42934	9.68173
GAACCTATCGGCGCTA-1	4.23764	2774	epi2	-1.23799	13.1399
GAACCTATCTCCCTGA-1	4.1529	2848	GC3	-9.0055	-0.454853
GAACGGAGTCTCTCTG-1	3.90422	1715	GC3	-10.4664	-0.452176
GAACGGAGTTCCAACA-1	4.05452	1663	GC3	-10.5277	-0.767642
GAACGGATCAAAGACA-1	3.91011	1233	epi3	-0.337593	8.01207
GAACGGATCCCACTTG-1	3.87197	2151	GC3	-10.3586	-1.17276
GAACGGATCGTAGATC-1	3.90712	1938	epi2	-0.779559	13.839
GAAGCAGAGCAGATCG-1	3.7243	1366	epi2	-0.712781	9.87408
GAAGCAGAGGCGATAC-1	4.00829	3182	GC1	-7.28943	2.63357
GAAGCAGAGTCACGCC-1	3.96577	983	GC3	-9.84642	-3.25559
GAAGCAGGTAAGAGAG-1	4.07033	1486	epi1	-0.43146	11.2715
GAAGCAGTCCTTGCCA-1	3.78062	1355	MM2	-6.47927	4.06105
GAATAAGCATCTACGA-1	3.93671	2567	GC3	-8.89553	-1.53908
GAATAAGCATGGAATA-1	3.6311	652	epi3	0.123972	11.9991
GAATAAGGTGCTCTTC-1	3.85722	1644	epi2	-1.98255	12.3433
GAATAAGGTTGATTGC-1	3.68965	672	epi3	1.42821	11.8495
GAATAAGGTTGTGGCC-1	3.90579	1625	epi2	-1.05895	12.3611
GAATAAGTCAAAGACA-1	3.95964	1640	epi2	-1.08202	12.7035
GAATGAAAGCGTTCCG-1	3.79445	2670	MM2	-2.37122	8.97783
GAATGAAAGGAATTAC-1	4.06046	1980	GC3	-10.1334	-2.16045
GAATGAAAGGTGCTTT-1	4.12609	1977	GC2	-9.20171	0.449584
GAATGAACACCACGTG-1	3.79299	1662	GC3	-10.4951	-2.19135
GAATGAACACGAAGCA-1	4.0146	1922	epi2	-1.50939	12.497
GAATGAATCAACCAAC-1	4.02464	2295	GC3	-9.10462	-3.19452
GAATGAATCATAGCAC-1	3.45868	603	GC3	-9.63664	-3.15551
GAATGAATCCGCGGTA-1	3.92788	1734	MM1	-0.438496	7.06628
GAATGAATCCTTGGTC-1	4.00815	1495	GC3	-9.8391	-2.39274
GACACGCAGCCGATTT-1	3.76649	2705	GC1	-7.73928	1.07066
GACACGCAGGTGCACA-1	3.96323	868	epi2	-1.60822	10.759
GACACGCCATGCAACT-1	4.38831	3028	GC3	-10.4179	-2.46065
GACACGCGTAAGTTCC-1	3.44417	2514	GC3	-7.44986	-0.561273
GACACGCTCCTTGGTC-1	3.68278	1786	epi4	4.71876	9.76656
GACAGAGAGTCCCACG-1	3.83697	2296	GC3	-9.10742	-1.91093
GACAGAGCAATGCCAT-1	3.63001	1478	epi2	-1.31446	12.712
GACAGAGCACCGAAAG-1	4.00951	1593	epi3	0.409827	10.9373
GACAGAGGTCGACTAT-1	3.7515	721	GC1	-7.67104	1.81638
GACAGAGGTCGCGAAA-1	3.45191	789	epi2	-2.21214	10.7759
GACAGAGGTTCACCTC-1	3.41088	661	epi3	2.50481	11.4651
GACAGAGTCATCGATG-1	3.67239	1700	GC3	-9.53018	-1.81062
GACAGAGTCTACCAGA-1	4.22288	1698	epi2	-0.466243	12.9649
GACCAATTCACCGTAA-1	3.33093	1172	MM1	-1.74494	7.75619
GACCAATTCACTATTC-1	3.83985	1864	MM2	-2.71098	9.19574
GACCTGGAGATATGGT-1	4.16608	2453	GC3	-9.12958	-0.548002
GACCTGGCATGCCACG-1	3.84294	5452	MM2	-6.59102	3.89559
GACCTGGGTCACTTCC-1	3.4558	1685	GC3	-9.36752	-2.76189
GACCTGGTCAACCATG-1	3.80088	1240	epi3	1.26098	10.5409
GACCTGGTCTGATACG-1	4.0778	2009	epi1	-0.694765	9.47623
GACGCGTAGAATAGGG-1	3.53302	2135	GC3	-8.46691	-0.870583
GACGCGTAGCTGTCTA-1	3.56417	1804	GC3	-8.64931	-0.504574
GACGCGTAGTGAAGAG-1	3.62937	1670	epi2	-1.31159	11.4975
GACGCGTCAGTAAGAT-1	3.80397	2152	GC1	-7.55919	1.40643
GACGCGTCATGGAATA-1	3.85796	2631	MM1	-2.70026	7.80009
GACGCGTGTACTCAAC-1	4.06316	2541	MM2	-2.59559	9.72949
GACGCGTGTCGAACAG-1	3.52991	1584	epi2	-0.817334	11.6798
GACGCGTGTCGCTTTC-1	4.14602	2165	epi2	-1.1091	12.638
GACGGCTAGACTGGGT-1	4.07208	865	GC3	-10.2902	-0.560257
GACGGCTAGCTGTTCA-1	3.90172	1704	GC3	-9.93928	-3.23382
GACGGCTCAAGTTGTC-1	3.85032	2357	GC3	-9.07036	-0.853253
GACGGCTGTGAAATCA-1	3.7427	1646	epi2	-1.80634	11.6833
GACGGCTTCCGCATAA-1	3.81518	2343	GC3	-8.89175	-1.66403
GACGTGCCATCGGACC-1	4.06499	2479	GC3	-9.09787	-1.61367
GACGTGCGTTGTGGCC-1	4.11931	1486	epi1	-0.116307	10.6752
GACGTGCTCCTCAACC-1	3.68906	2280	GC3	-8.7668	-1.11556
GACGTTAAGGATCGCA-1	3.60768	600	epi3	0.51793	12.1308
GACGTTAAGGCTAGAC-1	3.82277	524	epi3	1.09911	11.8554
GACGTTAGTCTAGTCA-1	4.28314	2002	epi2	-0.885509	11.3658
GACGTTATCACGATGT-1	4.07024	1885	epi1	-0.265862	10.7291
GACGTTATCGGTGTCG-1	3.75679	1652	MM1	-1.51587	7.28118
GACGTTATCTCGCATC-1	4.15767	2326	GC3	-10.1324	-2.62789
GACTAACAGCCACGCT-1	3.96619	1577	GC3	-9.2759	-1.83509
GACTAACCACCATGTA-1	4.14156	2202	GC2	-10.6355	0.621878
GACTAACCATGCTGGC-1	3.42725	1708	MM2	-2.8841	9.35929
GACTAACGTCCGTCAG-1	3.62309	1421	epi4	5.49416	10.1519
GACTAACGTGGCTCCA-1	3.95247	1272	epi1	-0.263388	9.45963
GACTAACTCGCCAAAT-1	3.91752	1514	epi2	-1.98123	11.8748
GACTACACAAGGGTCA-1	3.54074	868	GC3	-10.3301	-0.465132
GACTACACACACATGT-1	3.8585	1780	epi2	-0.856876	11.3033
GACTACATCCCTGACT-1	3.81796	1266	GC1	-8.47359	1.8703
GACTACATCGAGAGCA-1	3.9884	850	epi1	-0.100208	10.3501
GACTGCGAGACAGACC-1	4.29923	2681	epi1	-0.0776992	10.0181
GACTGCGAGTCCATAC-1	3.37761	1908	GC3	-7.92772	-1.29501
GACTGCGAGTGCAAGC-1	3.89232	1062	epi1	-0.045534	9.98147
GACTGCGCATCGGACC-1	3.60812	1725	MM2	-2.69286	9.38036
GAGCAGAAGCACAGGT-1	3.78173	962	epi3	0.246	11.9725
GAGCAGAAGTACGTAA-1	4.10715	2076	GC3	-10.5116	-1.82905
GAGCAGAAGTTTGCGT-1	4.05113	1276	GC1	-7.37845	2.54108
GAGCAGACAAGAAAGG-1	4.0731	2131	MM1	-2.66298	7.80381
GAGCAGACACTTGGAT-1	3.51937	658	GC3	-8.02549	-1.74928
GAGCAGAGTACCGAGA-1	3.81934	1332	epi3	0.619604	11.1214
GAGCAGAGTAGTACCT-1	3.48538	849	epi3	0.565772	12.3066
GAGCAGATCTTGTATC-1	3.97251	3615	GC3	-7.91555	-0.694025
GAGGTGAAGAGACTTA-1	4.24911	2218	MM1	-0.657839	7.46886
GAGGTGAGTATAAACG-1	4.03625	2269	epi2	-1.21958	12.2509
GAGGTGAGTCCGAATT-1	3.87812	2193	GC3	-8.80734	-2.79462
GAGGTGAGTGATAAAC-1	4.01952	1178	epi4	5.24017	10.3918
GAGGTGAGTTGACGTT-1	3.90898	2124	GC2	-8.96043	0.6111
GAGGTGATCTGATACG-1	4.04207	2204	GC3	-8.96684	-2.08984
GAGGTGATCTGCGTAA-1	3.73954	1886	MM1	-0.95661	7.36179
GAGTCCGAGACAAGCC-1	3.9337	1809	epi1	-0.572631	10.5961
GAGTCCGAGATGTAAC-1	3.52164	1655	GC3	-8.87066	-2.13379
GAGTCCGAGGCCATAG-1	3.82458	2371	GC1	-6.8018	2.98939
GAGTCCGGTGATGCCC-1	4.02743	2203	GC3	-8.37037	-1.27867
GAGTCCGTCCTCAATT-1	3.96556	2512	GC1	-8.45234	0.357403
GATCAGTAGCACACAG-1	4.22242	2090	GC3	-10.3361	-1.43018
GATCAGTAGTATCTCG-1	3.81068	1234	epi2	-2.13677	11.3767
GATCAGTCACTTGGAT-1	4.00884	1180	epi2	-0.560618	12.8514
GATCAGTCATGATCCA-1	3.882	1255	epi3	1.21047	11.4416
GATCAGTCATGGATGG-1	4.14701	1129	epi2	-0.419521	13.0863
GATCAGTGTAAATACG-1	3.89987	2116	GC3	-9.18005	-0.790305
GATCAGTGTCCGAATT-1	4.07931	1539	epi2	-1.90488	11.476
GATCGATAGAAACGAG-1	4.20943	3085	GC3	-8.30942	-1.65143
GATCGATCAAGACGTG-1	4.19614	1574	epi2	-0.997563	13.0374
GATCGATCACTGTTAG-1	4.14089	2319	epi3	0.842799	9.66936
GATCGATCAGATCCAT-1	4.01037	1236	GC3	-9.63157	-3.43417
GATCGATGTCTGCAAT-1	3.93452	927	epi2	-1.84735	12.0139
GATCGATGTCTTTCAT-1	3.79486	672	epi1	-0.684313	10.1137
GATCGATTCGCGTTTC-1	3.51608	950	GC3	-7.68839	-1.15247
GATCGCGCAGCGAACA-1	3.79357	1492	epi2	-2.18569	10.6735
GATCGCGGTAGAGCTG-1	3.54254	782	epi3	1.48312	11.8412
GATCGCGGTTATGCGT-1	3.97353	2152	GC3	-9.25049	-2.63924
GATCGCGGTTCACGGC-1	3.83613	556	epi3	2.63332	11.3671
GATCGCGTCACTTCAT-1	4.12445	1839	GC3	-10.5215	-0.85006
GATCGCGTCTACCAGA-1	3.64196	1226	epi2	-1.7442	10.3737
GATCGTAAGTGGGTTG-1	2.65209	531	epi2	-2.08129	10.2198
GATCGTACAGTTAACC-1	2.94864	956	epi2	-1.9671	10.2964
GATCGTAGTCTTCTCG-1	3.61056	560	GC3	-10.1148	-0.352466
GATCGTATCCTCGCAT-1	3.8742	1002	epi3	0.219705	11.7509
GATCTAGAGAGAGCTC-1	3.83878	672	GC2	-10.4619	0.583065
GATCTAGAGGTGCTTT-1	4.0418	1589	GC2	-10.2732	0.028582
GATCTAGCAACTGCGC-1	4.04025	850	epi3	1.62027	10.225
GATCTAGCATAGACTC-1	4.13346	2142	GC3	-10.5582	-0.688742
GATCTAGTCAAACCGT-1	3.70137	1618	MM1	-0.67929	6.93744
GATCTAGTCCTCGCAT-1	3.84164	1652	GC3	-9.54819	-1.33764
GATCTAGTCGTTACAG-1	4.26044	1778	epi1	-0.7465	10.2684
GATCTAGTCGTTGCCT-1	3.26288	978	epi2	-2.07401	10.9578
GATCTAGTCTCCAGGG-1	3.50809	767	GC3	-7.55069	-1.14034
GATCTAGTCTGATACG-1	4.28364	1854	GC3	-10.6887	-1.68374
GATCTAGTCTGGCGAC-1	3.81039	963	epi1	0.144993	9.77545
GATGAAAAGCCCGAAA-1	3.66982	917	epi3	0.788238	10.9219
GATGAAACAGGGAGAG-1	3.7018	1193	epi2	-1.19015	10.6866
GATGAAACATGCCTTC-1	3.51574	523	epi4	4.54517	9.65957
GATGAAAGTAAGTGGC-1	3.58927	1073	epi1	-0.540853	9.61892
GATGAAAGTGTCTGAT-1	3.86745	2246	MM1	-1.36964	7.40548
GATGAAAGTTAAGATG-1	4.02519	2019	MM2	-2.81372	9.22174
GATGAAATCGAATGGG-1	4.01032	1714	MM1	-0.618366	7.79885
GATGAAATCTTAGCCC-1	4.21065	2097	GC3	-9.42174	-1.50237
[truncated: 5,417 more rows]

## Sheet: Fig4A
Data underlying the Volcano plot in Fig4A
Plot was generated by plotting the LFC vs the -lof PV in R and highlighting candidates and SWI/SNF & HAC1 in red and dark red
Gene IDs	Arabidopsis gene identifiers
LFC	Log2-fold change of label free quantification values from the comparison SCRM-TbID vs WT (enrichment compared to non-TbID control); values were calculated by 2-sided T-test with permutation-based FDR of 0.05 in Perseus using log2-transformed and imputed LFQ values (see methods)
-log PV	-log10 p-value of the same comparison (SCRM-TbID vs WT)
SCRM-TbID vs WT significant	proteins found significantly enriched in the SCRM-TbID vs WT comparison (yes) or not (no); proteins enriched in SCRM-TbID have a positive LFC, proteins enriched in WT a negative LFC
	displayed as circles (yes) and crosses (no) in the vulcano plot
SCRM-TbID candidate	proteins found enriched in all comparisons of SCRM-TbID with controls (considered high confidence candidates): determined by 2-sided T-tests of LFQ values for SCRM-TbID vs WT, SCRM-TbID vs nuclear TbID under the SPCH promoter, SCRM-TbID vs nuclear TbID under the FAMA promoter and SCRMTbID biotin vs mock control (see methods for details)
	candiadtes highlighted in red (dark red for SWI/SNF or HAC1) in the vulcano plot, all other proteins are light grey
SWI/SNF or HAC1	proteins which are part of the SWI/SNF complex (SWISNF) or a histone acetyl transferase (HAT) are marked
Names	gene names of SWI/SNF subunits, HAC1 and other proteins indicated in Fig4A
Gene IDs	LFC	-log PV	SCRM-TbID vs WT significant	SCRM-TbID candidate	SWI/SNF or HAC1	Names
AT3G26744	9.36614	4.87801	yes	yes		SCRM
AT1G79000	9.70111	3.62092	yes	yes	HAT	HAC1
AT2G32700	6.3294	2.89261	yes	yes	SWISNF	LUH
AT4G34430	6.29099	4.68889	yes	yes	SWISNF	SWI3D
AT5G14170	5.4682	2.38115	yes	yes	SWISNF	SWP73B
AT5G07980	4.63801	3.0518	yes	yes	SWISNF	SYS3
AT1G20670	4.62379	2.85334	yes	yes	SWISNF	BRD1
AT2G46020	4.34822	4.27934	yes	yes	SWISNF	BRM
AT1G21700	4.15222	2.59446	yes	yes	SWISNF	SWI3C
AT5G17510	3.43061	2.46422	yes	yes	SWISNF	BRIP2
AT5G07940	2.98965	1.33277	yes	yes	SWISNF	SYS1
AT3G24140	7.1736	3.44769	yes	yes		FAMA
AT5G53210	3.06365	3.496	yes	yes		SPCH
AT4G32551	10.071	7.28216	yes	yes
AT5G15920	9.33293	0.949138	yes	yes
AT1G43850	9.21411	3.45472	yes	yes
AT1G47340	8.54025	1.07685	yes	yes
AT5G65590	7.70602	3.08259	yes	yes
AT3G22380	5.60823	4.89072	yes	yes
AT5G44800	5.41236	2.561	yes	yes
AT4G25520	5.10069	3.89456	yes	yes
AT5G62090	4.63489	3.05501	yes	yes
AT4G04920	4.33868	3.5276	yes	yes
AT1G15750	4.33573	3.41586	yes	yes
AT1G72390	4.27758	2.31564	yes	yes
AT1G14685	4.08028	3.28023	yes	yes
AT2G23760	4.00428	3.07037	yes	yes
AT5G27030	3.94411	2.67823	yes	yes
AT5G46690	3.68679	2.85421	yes	yes
AT2G42280	3.56481	2.91305	yes	yes
AT1G05230	3.52003	1.85474	yes	yes
AT1G17440	3.38581	2.05761	yes	yes
AT5G08130	3.23077	4.45989	yes	yes
AT4G00450	3.19646	2.21917	yes	yes
AT4G00730	3.13997	1.79379	yes	yes
AT1G05805	3.09866	2.05285	yes	yes
AT1G55325	3.0749	1.70303	yes	yes
AT1G80490	3.04941	2.88665	yes	yes
AT2G42590	2.935	1.53578	yes	yes
AT5G18960	2.8234	1.53415	yes	yes
AT4G29000	2.3705	3.46151	yes	yes
AT1G13940	2.34469	1.2493	yes	yes
AT5G11530	2.29387	3.49422	yes	yes
AT4G09040	2.07942	2.85167	yes	yes
AT4G15090	1.35236	2.29691	yes	yes
AT2G17930	1.16757	2.55674	yes	yes
AT1G12270	8.82668	3.3025	yes	no
AT4G17330	7.17476	4.61762	yes	no
AT4G02450	6.7016	3.01521	yes	no
AT3G03140	6.04617	3.41583	yes	no
AT5G67530	5.81555	4.10652	yes	no
AT4G23860	5.72538	4.54373	yes	no
AT4G36730	5.59963	3.18016	yes	no
AT5G51300	5.42413	3.00469	yes	no
AT4G11790	5.39441	2.76096	yes	no
AT1G50410	5.36902	3.06976	yes	no
AT3G10650	5.27442	2.53789	yes	no
AT1G08600	5.27131	5.13116	yes	no
AT1G77180	5.11157	3.61474	yes	no
AT4G04885	4.87163	4.01794	yes	no
AT3G48050	4.84486	3.15446	yes	no
AT5G02890	4.63468	1.90437	yes	no
AT3G57150	4.46926	2.15379	yes	no
AT2G35530	4.39507	3.18943	yes	no
AT3G13235	4.28897	1.69794	yes	no
AT2G13370	4.22142	3.39205	yes	no
AT4G39680	4.13328	2.60148	yes	no
AT5G43130	4.10375	3.66579	yes	no
AT1G68185	4.05907	3.4364	yes	no
AT3G01540	3.97715	2.44399	yes	no
AT1G76890	3.86132	3.30884	yes	no
AT3G15670	3.77986	2.55992	yes	no
AT4G26750	3.71125	2.47198	yes	no
AT2G17410	3.63392	2.65378	yes	no
AT2G26460	3.63017	2.05282	yes	no
AT4G24200	3.52539	2.31995	yes	no
AT2G37040	3.52394	3.33885	yes	no
AT2G40650	3.48459	1.55329	yes	no
AT3G53260	3.4824	5.73686	yes	no
AT1G09770	3.48166	1.04952	yes	no
AT2G25970	3.46654	2.47709	yes	no
AT4G32285	3.42389	3.87749	yes	no
AT1G20910	3.3764	3.78342	yes	no
AT3G13870	3.27529	2.24905	yes	no
AT5G12140	3.25721	1.97959	yes	no
AT3G26560	3.17804	2.54082	yes	no
AT4G12610	3.17635	4.15552	yes	no
AT4G25140	3.15853	1.15697	yes	no
AT5G53400	3.09666	2.20956	yes	no
AT1G62300	3.07196	2.95548	yes	no
AT5G25060	3.06807	3.48715	yes	no
AT3G01460	3.01753	2.31728	yes	no
AT3G45830	2.96156	1.73793	yes	no
AT2G20330	2.95536	3.52553	yes	no
AT3G04740	2.93041	3.34003	yes	no
AT5G44090	2.89568	1.48135	yes	no
AT1G55250	2.86203	2.6067	yes	no
AT5G54260	2.79655	1.98363	yes	no
AT1G51710	2.7834	1.42607	yes	no
AT2G40630	2.77569	2.70623	yes	no
AT4G15900	2.77455	1.08523	yes	no
AT1G48620	2.76472	1.61492	yes	no
AT1G52380	2.68213	4.19314	yes	no
AT1G65440	2.67388	1.38411	yes	no
AT1G75080	2.65145	2.17141	yes	no
AT3G44530	2.60457	1.71395	yes	no
AT5G58230	2.60334	2.21816	yes	no
AT3G03920	2.59233	1.60389	yes	no
AT5G30490	2.57488	2.19458	yes	no
AT1G79350	2.55106	2.47653	yes	no
AT4G28910	2.54978	1.77721	yes	no
AT3G51120	2.49524	2.9677	yes	no
AT3G27660	2.48174	2.6829	yes	no
AT1G22450	2.45989	1.18238	yes	no
AT1G20110	2.42158	2.84324	yes	no
AT5G16840	2.41939	1.91231	yes	no
AT2G06510	2.39069	1.2608	yes	no
AT2G36485	2.3473	1.37201	yes	no
AT4G34050	2.34568	1.18486	yes	no
AT1G74310	2.34288	2.899	yes	no
AT4G36700	2.34	1.939	yes	no
AT2G28290	2.33962	3.67468	yes	no	SWISNF	SYD
AT4G31430	2.33741	1.2779	yes	no
AT2G04880	2.30976	2.00289	yes	no
AT5G25150	2.29446	2.67285	yes	no
AT3G02860	2.29267	2.18856	yes	no
AT4G16430	2.28191	1.23928	yes	no
AT3G07790	2.27201	1.86005	yes	no
AT5G45690	2.25391	2.02355	yes	no
AT5G40420	2.23051	3.00807	yes	no
AT4G37120	2.20003	1.78247	yes	no
AT5G64270	2.19936	1.7074	yes	no
AT3G24870	2.16967	2.87364	yes	no
AT3G49601	2.16849	2.83085	yes	no
AT1G13930	2.13801	2.32979	yes	no
AT2G45880	2.09621	2.05897	yes	no
AT1G54870	2.08863	2.9194	yes	no
AT2G03150	2.07548	1.72324	yes	no
AT3G01570	2.0694	2.88563	yes	no
AT4G26740	2.06747	1.40072	yes	no
AT1G02330	2.05014	1.23163	yes	no
AT1G18660	2.05007	3.30735	yes	no
AT5G06460	2.03489	2.24231	yes	no
AT4G26110	2.02923	2.52288	yes	no
AT5G41770	2.01677	2.10252	yes	no
AT4G08350	2.01341	2.7441	yes	no
AT3G18790	2.00894	1.34498	yes	no
AT1G26110	2.00868	1.27547	yes	no
AT4G38900	2.00659	1.42206	yes	no
AT3G21430	2.00256	1.72682	yes	no
AT2G45730	1.91604	1.44961	yes	no
AT2G44950	1.91041	1.46417	yes	no
AT4G22360	1.90622	1.41205	yes	no
AT5G08450	1.89454	2.90821	yes	no
AT4G05420	1.88621	2.41146	yes	no
AT3G28920	1.87323	3.04326	yes	no
AT5G50700	1.86967	3.30623	yes	no
AT1G24190	1.85114	1.4742	yes	no
AT4G32420	1.81038	1.98262	yes	no
AT5G44120	1.79849	3.11447	yes	no
AT3G20630	1.78191	2.75596	yes	no
AT3G43240	1.75894	3.29976	yes	no
AT2G20760	1.73154	1.54312	yes	no
AT4G28520	1.65692	3.0673	yes	no
AT1G50620	1.64839	1.79511	yes	no
AT1G48920	1.64212	2.29265	yes	no
AT5G38840	1.60476	1.97495	yes	no
AT4G30340	1.48157	2.10312	yes	no
AT3G05060	1.47358	2.1146	yes	no
AT4G27150	1.4644	3.06692	yes	no
AT2G02560	1.43597	2.22549	yes	no
AT1G73840	1.39985	1.94331	yes	no
AT4G27140	1.3651	2.72559	yes	no
AT1G10290	1.36452	1.92115	yes	no
AT3G25230	1.31114	3.46099	yes	no
AT3G54890	1.2757	2.29924	yes	no
AT1G03880	1.26371	2.16204	yes	no
AT1G69010	1.26042	2.41054	yes	no
AT1G14830	1.24785	2.71157	yes	no
AT3G62310	1.22362	3.50645	yes	no
AT3G16830	1.18634	2.60775	yes	no
AT5G54740	1.18252	2.50883	yes	no
AT1G59610	1.17097	2.51926	yes	no
AT4G16143	1.11787	3.81078	yes	no
AT4G37210	1.11331	2.42524	yes	no
AT3G11200	1.04765	3.21947	yes	no
AT5G03415	1.02526	3.27015	yes	no
AT4G00800	0.992036	3.13033	yes	no
AT5G42820	0.975758	3.4419	yes	no
AT1G74260	-0.991416	3.29094	yes	no
AT5G65720	-1.04442	3.38576	yes	no
AT3G07770	-1.21313	4.1183	yes	no
AT3G05900	-1.21679	2.11121	yes	no
AT4G37930	-1.30609	2.86878	yes	no
AT1G02370	-1.37547	2.30089	yes	no
AT3G06850	-1.46943	2.38511	yes	no
AT3G61440	-1.68631	3.51693	yes	no
AT2G23370	-1.76111	1.81399	yes	no
AT1G32470	-1.86802	1.8923	yes	no
AT3G22200	-1.87818	2.76156	yes	no
AT5G26780	-1.89434	1.29058	yes	no
AT5G54960	-2.02407	1.27483	yes	no
AT2G30970	-2.20969	3.15678	yes	no
AT1G04640	-2.22456	2.41384	yes	no
AT1G15340	-2.26101	1.46074	yes	no
AT4G33945	-2.29563	1.22769	yes	no
AT5G13850	-2.39368	1.4416	yes	no
AT1G76030	-3.54682	1.14925	yes	no
AT5G13560	3.24194	0.893905	no	no
AT1G32790	2.55207	0.563042	no	no
AT3G06400	2.4757	1.00605	no	no
AT1G16710	2.46459	0.766888	no	no	HAT	HAC12
AT3G15880	2.38023	0.652687	no	no
AT3G44310	2.28845	0.95535	no	no
AT5G63980	2.27842	0.771353	no	no
AT2G18790	2.25256	0.913958	no	no
AT5G17900	2.24669	0.76557	no	no
AT4G39200	2.23567	1.08933	no	no
AT5G14610	2.22065	0.687269	no	no
AT1G11430	2.20405	0.979523	no	no
AT5G48900	2.1843	0.826791	no	no
AT3G18990	2.17118	1.04879	no	no
AT3G01780	2.16043	0.857811	no	no
AT1G18450	2.12681	0.771725	no	no	SWISNF	ARP4
AT2G24580	2.04922	0.657217	no	no
AT5G35410	2.02869	1.17933	no	no
AT2G33540	1.99542	1.03603	no	no
AT1G03140	1.91824	0.882136	no	no
AT4G03430	1.91108	1.10615	no	no
AT2G47250	1.9092	1.00536	no	no
Turbo	1.84711	1.20029	no	no
AT1G49340	1.84377	1.01726	no	no
AT3G28730	1.84292	1.00306	no	no
AT1G09270	1.83391	0.979911	no	no
AT3G13200	1.82564	1.17898	no	no
AT3G21720	1.82497	1.02713	no	no
AT2G36480	1.81543	1.08368	no	no
AT5G47040	1.81075	1.03432	no	no
AT4G35800	1.79368	0.735598	no	no
AT1G75510	1.71474	1.33806	no	no
AT5G20200	1.70907	0.612163	no	no
AT5G15810	1.70648	1.04343	no	no
AT5G58490	1.70409	0.982975	no	no
AT1G73720	1.70289	1.19135	no	no
AT2G28150	1.69007	0.602108	no	no
AT5G02770	1.66847	1.09811	no	no
AT1G32490	1.65574	1.08831	no	no
AT1G07780	1.65178	0.551035	no	no
AT4G10710	1.63501	0.757189	no	no
AT2G16485	1.60201	0.888127	no	no
AT1G33240	1.58395	0.992531	no	no
AT2G46810	1.57212	0.793574	no	no
AT4G16310	1.53281	0.601595	no	no
AT4G02350	1.51149	0.996869	no	no
AT5G61140	1.51058	0.626593	no	no
AT1G68830	1.47219	0.747377	no	no
AT4G26450	1.4587	0.622999	no	no
AT3G06010	1.45671	0.878216	no	no
AT1G06220	1.45136	1.52299	no	no
AT2G03440	1.4365	0.677602	no	no
AT3G05260	1.4333	1.01251	no	no
AT4G21280	1.43094	1.38047	no	no
AT3G27530	1.4273	0.872809	no	no
AT1G48130	1.41021	1.2492	no	no
AT5G12410	1.40984	0.653602	no	no
AT1G18610	1.39563	0.472655	no	no
AT2G47610	1.39463	0.462653	no	no
AT3G60190	1.38898	0.892694	no	no
AT5G41950	1.31862	0.409266	no	no
AT3G21750	1.31313	1.24595	no	no
AT3G58110	1.31125	1.67931	no	no
AT1G79880	1.29909	0.713719	no	no
AT3G12280	1.27663	0.697774	no	no
AT1G79540	1.23546	0.457975	no	no
AT5G05370	1.23492	0.918126	no	no
AT4G27160	1.21279	1.16875	no	no
AT4G11660	1.20796	1.41183	no	no
AT3G11964	1.20566	0.705572	no	no
AT1G04510	1.20553	0.965879	no	no
AT4G02080	1.20031	0.522621	no	no
AT1G17980	1.19028	1.01015	no	no
AT2G47620	1.16256	0.797296	no	no	SWISNF	SWI3A
AT1G15820	1.16089	1.87112	no	no
AT3G53040	1.15383	0.656561	no	no
AT2G39800	1.15023	1.93392	no	no
AT5G07970	1.13337	0.615396	no	no
AT3G62700	1.12541	0.729838	no	no
AT1G14850	1.10797	0.775472	no	no
AT3G49600	1.10501	0.494094	no	no
AT3G22230	1.09712	0.374389	no	no
AT5G16270	1.09683	0.433398	no	no
AT2G03820	1.09675	0.496192	no	no
AT5G57460	1.09256	0.449315	no	no
AT5G06290	1.08473	0.457021	no	no
AT1G06650	1.05233	0.650854	no	no
AT5G64130	1.03559	0.238754	no	no
AT5G14600	1.0296	0.409892	no	no
AT1G32360	1.02797	0.498528	no	no
AT2G01690	1.02241	0.524448	no	no
AT3G10610	1.01307	1.47971	no	no
AT4G24550	1.01046	0.381871	no	no
AT2G47470	1.01009	0.978535	no	no
AT2G42560	1.0033	2.3286	no	no
AT5G13450	0.999788	0.428088	no	no
AT5G43630	0.997674	1.97844	no	no
AT2G06990	0.997397	0.808602	no	no
AT5G26210	0.997042	1.60274	no	no
AT1G23080	0.979724	0.32945	no	no
AT5G46070	0.957186	1.95206	no	no
AT2G26890	0.946672	0.815555	no	no
ATCG00680	0.940408	2.63219	no	no
AT3G61220	0.934501	0.93817	no	no
AT3G14100	0.932816	0.780123	no	no
AT5G39320	0.930671	0.305385	no	no
AT1G12663	0.926647	2.41081	no	no
AT1G58220	0.91127	0.666032	no	no
AT1G60490	0.904573	0.560004	no	no
AT3G08030	0.898802	0.903303	no	no
AT2G25170	0.891225	0.547446	no	no
AT1G63680	0.891151	1.39854	no	no
AT1G03280	0.889756	0.27605	no	no
AT3G61150	0.878505	1.56271	no	no
AT3G05680	0.874927	1.05242	no	no
AT4G30950	0.874146	1.62365	no	no
AT5G14270	0.873636	0.525377	no	no
AT5G42080	0.872946	2.19043	no	no
AT3G17850	0.870831	0.303166	no	no
ATCG00180	0.87074	0.6988	no	no
AT3G04610	0.846752	1.84349	no	no
AT5G16290	0.836564	1.14696	no	no
AT3G52100	0.8333	0.154041	no	no
AT3G53990	0.831119	2.16517	no	no
AT4G13930	0.830727	0.914549	no	no
AT4G32720	0.828355	1.37757	no	no
AT5G01160	0.826404	0.930356	no	no
AT4G31580	0.823926	1.11117	no	no
AT4G38130	0.816329	1.83181	no	no
AT1G23290	0.815482	0.910604	no	no
AT4G38740	0.80666	1.82295	no	no
AT5G62190	0.802142	0.393919	no	no
AT1G09795	0.795844	1.47654	no	no
AT5G65770	0.794536	1.13681	no	no
AT2G30110	0.784132	1.61759	no	no
AT1G67230	0.779325	1.98885	no	no
AT1G33410	0.778802	0.501336	no	no
AT1G01730	0.774189	0.851716	no	no
AT4G29010	0.766404	1.16747	no	no
AT4G27170	0.764619	1.336	no	no
AT3G09670	0.75889	0.725419	no	no
AT3G44320	0.749869	1.4388	no	no
AT1G56110	0.748084	1.23379	no	no
AT1G80070	0.746936	1.15459	no	no
AT4G11600	0.742941	1.74655	no	no
AT2G20860	0.737953	0.548288	no	no
ATCG01120	0.736105	1.51424	no	no
ATCG00270	0.734847	1.51716	no	no
AT3G11910	0.725152	1.10278	no	no
AT1G20340	0.722412	0.660038	no	no
AT5G64990	0.71554	1.92055	no	no
AT5G47480	0.712266	0.505219	no	no
AT3G54540	0.711079	0.677672	no	no
AT5G03455	0.707988	0.357495	no	no
AT1G65010	0.702883	0.461602	no	no
AT2G41560	0.698001	3.02712	no	no
AT3G18000	0.682742	0.456329	no	no
AT5G62390	0.676068	2.13569	no	no
AT3G03780	0.675165	1.4798	no	no
AT5G13030	0.673131	1.81235	no	no
AT3G51820	0.672638	1.10104	no	no
AT5G17380	0.670493	1.01652	no	no
AT4G20400	0.67041	0.317339	no	no
AT3G55750	0.663395	0.835015	no	no
AT3G55560	0.66217	0.503318	no	no
AT1G14650	0.655291	0.202131	no	no
AT3G58730	0.653819	0.366573	no	no
AT4G34870	0.652576	1.13879	no	no
AT1G08130	0.651804	0.276768	no	no
AT5G02490	0.651632	1.62219	no	no
AT3G60830	0.65065	0.558975	no	no	SWISNF	ARP7
AT4G22010	0.650064	1.32586	no	no
AT1G60170	0.647521	1.41387	no	no
AT5G48760	0.646212	1.48647	no	no
AT3G61240	0.636288	1.96367	no	no
AT5G56680	0.636283	1.02319	no	no
AT1G16030	0.634656	0.328592	no	no
AT1G78650	0.630755	0.550016	no	no
AT3G20770	0.630482	0.495279	no	no
AT3G08940	0.626292	0.934775	no	no
AT3G48690	0.626179	0.659187	no	no
AT2G47110	0.621766	2.45717	no	no
AT3G53020	0.615545	2.75372	no	no
AT2G38530	0.615091	0.531248	no	no
AT1G31330	0.612712	0.786189	no	no
AT1G70600	0.600736	1.95122	no	no
AT2G36580	0.59572	0.395254	no	no
AT3G56940	0.592437	2.62226	no	no
AT3G62010	0.590751	0.199641	no	no
AT1G78380	0.589315	1.20016	no	no
AT1G79280	0.589283	0.330804	no	no
AT3G12640	0.582242	0.420029	no	no
AT5G38600	0.580123	0.177233	no	no
AT5G22030	0.57929	0.338483	no	no
AT5G39590	0.574998	0.55962	no	no
AT4G25130	0.570393	1.72743	no	no
AT1G48470	0.567544	1.39759	no	no
AT5G60980	0.56333	1.183	no	no
AT1G64790	0.561289	0.870653	no	no
AT1G20960	0.55739	0.311598	no	no
AT1G17580	0.556367	0.268334	no	no
AT4G01100	0.549774	0.479585	no	no
AT2G25800	0.544106	0.243582	no	no
AT5G66680	0.54097	2.07733	no	no
AT3G26520	0.535502	1.50706	no	no
AT2G34250	0.519047	0.948828	no	no
AT5G52470	0.518995	1.50202	no	no
AT4G15000	0.518377	0.859679	no	no
AT1G70840	0.518334	0.539003	no	no
AT1G48350	0.51748	0.771125	no	no
AT3G59920	0.51738	1.78955	no	no
AT5G42740	0.517275	2.12745	no	no
AT5G28500	0.514084	0.965896	no	no
AT3G21110	0.512096	0.969864	no	no
AT3G62870	0.510038	1.72629	no	no
AT5G23740	0.508095	1.53594	no	no
AT3G29360	0.507547	2.23139	no	no
AT5G35680	0.506704	0.400298	no	no
AT3G55220	0.505397	0.302925	no	no
AT3G02320	0.504279	0.233942	no	no
AT5G22470	0.503136	1.5798	no	no
AT5G09390	0.503095	0.224833	no	no
AT1G48900	0.502238	0.373564	no	no
AT1G07140	0.495612	0.599874	no	no
AT1G49040	0.495042	0.151386	no	no
AT5G22880	0.493786	0.565596	no	no
AT4G10320	0.490184	2.06086	no	no
AT3G19450	0.487727	0.261657	no	no
AT5G21274	0.47589	0.501292	no	no
AT2G09990	0.475793	0.307494	no	no
AT1G61620	0.475286	0.256343	no	no
AT1G75280	0.475229	1.17918	no	no
ATCG00280	0.474307	1.82549	no	no
AT1G29680	0.473163	0.17845	no	no
AT4G35790	0.472467	0.273005	no	no
AT3G21060	0.469101	0.411118	no	no
AT1G17210	0.466435	0.901098	no	no
AT4G39080	0.465974	1.90112	no	no
AT2G33340	0.46154	1.49842	no	no
AT3G55360	0.460272	1.4836	no	no
AT4G24830	0.453288	0.585748	no	no
AT5G41220	0.449835	0.210948	no	no
AT1G61730	0.448582	0.734688	no	no
AT3G18740	0.448187	0.868554	no	no
AT5G47690	0.447446	0.209479	no	no
AT4G21150	0.446686	1.45647	no	no
AT4G34135	0.446155	0.197862	no	no
AT1G61520	0.443406	0.776462	no	no
AT3G54360	0.442556	0.845808	no	no
AT3G17970	0.441625	0.523294	no	no
AT1G29930	0.441308	3.12252	no	no
AT4G00620	0.441104	0.562484	no	no
AT1G02280	0.435897	1.25603	no	no
AT1G66240	0.433926	1.05239	no	no
AT5G17020	0.429007	1.11434	no	no
AT1G10510	0.423143	0.915991	no	no
AT3G56910	0.42284	0.693571	no	no
AT3G49430	0.421701	0.708815	no	no
AT3G14940	0.420115	0.192738	no	no
AT3G13530	0.419768	0.248426	no	no
AT5G57870	0.415891	1.13183	no	no
AT5G11200	0.415419	0.653194	no	no
AT4G31160	0.414017	0.230851	no	no
AT1G43690	0.41241	1.19314	no	no
AT3G59970	0.411399	0.490208	no	no
AT1G04690	0.405132	0.172713	no	no
AT3G27740	0.405112	0.739046	no	no
AT3G12080	0.400852	2.78574	no	no
ATCG00660	0.396411	1.31153	no	no
AT2G23350	0.395805	1.17455	no	no
AT1G72550	0.39561	0.200391	no	no
AT5G05230	0.394662	0.266814	no	no
AT2G21660	0.392115	0.771323	no	no
AT3G49010	0.389486	0.547364	no	no
AT1G04170	0.389236	0.990966	no	no
AT5G05010	0.388538	0.686474	no	no
AT1G20950	0.387561	1.39376	no	no
AT5G13530	0.387529	0.421959	no	no
AT2G44310	0.38728	0.71087	no	no
AT5G61780	0.384289	1.11975	no	no
AT3G04120	0.384054	0.644133	no	no
AT2G41740	0.383958	1.2652	no	no
AT4G11420	0.378197	1.07314	no	no
AT3G55770	0.375649	1.03781	no	no
AT3G42170	0.373703	0.516025	no	no
ATCG01240	0.37299	0.936209	no	no
ATCG00740	0.371342	0.350528	no	no
AT3G18165	0.370886	0.221757	no	no
ATCG00540	0.370832	0.253057	no	no
AT3G24490	0.370759	0.176082	no	no
AT5G19350	0.364531	0.414646	no	no
AT5G43960	0.363831	0.0586449	no	no
AT4G15550	0.358043	0.116832	no	no
AT2G42600	0.356409	1.95934	no	no
AT5G60790	0.355038	0.754712	no	no
AT5G27700	0.351554	0.246532	no	no
AT5G65020	0.351132	0.751218	no	no
AT5G09620	0.350638	0.464372	no	no
AT2G40660	0.34979	0.838774	no	no
AT1G20220	0.348355	0.310844	no	no
AT5G07350	0.34803	2.8351	no	no
AT3G57890	0.347459	1.60421	no	no
ATCG00020	0.345994	0.991153	no	no
AT4G24820	0.345275	1.43479	no	no
AT5G62790	0.34433	0.621533	no	no
AT5G35530	0.342184	0.353776	no	no
AT1G24020	0.341986	0.515129	no	no
AT5G03860	0.340833	0.422833	no	no
AT1G06000	0.3408	0.735943	no	no
ATCG00770	0.337644	1.01243	no	no
AT2G35410	0.337226	0.609721	no	no
AT4G35450	0.33542	1.54314	no	no
AT5G19485	0.334925	0.490306	no	no
AT1G15930	0.333001	0.642626	no	no
AT3G09440	0.330497	1.45799	no	no
AT5G47210	0.328212	0.242128	no	no
AT3G63500	0.328108	0.558807	no	no
AT5G42390	0.326955	1.08667	no	no
AT1G22360	0.326466	0.53079	no	no
AT1G47128	0.324472	1.53505	no	no
AT2G31810	0.324205	1.5683	no	no
AT4G22670	0.322831	0.285818	no	no
AT2G21330	0.321683	0.250737	no	no
AT5G59890	0.320318	0.0790463	no	no
ATCG01130	0.318057	1.82259	no	no
AT1G15290	0.31785	0.676229	no	no
AT2G45140	0.316027	0.617369	no	no
AT2G19480	0.315055	0.22298	no	no
AT1G66670	0.314643	0.146255	no	no
AT1G37130	0.314596	0.870804	no	no
AT1G71410	0.314203	0.194456	no	no
AT5G03850	0.313611	0.313202	no	no
AT1G43170	0.313165	1.60086	no	no
AT3G09630	0.31114	0.64295	no	no
AT5G02870	0.310418	2.05761	no	no
AT2G44120	0.308769	2.40893	no	no
AT3G50820	0.302424	0.547449	no	no
AT1G76010	0.302223	0.32873	no	no
AT4G35100	0.301569	0.239349	no	no
AT3G51800	0.299292	1.43344	no	no
AT1G49760	0.297813	0.839792	no	no
AT2G27730	0.296479	0.476359	no	no
AT5G46110	0.296236	0.261087	no	no
AT3G13920	0.295805	1.37218	no	no
AT1G54220	0.294804	0.346292	no	no
AT5G19220	0.291789	1.06166	no	no
AT1G62740	0.291171	1.689	no	no
AT4G03560	0.288264	0.166656	no	no
AT5G13710	0.286308	0.148875	no	no
AT2G48160	0.285829	0.410866	no	no
AT4G33510	0.284105	0.365156	no	no
AT2G16950	0.283216	0.713553	no	no
AT1G80480	0.282504	0.547983	no	no
AT5G49910	0.281745	0.684136	no	no
AT5G28540	0.279865	1.30085	no	no
AT4G24190	0.279096	1.13914	no	no
AT1G77120	0.278482	0.575343	no	no
AT5G15200	0.275883	1.49193	no	no
AT1G01300	0.27124	0.307638	no	no
AT2G25450	0.269169	0.75644	no	no
AT5G18420	0.265617	0.255328	no	no
AT5G02500	0.264618	3.16569	no	no
AT3G24830	0.260681	0.590277	no	no
AT3G47520	0.258472	0.622405	no	no
AT5G64100	0.258406	0.245787	no	no
AT1G76160	0.256201	0.313026	no	no
AT1G16300	0.252315	1.15659	no	no
AT1G53310	0.251308	0.0926971	no	no
AT5G14240	0.250968	0.167143	no	no
AT1G04080	0.249707	0.0866423	no	no
AT4G26530	0.24958	0.589327	no	no
AT1G07360	0.249472	0.662703	no	no
AT3G53870	0.249051	0.58123	no	no
AT3G48990	0.248934	1.23987	no	no
AT5G36230	0.24873	0.218589	no	no
AT3G13460	0.247505	0.359544	no	no
AT1G01320	0.246918	0.829507	no	no
AT4G10340	0.246365	0.498224	no	no
AT3G52340	0.2462	0.0574404	no	no
AT1G22300	0.246081	0.688897	no	no
AT5G26742	0.245629	0.669729	no	no
AT2G42500	0.245252	0.569554	no	no
AT3G08580	0.243657	0.678633	no	no
AT3G14110	0.240072	0.460389	no	no
AT3G59540	0.23927	0.671723	no	no
AT4G05180	0.238617	0.319061	no	no
AT1G79930	0.237937	0.829728	no	no
AT2G22780	0.237847	1.46823	no	no
AT4G33520	0.237834	0.0975384	no	no
AT3G06483	0.236434	0.0745735	no	no
AT5G15650	0.236289	0.324691	no	no
AT4G14040	0.232896	0.409167	no	no
AT5G27640	0.231708	0.417723	no	no
AT3G55800	0.231628	0.76947	no	no
AT5G09810	0.23148	0.663137	no	no
AT5G46430	0.230043	0.244419	no	no
AT1G69620	0.221436	0.62686	no	no
ATCG00330	0.220606	0.661647	no	no
AT3G02760	0.220504	0.633162	no	no
AT1G14320	0.219246	0.886873	no	no
AT3G25520	0.218227	0.823947	no	no
AT3G47470	0.215144	1.38078	no	no
AT1G33120	0.214106	0.801971	no	no
AT1G55860	0.212624	0.394052	no	no
AT5G03520	0.211818	0.0676704	no	no
AT4G16720	0.210999	0.868161	no	no
AT3G59770	0.210917	0.211094	no	no
AT3G60240	0.210819	0.733016	no	no
AT1G01960	0.20581	0.490597	no	no
AT3G07110	0.20517	0.61475	no	no
AT5G27850	0.204999	0.367141	no	no
AT5G04430	0.203711	0.330107	no	no
AT4G36130	0.202523	0.765937	no	no
AT4G38630	0.202333	0.91731	no	no
AT5G15020	0.200672	0.0705274	no	no
AT5G06160	0.199462	0.115602	no	no
AT5G13780	0.19899	0.326618	no	no
AT2G01140	0.198895	0.997988	no	no
AT5G56030	0.197455	1.23577	no	no
AT2G32850	0.196702	0.200536	no	no
AT3G08510	0.196444	0.583287	no	no
AT1G12010	0.194719	0.116296	no	no
AT2G44640	0.193782	0.157739	no	no
AT1G75950	0.192101	0.479017	no	no
AT1G67430	0.190485	1.73123	no	no
AT5G07090	0.189508	1.32917	no	no
AT1G14510	0.189386	0.0680113	no	no
AT2G18020	0.188496	1.25357	no	no
AT1G20200	0.187226	0.434148	no	no
AT1G65930	0.185503	0.69857	no	no
AT4G39520	0.184441	0.39831	no	no
AT5G20290	0.184415	0.470729	no	no
AT3G54470	0.182811	0.758331	no	no
AT1G23190	0.182667	0.287863	no	no
AT1G69410	0.182274	0.162051	no	no
AT5G46180	0.182072	0.216111	no	no
AT4G39660	0.181873	0.849628	no	no
AT4G09650	0.1818	0.294785	no	no
AT5G26360	0.18048	0.598251	no	no
AT1G63660	0.180427	0.313979	no	no
AT3G55610	0.179471	0.30829	no	no
AT3G09820	0.179085	0.403861	no	no
AT1G52300	0.178292	0.207231	no	no
AT3G04920	0.178284	0.432483	no	no
AT1G44835	0.177675	0.491218	no	no
AT3G56150	0.176315	0.407058	no	no
AT5G23140	0.175767	0.049868	no	no
AT5G64140	0.17555	0.194694	no	no
AT3G13290	0.173354	0.156884	no	no
AT5G09900	0.172574	0.23689	no	no
AT4G22890	0.172412	0.680036	no	no
AT3G26710	0.170218	0.210301	no	no
AT1G18540	0.170074	0.305507	no	no
AT5G08590	0.167992	0.887605	no	no
AT1G30230	0.167169	0.39795	no	no
AT3G03960	0.164101	0.644753	no	no
AT2G36160	0.163944	0.69733	no	no
AT4G31700	0.163563	0.505275	no	no
AT5G16050	0.1633	0.732497	no	no
AT2G42220	0.162794	0.813544	no	no
AT5G26570	0.161826	0.363014	no	no
AT2G33450	0.161776	0.290251	no	no
AT4G09800	0.161423	0.285749	no	no
AT4G18430	0.161173	0.262531	no	no
AT3G60600	0.16104	0.15542	no	no
AT1G22410	0.161004	0.262667	no	no
AT2G46520	0.159393	0.291452	no	no
ATCG00340	0.159014	0.441252	no	no
ATCG00750	0.158738	0.488319	no	no
AT2G21830	0.15792	0.258798	no	no
AT2G44060	0.157862	0.189873	no	no
AT4G03280	0.157829	0.249004	no	no
AT5G24710	0.156292	0.0432236	no	no
AT2G30490	0.155081	0.450831	no	no
AT3G04840	0.155042	0.751621	no	no
AT1G70770	0.154291	0.293772	no	no
AT4G01900	0.152234	0.214152	no	no
AT2G01350	0.151597	0.426163	no	no
AT2G13360	0.150733	0.314537	no	no
AT5G52560	0.150167	0.241121	no	no
ATCG00650	0.149024	0.264727	no	no
AT1G17290	0.14845	0.268613	no	no
AT3G46780	0.148183	0.404491	no	no
AT4G24280	0.147678	0.598482	no	no
AT1G06680	0.14722	0.55469	no	no
AT5G23120	0.147011	0.211374	no	no
AT3G19820	0.146619	0.622742	no	no
AT5G19940	0.144891	0.180253	no	no
AT1G54170	0.144292	0.198469	no	no
AT5G42270	0.143446	0.639615	no	no
AT3G55440	0.143013	0.346737	no	no
AT4G39260	0.140467	0.240908	no	no
AT5G42960	0.139688	0.505527	no	no
AT2G26250	0.139318	0.956962	no	no
AT2G41900	0.136908	0.118793	no	no
AT3G19760	0.136705	0.337587	no	no
AT4G39980	0.136313	0.840429	no	no
AT5G35790	0.135737	0.63653	no	no
AT5G03300	0.135576	0.106381	no	no
AT1G74060	0.1343	0.139916	no	no
AT3G20050	0.133085	0.396485	no	no
AT2G37270	0.131912	0.333949	no	no
AT2G45470	0.131523	0.136681	no	no
AT3G03380	0.1315	0.334758	no	no
AT5G65010	0.13058	0.291076	no	no
AT5G66420	0.130501	0.173435	no	no
AT3G23990	0.130068	0.334831	no	no
AT4G04640	0.127644	0.179021	no	no
AT1G78570	0.127583	0.303674	no	no
AT5G38480	0.127528	0.381973	no	no
AT2G37190	0.124329	0.302425	no	no
AT2G26780	0.123884	0.0805902	no	no
AT3G06860	0.123377	0.151681	no	no
AT1G74960	0.122985	0.0829369	no	no
AT1G30070	0.122321	0.0897178	no	no
AT1G30360	0.121454	0.161481	no	no
AT1G70730	0.119577	0.592589	no	no
AT5G42980	0.119548	0.291523	no	no
AT5G53460	0.119428	0.161292	no	no
AT2G47940	0.118268	0.169793	no	no
AT1G15730	0.117419	0.271461	no	no
AT5G35180	0.117138	0.119423	no	no
AT1G09780	0.116994	0.242299	no	no
AT4G31490	0.116718	0.246075	no	no
AT1G07670	0.116459	0.297671	no	no
AT5G17920	0.115646	0.30941	no	no
AT3G49910	0.11339	0.344087	no	no
AT4G14030	0.111502	0.115196	no	no
AT5G15090	0.111273	0.270179	no	no
AT1G10200	0.110902	0.118838	no	no
AT4G24750	0.109623	0.13399	no	no
AT4G30160	0.109156	0.173139	no	no
AT2G46280	0.108805	0.130044	no	no
AT1G24300	0.107706	0.051867	no	no
AT2G45790	0.106663	0.264983	no	no
AT1G20575	0.106546	0.217008	no	no
AT5G45620	0.105677	0.104744	no	no
AT5G23900	0.105082	0.126898	no	no
AT3G51160	0.104361	0.193892	no	no
AT3G22850	0.102766	0.0832795	no	no
AT4G28440	0.101889	0.210213	no	no
AT1G79550	0.101887	0.114801	no	no
AT1G32990	0.101411	0.139511	no	no
AT4G02230	0.100601	0.143543	no	no
AT5G02240	0.0977497	0.0578974	no	no
AT3G19130	0.0971635	0.237296	no	no
AT1G70310	0.0939102	0.195647	no	no
AT1G25490	0.0938772	0.0792322	no	no
AT4G00100	0.0936661	0.607724	no	no
AT3G56340	0.0923417	0.214257	no	no
AT1G06950	0.0921866	0.39497	no	no
AT2G04842	0.0920436	0.0924386	no	no
AT5G18380	0.0904071	0.150485	no	no
AT2G30050	0.0877851	0.225885	no	no
AT5G46750	0.086731	0.229936	no	no
AT1G80410	0.0864684	0.0967611	no	no
AT2G43030	0.085818	0.123071	no	no
AT5G63620	0.085158	0.309089	no	no
AT5G35630	0.0849406	0.138144	no	no
AT1G48600	0.0843716	0.154949	no	no
AT3G11510	0.0823574	0.484975	no	no
AT5G02960	0.0819359	0.149778	no	no
AT1G80380	0.0818265	0.131991	no	no
AT5G19550	0.0806033	0.0780923	no	no
AT5G38530	0.0801576	0.227415	no	no
AT2G24590	0.0799414	0.180118	no	no
AT5G27770	0.0793648	0.159404	no	no
AT4G34110	0.0792408	0.247583	no	no
AT4G15530	0.0790679	0.137173	no	no
AT1G79850	0.0790113	0.198485	no	no
AT1G57860	0.0787754	0.185426	no	no
AT1G67730	0.0733102	0.0515693	no	no
AT5G05000	0.0728486	0.0623545	no	no
AT4G23100	0.0716362	0.151509	no	no
AT5G45775	0.0714467	0.418332	no	no
AT2G19730	0.0707029	0.172926	no	no
AT5G13420	0.0694459	0.221882	no	no
AT3G03250	0.0690962	0.15239	no	no
AT4G02510	0.0689939	0.150377	no	no
AT4G13780	0.0681241	0.366378	no	no
AT3G60770	0.0679016	0.255021	no	no
AT3G18130	0.0676155	0.142738	no	no
AT4G24800	0.0669371	0.18295	no	no
AT4G21660	0.066707	0.0304224	no	no
AT1G79040	0.0643342	0.100969	no	no
AT4G17890	0.0629126	0.0147243	no	no
AT5G56630	0.0625127	0.127483	no	no
AT5G60390	0.0600885	0.236365	no	no
AT2G31610	0.0587139	0.0584023	no	no
AT3G12580	0.0585391	0.153854	no	no
AT3G46040	0.0574773	0.118741	no	no
AT4G20890	0.0570958	0.159978	no	no
AT1G52360	0.0565999	0.059077	no	no
AT1G16610	0.0565497	0.0170763	no	no
ATCG00380	0.0542119	0.138471	no	no
AT1G10760	0.0538928	0.101915	no	no
AT4G17040	0.0533702	0.0840051	no	no
AT2G17390	0.0531356	0.0702701	no	no
AT3G61110	0.0510883	0.139048	no	no
AT3G17020	0.050354	0.298047	no	no
AT3G45190	0.0499516	0.150096	no	no
AT3G20820	0.0499032	0.090252	no	no
AT1G63770	0.0472616	0.351516	no	no
AT2G45960	0.0470861	0.0419959	no	no
AT3G58750	0.045859	0.157862	no	no
AT5G55230	0.0456575	0.0500139	no	no
AT4G27700	0.0448659	0.0966527	no	no
AT5G28040	0.0441856	0.0161482	no	no
AT1G80030	0.0434106	0.0329831	no	no
AT3G11130	0.0430419	0.0736711	no	no
AT1G67090	0.0415147	0.0641524	no	no
AT1G69830	0.0404116	0.054762	no	no
AT3G62910	0.0401471	0.0835785	no	no
AT5G15530	0.0382868	0.155632	no	no
AT1G51500	0.037672	0.0558424	no	no
AT4G39960	0.034338	0.0946927	no	no
AT4G01800	0.0340169	0.067768	no	no
AT2G32120	0.0335236	0.00974109	no	no
AT1G50200	0.0332546	0.0690593	no	no
AT5G14060	0.0301062	0.0306675	no	no
AT4G18100	0.029808	0.0786248	no	no
AT3G04400	0.0289758	0.107948	no	no
AT5G14740	0.0286363	0.115792	no	no
AT2G33150	0.02841	0.0565949	no	no
AT2G21280	0.0280431	0.0160552	no	no
AT5G03940	0.027572	0.0280701	no	no
AT4G33350	0.0274684	0.0577094	no	no
ATCG00350	0.0271492	0.027577	no	no
AT5G55160	0.0259272	0.0236165	no	no
AT3G52140	0.0220858	0.0353034	no	no
AT1G05190	0.0208143	0.0207773	no	no
AT5G43940	0.0193062	0.0294835	no	no
AT5G53480	0.0191835	0.0989856	no	no
AT5G20010	0.0187645	0.0614208	no	no
AT3G48930	0.0185134	0.157491	no	no
AT5G64330	0.0184975	0.0477834	no	no
AT3G18190	0.017669	0.0582477	no	no
AT5G67500	0.0172291	0.0630856	no	no
AT4G34450	0.0171719	0.031704	no	no
AT2G41840	0.0160262	0.0338511	no	no
AT2G38750	0.0152257	0.0271132	no	no
AT1G02780	0.0121644	0.0121553	no	no
AT4G34620	0.0111643	0.0152705	no	no
AT4G19410	0.010898	0.0123498	no	no
AT5G39500	0.0105718	0.0182599	no	no
AT3G28860	0.0105337	0.0117484	no	no
AT2G39730	0.0104828	0.0112509	no	no
AT3G11710	0.00925891	0.00913233	no	no
AT5G42020	0.00847626	0.00784562	no	no
AT3G15610	0.00635401	0.00989656	no	no
AT1G71500	0.00603358	0.0311018	no	no
ATCG01230	0.00409762	0.00394081	no	no
AT3G28710	0.00317574	0.00255305	no	no
AT1G02080	0.00299581	0.00311484	no	no
AT4G27440	0.00287628	0.0069706	no	no
AT3G08740	0.00194359	0.00229781	no	no
AT5G10450	0.00043424	0.000193957	no	no
AT3G02260	0.000350316	0.000726873	no	no
AT5G38420	-0.000581741	0.000835438	no	no
AT1G72370	-0.000916799	0.00391172	no	no
AT5G26710	-0.00103315	0.0020099	no	no
AT5G22770	-0.00274976	0.00468359	no	no
AT1G30380	-0.00368945	0.00800445	no	no
AT1G57720	-0.00450198	0.0114672	no	no
AT2G21390	-0.00547791	0.00676281	no	no
AT3G63170	-0.00629044	0.0165811	no	no
AT2G19520	-0.00760333	0.0081398	no	no
AT5G08670	-0.00836627	0.017595	no	no
AT3G12050	-0.00886091	0.0134169	no	no
AT3G23540	-0.00925573	0.00213497	no	no
AT3G62120	-0.00938861	0.0385607	no	no
AT4G01850	-0.00986226	0.0166195	no	no
AT1G36160	-0.0119489	0.0341908	no	no
AT4G35250	-0.0119743	0.014955	no	no
AT3G23700	-0.0120926	0.0134251	no	no
AT5G52040	-0.0128619	0.0245162	no	no
AT2G05990	-0.0142479	0.0354383	no	no
AT5G65950	-0.0159181	0.0830708	no	no
AT5G62300	-0.0170949	0.234058	no	no
AT4G02480	-0.0183525	0.0310568	no	no
AT3G52180	-0.0188096	0.0385035	no	no
ATCG01060	-0.0189381	0.117232	no	no
AT5G16780	-0.0199617	0.0146086	no	no
AT1G48520	-0.0203101	0.0571243	no	no
AT3G26060	-0.0212371	0.0586895	no	no
AT1G11650	-0.0212765	0.0332065	no	no
AT2G39730	-0.0221049	0.12709	no	no
AT5G37830	-0.0237395	0.0424464	no	no
AT5G16310	-0.0251706	0.00220756	no	no
AT3G14415	-0.0271689	0.0993358	no	no
AT4G01310	-0.0285142	0.0859458	no	no
AT5G25460	-0.0295092	0.035997	no	no
AT3G54110	-0.0297114	0.0724105	no	no
AT1G23310	-0.0304902	0.137542	no	no
AT5G13630	-0.0319195	0.0551507	no	no
AT2G21470	-0.0336857	0.0412268	no	no
AT5G40950	-0.0338319	0.0378393	no	no
AT1G23740	-0.0338923	0.0401187	no	no
AT5G30510	-0.0339743	0.0368405	no	no
AT4G09320	-0.0384922	0.0130487	no	no
AT3G50270	-0.0386842	0.0432027	no	no
AT5G42220	-0.038866	0.0978457	no	no
AT5G23060	-0.0401929	0.186436	no	no
AT4G27000	-0.0420106	0.0439857	no	no
AT3G60750	-0.0434246	0.0613929	no	no
AT1G74910	-0.0437088	0.070496	no	no
ATCG00120	-0.0450471	0.157249	no	no
AT5G19620	-0.0452671	0.0107629	no	no
ATCG00790	-0.0456816	0.118997	no	no
AT4G30190	-0.0459855	0.316028	no	no
AT3G54760	-0.046243	0.0648529	no	no
ATCG00130	-0.0466798	0.163775	no	no
AT3G02530	-0.0481529	0.538573	no	no
AT5G10360	-0.0487563	0.108672	no	no
AT1G45000	-0.0542469	0.0687248	no	no
AT1G15140	-0.0551205	0.0847805	no	no
AT1G78900	-0.0561689	0.19366	no	no
AT2G20580	-0.0568434	0.4204	no	no
AT1G14000	-0.0576369	0.118816	no	no
AT2G40290	-0.0581818	0.10432	no	no
AT1G48830	-0.0585092	0.0208299	no	no
AT1G70100	-0.0587845	0.100517	no	no
AT5G35360	-0.0588646	0.104449	no	no
AT3G15730	-0.0594953	0.0999172	no	no
AT5G08280	-0.0607306	0.0515623	no	no
AT3G48870	-0.0608253	0.0865501	no	no
AT5G52840	-0.061779	0.12048	no	no
AT1G12800	-0.0634581	0.161598	no	no
AT4G00570	-0.0646331	0.075072	no	no
AT1G76810	-0.0658429	0.096199	no	no
AT5G52920	-0.0663369	0.113816	no	no
AT1G74470	-0.0663433	0.373051	no	no
AT4G29480	-0.0669168	0.107965	no	no
AT3G13470	-0.0691465	0.176757	no	no
AT1G03160	-0.0732466	0.0471412	no	no
AT1G10390	-0.0750872	0.0748804	no	no
AT4G35830	-0.0756124	0.136047	no	no
AT2G07698	-0.0756531	0.355434	no	no
AT1G48860	-0.0781981	0.174229	no	no
AT4G34670	-0.0796731	0.126209	no	no
AT4G28080	-0.0804469	0.212333	no	no
AT1G52670	-0.0815366	0.118481	no	no
AT3G08530	-0.0829004	0.0962393	no	no
AT1G48630	-0.0835234	0.135668	no	no
AT1G52100	-0.0862694	0.0973551	no	no
AT2G34480	-0.0878003	0.150768	no	no
AT3G02360	-0.0894826	0.0786222	no	no
AT5G43060	-0.0896594	0.218958	no	no
AT2G31660	-0.0901248	0.100614	no	no
AT3G07100	-0.0911795	0.212212	no	no
AT5G52520	-0.0921179	0.171671	no	no
AT5G13650	-0.092282	0.256671	no	no
AT3G50590	-0.0930996	0.106739	no	no
AT3G13300	-0.0940189	0.171586	no	no
AT5G14040	-0.094134	0.114394	no	no
AT4G38970	-0.0948111	0.328544	no	no
AT2G36530	-0.0966358	0.389184	no	no
AT3G25920	-0.10026	0.328164	no	no
AT3G29320	-0.100778	0.380504	no	no
AT3G56490	-0.101116	0.24708	no	no
AT3G14840	-0.101484	0.560879	no	no
AT5G20890	-0.102276	0.186913	no	no
AT2G21160	-0.102482	0.126588	no	no
AT3G63410	-0.104501	0.251826	no	no
AT5G20280	-0.10601	0.491626	no	no
AT5G56670	-0.10807	0.114228	no	no
AT2G18960	-0.10911	0.297341	no	no
AT3G12490	-0.111172	0.107652	no	no
AT5G11520	-0.111972	0.072656	no	no
AT3G22960	-0.113188	0.290223	no	no
AT4G11850	-0.113294	0.50749	no	no
AT1G15690	-0.113501	0.684701	no	no
AT1G59359	-0.113565	0.188322	no	no
AT2G21060	-0.114627	0.191086	no	no
AT3G54050	-0.117008	0.641764	no	no
AT5G16390	-0.118329	0.990242	no	no
AT1G04750	-0.119185	0.20663	no	no
AT4G27430	-0.119341	0.0659016	no	no
AT2G20890	-0.120314	0.196747	no	no
ATCG00760	-0.12033	0.190855	no	no
AT2G28900	-0.120721	0.374192	no	no
ATCG00780	-0.121309	0.25909	no	no
AT4G34740	-0.12149	0.210923	no	no
AT1G22750	-0.121781	0.0893587	no	no
AT3G62360	-0.12284	0.0679071	no	no
AT1G20970	-0.12288	0.0485437	no	no
AT2G20990	-0.124746	0.158921	no	no
AT3G60245	-0.12681	0.182056	no	no
AT1G43670	-0.126892	0.587741	no	no
AT1G01610	-0.127855	0.441921	no	no
AT5G39570	-0.128592	0.181951	no	no
AT1G62020	-0.128709	0.211773	no	no
AT2G27860	-0.129011	0.0790204	no	no
AT1G72160	-0.129944	0.430483	no	no
AT5G61410	-0.131442	0.389166	no	no
AT1G62750	-0.133294	0.345301	no	no
ATCG00190	-0.134695	0.222404	no	no
AT1G30580	-0.136594	0.132289	no	no
AT5G58290	-0.137109	0.45857	no	no
AT2G05070	-0.137166	0.0956726	no	no
AT1G24360	-0.137339	0.162528	no	no
AT5G57030	-0.137354	0.303187	no	no
ATCG00490	-0.137868	0.291663	no	no
AT1G35680	-0.138156	0.149144	no	no
AT3G11830	-0.138996	0.561141	no	no
AT1G32500	-0.139043	0.275685	no	no
AT1G70410	-0.140408	0.164284	no	no
AT5G23540	-0.141458	0.0710381	no	no
AT1G56070	-0.141614	0.67873	no	no
AT1G13440	-0.141661	0.653165	no	no
AT1G10670	-0.14185	0.227565	no	no
AT5G12250	-0.142955	0.230867	no	no
AT1G04410	-0.144086	0.580046	no	no
AT5G35430	-0.144992	0.0523385	no	no
AT3G01500	-0.146752	0.607631	no	no
AT3G11630	-0.148355	0.262804	no	no
AT5G17170	-0.149605	0.14234	no	no
AT3G63490	-0.150134	0.420495	no	no
AT3G52200	-0.150656	0.144647	no	no
AT5G51970	-0.150969	0.11742	no	no
AT4G19710	-0.151681	0.524928	no	no
AT1G09310	-0.1518	0.173358	no	no
AT1G53750	-0.152789	0.959872	no	no
AT4G10480	-0.154051	0.392651	no	no
AT3G55410	-0.154264	0.513385	no	no
AT2G17870	-0.154645	0.162152	no	no
AT2G17650	-0.155347	0.206918	no	no
AT5G22650	-0.155631	0.240346	no	no
AT4G35090	-0.15701	0.269394	no	no
ATCG01310	-0.157707	0.649791	no	no
AT2G30950	-0.161474	0.611506	no	no
ATCG00470	-0.161533	0.691138	no	no
AT1G11860	-0.163808	1.00323	no	no
AT5G05970	-0.167477	0.0888127	no	no
ATCG00480	-0.169219	0.880713	no	no
AT2G42010	-0.169482	0.356285	no	no
AT5G46800	-0.170124	1.01168	no	no
AT3G63460	-0.170652	0.575405	no	no
AT1G51980	-0.173385	0.141629	no	no
AT1G55490	-0.175306	1.35627	no	no
AT1G79010	-0.176404	0.307428	no	no
AT5G10010	-0.176531	0.14318	no	no
AT5G19760	-0.17671	0.788734	no	no
AT5G19510	-0.177106	0.351177	no	no
AT1G12900	-0.177843	0.31493	no	no
AT3G58510	-0.177849	0.322337	no	no
AT5G59850	-0.178235	0.470514	no	no
AT3G15680	-0.180826	0.0768426	no	no
AT5G13430	-0.181146	0.175522	no	no
AT5G16130	-0.181567	1.66206	no	no
AT1G16350	-0.181657	0.39158	no	no
AT2G28000	-0.182321	0.956516	no	no
AT3G53750	-0.182449	0.0901774	no	no
AT3G46740	-0.18251	0.402547	no	no
AT2G05830	-0.183607	0.682279	no	no
AT4G11120	-0.183662	0.258001	no	no
AT1G29900	-0.183812	0.904099	no	no
AT3G26650	-0.186309	0.41365	no	no
AT5G13490	-0.186943	0.684003	no	no
AT3G56130	-0.186947	0.280333	no	no
AT4G17870	-0.189047	0.316964	no	no
AT3G52930	-0.190691	0.692016	no	no
AT1G61580	-0.191482	0.585887	no	no
AT3G17390	-0.192101	0.503095	no	no
AT1G27090	-0.193347	0.56717	no	no
AT5G10470	-0.194913	0.311857	no	no
AT1G48850	-0.196307	0.156678	no	no
AT3G47370	-0.197544	0.778892	no	no
AT4G19880	-0.197577	0.335301	no	no
AT5G14720	-0.198306	0.309037	no	no
AT4G27090	-0.20096	0.389502	no	no
AT1G06410	-0.201576	0.541693	no	no
AT2G44650	-0.202981	0.370313	no	no
AT5G13520	-0.204146	0.589321	no	no
AT3G09840	-0.205378	0.616346	no	no
ATCG00810	-0.205696	0.326443	no	no
AT1G69740	-0.205856	0.925585	no	no
AT2G01250	-0.207316	0.569919	no	no
AT4G27690	-0.207537	0.105711	no	no
AT1G14610	-0.208574	0.197554	no	no
AT4G20850	-0.208753	0.757376	no	no
AT4G26300	-0.209329	0.552737	no	no
AT1G05010	-0.209857	0.39628	no	no
AT5G59880	-0.210176	0.295217	no	no
AT3G11940	-0.212584	0.132026	no	no
AT1G69250	-0.213205	0.382837	no	no
AT1G26630	-0.214861	0.939957	no	no
AT4G16390	-0.2149	0.264689	no	no
AT1G01510	-0.214906	0.299122	no	no
AT4G13940	-0.215402	0.727868	no	no
AT4G21850	-0.215645	1.34916	no	no
AT4G34200	-0.215923	0.637338	no	no
AT5G19820	-0.216438	0.40225	no	no
AT4G14880	-0.217024	0.16095	no	no
AT2G41530	-0.217393	0.281134	no	no
AT5G13110	-0.218484	0.502824	no	no
AT3G45140	-0.218824	0.518836	no	no
AT1G18150	-0.2202	0.0787228	no	no
AT3G19170	-0.220525	0.567506	no	no
AT4G29380	-0.221254	0.273653	no	no
AT3G02780	-0.222221	0.273276	no	no
AT3G25800	-0.222652	0.334493	no	no
AT4G20360	-0.223213	0.98093	no	no
AT5G08570	-0.223463	0.234864	no	no
AT2G25430	-0.224239	0.0750784	no	no
AT1G62640	-0.226186	0.656457	no	no
AT1G02150	-0.227229	0.170791	no	no
ATCG00800	-0.228397	0.363083	no	no
AT1G18080	-0.229413	0.369783	no	no
AT3G06650	-0.231141	0.461069	no	no
AT4G34030	-0.231461	1.24666	no	no
AT3G55070	-0.231728	0.686221	no	no
AT5G55070	-0.231868	0.322882	no	no
AT1G68010	-0.232144	0.656374	no	no
AT5G20920	-0.232402	0.946697	no	no
AT2G33800	-0.233326	0.817607	no	no
AT1G32060	-0.233653	0.259933	no	no
AT3G59780	-0.236991	0.100299	no	no
AT4G13430	-0.237253	0.287754	no	no
AT2G43750	-0.237356	0.7076	no	no
AT5G45930	-0.237755	0.370926	no	no
AT4G23400	-0.238388	0.365804	no	no
AT1G50010	-0.239609	0.371435	no	no
AT1G65980	-0.239694	0.289172	no	no
AT3G15690	-0.242173	0.863106	no	no
AT4G30010	-0.242367	0.664869	no	no
AT3G53740	-0.244673	0.549165	no	no
ATCG00160	-0.246639	0.143055	no	no
AT3G61470	-0.24709	0.524439	no	no
AT5G50850	-0.247384	1.12147	no	no
AT4G19210	-0.247629	0.994131	no	no
AT4G31120	-0.248308	0.313991	no	no
AT2G38040	-0.248322	1.41235	no	no
ATCG00820	-0.250517	0.265966	no	no
AT2G43910	-0.251068	0.308777	no	no
AT3G46970	-0.253255	0.2588	no	no
AT3G52960	-0.257069	0.792608	no	no
AT5G43830	-0.258184	1.07004	no	no
AT1G09640	-0.258665	0.714705	no	no
AT4G29810	-0.258857	1.67459	no	no
AT1G26220	-0.259355	0.630094	no	no
AT2G22125	-0.264014	0.895804	no	no
AT1G20010	-0.264667	0.633707	no	no
AT4G34090	-0.265692	0.177239	no	no
AT3G58610	-0.266722	0.562362	no	no
AT2G37690	-0.266785	0.294168	no	no
AT1G03630	-0.267029	1.02598	no	no
AT1G12000	-0.267541	0.56437	no	no
AT5G09650	-0.268379	0.555586	no	no
AT3G18780	-0.268417	1.86977	no	no
AT3G02170	-0.269701	0.592107	no	no
AT5G37510	-0.274274	1.41656	no	no
AT1G78260	-0.276077	0.406223	no	no
AT2G16600	-0.277056	0.625379	no	no
AT4G15560	-0.277944	0.283411	no	no
AT1G50480	-0.278194	0.206834	no	no
AT3G16400	-0.278584	1.00726	no	no
AT3G13930	-0.279146	0.870315	no	no
AT2G27600	-0.28041	0.492657	no	no
AT4G32260	-0.280658	0.251449	no	no
AT1G42970	-0.280832	0.980172	no	no
AT2G40490	-0.284674	0.705896	no	no
AT3G05530	-0.284677	1.58084	no	no
AT1G64550	-0.28591	0.835243	no	no
AT3G04790	-0.2861	0.704041	no	no
AT5G64050	-0.286116	0.477281	no	no
AT2G33040	-0.286514	0.624428	no	no
AT3G53420	-0.286633	0.988378	no	no
AT3G08943	-0.289436	0.117209	no	no
AT1G63940	-0.292213	0.665275	no	no
AT2G35840	-0.292278	0.352366	no	no
AT1G48030	-0.29336	1.30929	no	no
AT5G49030	-0.293493	0.360245	no	no
AT3G22890	-0.296609	0.243376	no	no
AT2G19045	-0.297979	0.393406	no	no
AT1G16720	-0.298885	0.568399	no	no
AT5G49360	-0.300112	0.823539	no	no
AT2G37170	-0.300273	0.970346	no	no
AT3G16420	-0.300727	1.01792	no	no
AT4G23670	-0.303213	1.0551	no	no
AT5G16880	-0.305132	0.374727	no	no
AT3G05560	-0.305217	0.681402	no	no
AT1G56190	-0.306191	1.04592	no	no
AT3G12780	-0.307315	3.28315	no	no
AT1G10840	-0.307536	0.452643	no	no
AT2G03680	-0.309424	0.170549	no	no
AT5G50920	-0.312678	0.56381	no	no
AT2G36880	-0.314608	0.513181	no	no
AT4G18480	-0.317891	0.658319	no	no
AT1G43190	-0.320425	0.566501	no	no
AT2G36070	-0.32057	0.726332	no	no
AT2G04030	-0.321432	2.30163	no	no
AT4G10790	-0.322615	0.937425	no	no
AT3G14990	-0.324356	1.16696	no	no
AT5G06600	-0.325607	0.495593	no	no
AT3G48110	-0.326172	0.255986	no	no
AT1G17220	-0.326468	0.28124	no	no
AT4G26630	-0.328248	0.116168	no	no
AT4G29410	-0.329113	0.345462	no	no
AT1G24510	-0.32933	0.88005	no	no
AT5G24490	-0.33351	1.86704	no	no
ATCG00640	-0.336495	0.694907	no	no
AT5G46580	-0.336866	0.750113	no	no
AT1G24180	-0.336932	0.957944	no	no
AT3G52990	-0.337901	1.57661	no	no
AT4G23460	-0.338434	0.297082	no	no
AT3G14420	-0.342463	1.70586	no	no
AT1G53240	-0.342708	0.630594	no	no
AT1G60710	-0.345421	2.26915	no	no
AT1G13320	-0.347877	0.489482	no	no
AT1G73110	-0.348094	0.464208	no	no
AT5G11770	-0.349155	0.32095	no	no
AT5G14250	-0.35035	0.18506	no	no
AT2G31750	-0.350566	0.485824	no	no
AT5G19780	-0.350698	0.491995	no	no
AT1G59870	-0.351519	1.69241	no	no
AT1G53280	-0.352455	0.0727916	no	no
AT5G56350	-0.353959	0.830538	no	no
AT1G62390	-0.355751	1.25815	no	no
AT3G61070	-0.356894	0.471629	no	no
AT1G49970	-0.357631	0.498121	no	no
AT2G32920	-0.358678	0.294188	no	no
AT1G09340	-0.360427	0.406479	no	no
AT5G63420	-0.362832	2.03423	no	no
AT3G02090	-0.366277	1.01586	no	no
AT1G17720	-0.368414	0.680419	no	no
AT2G05710	-0.37009	0.834368	no	no
AT1G08520	-0.370555	1.49947	no	no
AT5G41670	-0.372456	0.567848	no	no
AT5G04140	-0.373039	2.32352	no	no
AT1G60780	-0.373594	0.68089	no	no
AT3G62030	-0.378647	0.580225	no	no
AT5G20000	-0.382303	0.893261	no	no
AT5G19990	-0.383441	1.20057	no	no
AT4G29060	-0.383912	0.956378	no	no
AT3G17240	-0.387099	0.206349	no	no
AT5G38660	-0.387199	0.386072	no	no
AT5G05590	-0.387307	1.05299	no	no
AT4G04910	-0.387557	0.654017	no	no
AT5G66760	-0.389691	1.12296	no	no
AT3G07480	-0.390072	1.19306	no	no
AT2G31570	-0.39114	0.344046	no	no
AT3G61430	-0.391659	0.502278	no	no
ATMG00510	-0.393471	0.889533	no	no
AT1G02500	-0.394317	0.563787	no	no
AT1G70830	-0.3948	1.27546	no	no
AT1G31730	-0.395021	0.670706	no	no
AT5G67030	-0.395911	1.41045	no	no
AT1G77760	-0.396219	0.781861	no	no
AT3G43300	-0.397241	2.68529	no	no
AT4G32150	-0.397598	0.774269	no	no
AT5G20360	-0.398078	1.98115	no	no
AT3G58140	-0.400112	1.21953	no	no
AT1G48410	-0.401361	0.328918	no	no
AT4G37910	-0.401721	1.19403	no	no
AT5G28840	-0.402412	1.5743	no	no
AT1G42550	-0.406691	0.803447	no	no
AT4G21450	-0.409781	0.361676	no	no
AT3G52560	-0.410148	0.796921	no	no
AT5G64460	-0.410583	0.53603	no	no
AT5G09590	-0.410694	0.618028	no	no
ATMG00640	-0.41095	0.621401	no	no
AT3G46440	-0.413008	1.84333	no	no
AT4G17530	-0.416943	1.14025	no	no
AT2G29550	-0.417983	0.7602	no	no
AT1G17650	-0.422149	0.316877	no	no
AT1G79340	-0.423171	0.859059	no	no
AT3G53110	-0.425577	0.450162	no	no
AT2G30200	-0.426133	1.53575	no	no
AT5G51110	-0.426872	0.164994	no	no
AT3G61710	-0.427659	2.10453	no	no
AT3G62410	-0.428621	1.57035	no	no
AT1G14380	-0.4302	0.881668	no	no
AT1G14810	-0.430876	2.64609	no	no
ATCG00500	-0.43137	1.51089	no	no
AT5G62700	-0.433517	0.595016	no	no
AT1G79990	-0.437826	0.69539	no	no
AT1G56050	-0.438562	1.06375	no	no
AT5G11880	-0.439678	0.425715	no	no
AT3G25660	-0.440251	1.50772	no	no
AT1G32150	-0.44081	0.55071	no	no
AT1G21350	-0.444565	0.210132	no	no
AT5G46290	-0.447021	1.0664	no	no
AT5G23860	-0.448526	0.606234	no	no
AT3G47430	-0.458103	0.244909	no	no
ATMG00480	-0.461343	0.775109	no	no
AT1G11750	-0.462385	0.771087	no	no
AT5G11560	-0.467469	0.218748	no	no
AT1G07890	-0.471567	0.866475	no	no
AT3G01280	-0.47242	1.81925	no	no
AT1G67930	-0.474116	0.414292	no	no
AT2G26080	-0.477893	2.40768	no	no
AT4G21710	-0.478726	0.245308	no	no
AT5G07920	-0.4812	0.157873	no	no
AT1G64500	-0.481696	0.855746	no	no
AT4G37870	-0.482016	0.867373	no	no
AT4G36020	-0.484969	0.358378	no	no
AT1G76080	-0.487648	0.932485	no	no
AT4G09000	-0.496025	1.07539	no	no
AT5G54160	-0.496414	0.33748	no	no
AT5G20490	-0.498681	0.755695	no	no
AT2G41100	-0.5148	0.762196	no	no
AT5G58140	-0.515091	1.08529	no	no
AT3G12110	-0.515645	0.849327	no	no
AT1G20620	-0.516843	0.862853	no	no
AT1G64190	-0.517068	0.837623	no	no
AT2G38230	-0.5204	0.866896	no	no
AT4G39330	-0.521526	0.661308	no	no
AT3G14600	-0.523387	0.645836	no	no
AT3G25860	-0.524195	1.09725	no	no
AT5G28050	-0.528035	0.232302	no	no
AT3G10690	-0.533009	1.61941	no	no
AT5G26830	-0.537334	0.288322	no	no
AT2G41680	-0.538956	1.47111	no	no
AT4G15930	-0.54016	0.736413	no	no
AT3G49240	-0.541849	0.461737	no	no
AT4G27500	-0.543535	0.816644	no	no
AT3G59760	-0.545282	0.868293	no	no
AT2G36250	-0.546404	0.144862	no	no
AT2G47970	-0.546405	1.33634	no	no
AT2G14835	-0.548283	0.184423	no	no
AT3G15950	-0.553867	0.509328	no	no
AT4G33010	-0.55595	1.89153	no	no
AT5G06970	-0.5591	1.32239	no	no
AT3G02730	-0.566509	0.629458	no	no
AT1G75350	-0.567705	2.04105	no	no
AT2G44160	-0.570206	0.351452	no	no
AT3G48140	-0.572204	0.3618	no	no
AT4G13350	-0.574195	0.645884	no	no
AT1G03090	-0.579283	1.89635	no	no
AT5G21326	-0.580308	0.971196	no	no
AT3G07300	-0.584435	1.51192	no	no
AT5G08300	-0.585103	1.13145	no	no
AT3G16640	-0.585732	0.728874	no	no
AT5G44340	-0.586743	1.39698	no	no
AT1G24706	-0.587531	0.418874	no	no
AT5G04130	-0.590649	0.500572	no	no
AT5G49460	-0.597813	0.127255	no	no
AT3G44890	-0.600707	0.28283	no	no
AT1G74230	-0.601118	0.191805	no	no
AT5G01210	-0.602339	1.97151	no	no
AT4G29040	-0.605035	1.97774	no	no
AT5G16280	-0.607646	0.995115	no	no
AT1G03475	-0.610413	1.50082	no	no
AT5G54440	-0.611249	0.371008	no	no
AT5G27410	-0.613691	0.982759	no	no
AT5G45390	-0.614686	3.02418	no	no
AT3G16520	-0.616943	1.57015	no	no
AT4G18240	-0.61814	0.328063	no	no
AT3G25530	-0.618635	1.08199	no	no
AT5G24650	-0.618724	0.160351	no	no
AT1G41880	-0.623783	0.116637	no	no
AT4G33140	-0.628824	0.660313	no	no
AT5G62670	-0.635514	1.16825	no	no
AT2G34970	-0.639597	0.257785	no	no
AT5G48300	-0.643233	1.27121	no	no
AT5G27540	-0.645399	0.205153	no	no
AT4G25050	-0.649005	1.3263	no	no
AT1G18500	-0.649314	0.988304	no	no
AT5G64040	-0.64974	1.10666	no	no
AT1G52510	-0.65229	0.444368	no	no
AT1G06700	-0.657721	0.287015	no	no
AT1G43890	-0.659356	0.358243	no	no
AT4G24510	-0.666096	3.16158	no	no
AT5G60600	-0.675755	0.675544	no	no
AT5G48230	-0.678794	1.54326	no	no
AT1G72150	-0.680849	2.51138	no	no
AT5G16680	-0.684811	0.380421	no	no
AT5G22800	-0.687746	2.26776	no	no
AT1G69510	-0.68829	0.518188	no	no
AT4G38680	-0.68905	1.22416	no	no
AT1G03130	-0.689767	1.00604	no	no
AT3G13120	-0.69076	1.92487	no	no
AT5G20630	-0.691686	0.758612	no	no
AT3G62290	-0.695916	0.393682	no	no
AT4G23680	-0.700874	3.61398	no	no
AT5G17330	-0.702079	1.23759	no	no
AT2G47510	-0.706151	2.57854	no	no
AT5G19370	-0.713103	2.50375	no	no
AT1G79230	-0.722694	1.3691	no	no
AT1G05510	-0.723599	0.438247	no	no
AT4G17100	-0.723962	0.601458	no	no
AT3G59350	-0.724328	1.02774	no	no
ATMG00560	-0.725069	0.614066	no	no
AT5G61170	-0.731466	0.339646	no	no
AT4G16130	-0.732932	1.3862	no	no
AT1G68060	-0.73365	0.403465	no	no
AT5G18400	-0.734988	0.230912	no	no
AT5G49810	-0.738996	0.488105	no	no
AT2G34040	-0.739105	0.402774	no	no
AT1G18070	-0.73981	1.50783	no	no
AT5G53350	-0.744838	1.03047	no	no
AT5G10240	-0.745186	0.23636	no	no
AT5G18410	-0.74662	0.284899	no	no
AT1G70850	-0.748636	1.41773	no	no
AT5G08540	-0.754859	0.613979	no	no
AT3G22330	-0.755232	1.55011	no	no
AT1G12840	-0.75644	1.11332	no	no
AT1G09130	-0.758945	0.970192	no	no
AT5G08610	-0.762737	0.314925	no	no
AT5G57110	-0.764714	0.75219	no	no
AT3G53890	-0.769214	1.20366	no	no
AT1G04270	-0.776405	0.220023	no	no
AT2G20630	-0.77695	0.625344	no	no
AT4G30000	-0.778158	0.179738	no	no
AT3G11400	-0.781033	0.324052	no	no
ATMG00070	-0.786192	0.286049	no	no
AT1G34430	-0.786491	1.55386	no	no
AT1G31230	-0.787319	0.49089	no	no
AT1G50140	-0.790241	1.43194	no	no
AT2G23600	-0.794561	0.965114	no	no
AT5G10860	-0.797038	2.54955	no	no
AT5G54600	-0.797632	0.378165	no	no
AT5G03290	-0.799763	1.80503	no	no
AT5G60540	-0.800388	2.32535	no	no
AT2G18110	-0.804265	0.243507	no	no
AT2G19940	-0.805086	0.810815	no	no
AT5G14320	-0.806241	1.3484	no	no
AT5G08650	-0.806859	0.284072	no	no
AT4G08540	-0.807172	0.515011	no	no
AT3G45780	-0.809967	2.2483	no	no
AT4G09010	-0.81055	0.378157	no	no
AT5G16440	-0.813134	0.236665	no	no
AT3G63140	-0.82431	0.919148	no	no
AT1G54100	-0.824981	0.584979	no	no
AT5G14780	-0.833193	0.698928	no	no
AT4G29350	-0.839624	2.92771	no	no
AT2G47730	-0.840329	1.0693	no	no
AT1G54270	-0.846371	0.85541	no	no
AT5G65750	-0.855932	1.03974	no	no
AT5G21160	-0.857438	0.613745	no	no
AT1G76680	-0.858731	0.54228	no	no
AT4G34830	-0.868947	0.398123	no	no
AT5G03100	-0.888525	0.967998	no	no
AT1G62380	-0.889743	0.554528	no	no
AT3G44110	-0.892304	0.328373	no	no
AT1G11720	-0.892712	0.423125	no	no
AT1G18270	-0.899282	1.84788	no	no
AT1G65960	-0.90077	1.7137	no	no
AT4G01370	-0.901074	0.42546	no	no
AT1G61300	-0.905558	1.72941	no	no
AT3G57410	-0.906309	1.87246	no	no
AT1G70320	-0.906661	0.35384	no	no
AT3G52730	-0.908993	0.329505	no	no
AT3G15590	-0.911423	1.17396	no	no
AT4G10840	-0.915576	0.362386	no	no
AT1G75780	-0.916608	0.436358	no	no
AT1G19870	-0.918379	0.200831	no	no
AT5G08530	-0.918918	1.08364	no	no
AT4G25450	-0.921747	0.567915	no	no
AT3G62530	-0.925006	3.05975	no	no
AT3G59890	-0.925008	2.49647	no	no
AT1G79940	-0.92698	0.315306	no	no
AT5G07440	-0.939658	1.63083	no	no
AT1G64710	-0.940491	0.514052	no	no
AT4G02930	-0.943476	2.32047	no	no
AT1G02560	-0.947281	0.406702	no	no
AT2G34560	-0.956424	0.380185	no	no
AT1G80230	-0.96441	0.610299	no	no
AT4G16340	-0.971873	0.357328	no	no
AT3G23810	-0.980684	0.809591	no	no
AT5G43780	-0.986287	0.498489	no	no
AT3G06050	-0.99205	2.11817	no	no
AT2G32780	-0.997433	0.316513	no	no
AT3G42050	-1.00439	2.68143	no	no
AT4G17140	-1.00782	0.417352	no	no
AT5G35970	-1.0097	1.26263	no	no
AT1G12920	-1.011	0.297517	no	no
AT4G29510	-1.01491	1.8233	no	no
AT4G11260	-1.01638	0.247392	no	no
AT5G47010	-1.02279	0.526392	no	no
AT5G02160	-1.02728	0.331328	no	no
AT1G09020	-1.0283	0.513589	no	no
AT5G09660	-1.02835	2.09393	no	no
AT5G25757	-1.03267	0.298874	no	no
AT3G62250	-1.03445	0.236879	no	no
AT4G25080	-1.03909	0.258663	no	no
AT5G20250	-1.04113	2.26155	no	no
AT3G48000	-1.04314	0.408231	no	no
AT2G21620	-1.04629	0.978368	no	no
AT2G31060	-1.04691	1.24723	no	no
AT5G24165	-1.04972	1.01938	no	no
AT5G12110	-1.05246	0.417664	no	no
AT5G28220	-1.0666	0.390913	no	no
AT4G14960	-1.07189	0.377796	no	no
AT2G39770	-1.07628	0.417224	no	no
AT2G38670	-1.07864	0.925109	no	no
AT5G46790	-1.07996	0.43042	no	no
AT5G38430	-1.09312	1.73472	no	no
AT2G43360	-1.10817	0.378726	no	no
AT3G47340	-1.11534	0.842531	no	no
AT4G17090	-1.12847	0.429943	no	no
AT2G45810	-1.1451	0.323831	no	no
AT3G54170	-1.14657	0.927636	no	no
AT5G63570	-1.14919	0.409094	no	no
AT3G15980	-1.15138	0.329856	no	no
AT3G54640	-1.15711	0.583458	no	no
AT4G02650	-1.16068	0.311079	no	no
AT5G22350	-1.16631	0.514171	no	no
AT5G16970	-1.16795	0.466286	no	no
AT2G13560	-1.17134	1.10102	no	no
AT5G14580	-1.19352	1.65567	no	no
AT3G48750	-1.21348	0.635598	no	no
AT3G12290	-1.22681	0.524141	no	no
AT1G64740	-1.22798	0.841502	no	no
AT4G26870	-1.23575	0.642553	no	no
AT2G45540	-1.23917	0.580562	no	no
AT3G10420	-1.27253	1.07661	no	no
AT5G47190	-1.27537	0.351584	no	no
AT5G12470	-1.28094	0.834383	no	no
AT5G26860	-1.28205	1.64225	no	no
AT1G74030	-1.2935	0.340089	no	no
AT2G24090	-1.29978	0.323755	no	no
AT2G27530	-1.30243	0.531443	no	no
AT3G05020	-1.31242	0.962478	no	no
AT5G40450	-1.31588	1.4791	no	no
AT1G49650	-1.32994	0.552874	no	no
AT1G22530	-1.33275	0.608112	no	no
AT1G09620	-1.33434	1.04591	no	no
AT1G22060	-1.34343	0.705632	no	no
AT3G24503	-1.35933	0.478161	no	no
AT2G44350	-1.38149	0.494736	no	no
AT3G18060	-1.38801	0.53775	no	no
AT3G23750	-1.3936	0.523946	no	no
AT1G66580	-1.40091	0.428635	no	no
AT1G17840	-1.43164	0.447131	no	no
AT4G34490	-1.44202	0.896856	no	no
AT1G58290	-1.48638	0.472243	no	no
AT2G20420	-1.49553	0.466553	no	no
AT1G01080	-1.52138	0.537515	no	no
AT5G08060	-1.52838	0.621144	no	no
AT1G08380	-1.56257	1.02222	no	no
AT5G20650	-1.56748	0.411953	no	no
AT5G14260	-1.57661	0.538234	no	no
AT1G68790	-1.58763	0.540537	no	no
AT1G51690	-1.6098	0.570128	no	no
AT1G55670	-1.61035	0.362757	no	no
AT4G37800	-1.62322	0.478412	no	no
AT2G47400	-1.63229	1.26519	no	no
AT4G23890	-1.64048	0.377312	no	no
AT3G15000	-1.68218	0.75193	no	no
AT2G21170	-1.70787	0.5096	no	no
AT3G52250	-1.7091	0.638524	no	no
AT1G09430	-1.71844	0.650757	no	no
AT2G45030	-1.71967	0.932179	no	no
AT3G15660	-1.73744	0.80405	no	no
AT3G60980	-1.78165	0.46352	no	no
AT5G01530	-1.78806	0.381175	no	no
AT3G61650	-1.79576	0.57605	no	no
AT3G30775	-1.85325	1.02706	no	no
AT5G03650	-1.91014	0.650632	no	no
AT5G55660	-1.92371	0.981115	no	no
AT1G74690	-1.94497	1.1802	no	no
AT1G79690	-1.94707	0.549952	no	no
AT1G33680	-2.07398	1.17266	no	no
AT4G10760	-2.19182	0.692993	no	no
AT4G14280	-2.58888	0.399362	no	no
AT2G35370	-2.71844	1.03212	no	no
AT5G39960	-2.96733	0.431059	no	no

## Sheet: Fig4D&S6C
Data underlying Fig4D and FigS6C. The distribution of the distance between two protein binding sites in the genome were plotted. Distance is calculated with the centers of the binding sites
FAMA-SCRM distance											SCRM-BRD1 distance											SCRM-BRM distance
chromosome	SCRM_start	SCRM_end	FAMA_start	FAMA_end	FAMA_strand	SCRM_strand	distance				chromosome	SCRM_start	SCRM_end	BRD1_start	BRD1_end	SCRM_strand	BRD1_strand	distance				chromosome	SCRM_start	SCRM_end	BRM_start	BRM_end	SCRM_strand	BRM_strand	distance
1	10000614	10000623	10000614	10000623	+	+	0				1	10014276	10014285	10014267	10014276	+	+	9				1	10000614	10000623	10000552	10000563	+	-	61
1	10014276	10014285	10014251	10014260	+	+	-25				1	10078110	10078119	10078162	10078169	+	+	-51				1	10111719	10111728	10111718	10111725	-	+	2
1	10078110	10078119	10078112	10078121	-	+	2				1	10219829	10219838	10219736	10219747	+	-	92				1	10219829	10219838	10219736	10219747	+	+	92
1	10141483	10141492	10141485	10141494	-	+	2				1	10228891	10228900	10228940	10228949	-	+	-49				1	10229409	10229418	10229326	10229333	-	-	84
1	10219288	10219297	10219288	10219297	-	-	0				1	10229409	10229418	10229326	10229333	-	-	84				1	10237465	10237474	10237442	10237449	+	+	24
1	10219829	10219838	10219829	10219838	+	+	0				1	10237465	10237474	10237466	10237473	+	+	0				1	1028466	1028475	1028466	1028473	-	+	1
1	10228891	10228900	10228975	10228982	-	-	83				1	1024551	1024560	1024489	1024496	-	-	63				1	10289674	10289683	10289675	10289682	-	-	0
1	10229409	10229418	10229407	10229416	+	-	-2				1	1028466	1028475	1028466	1028473	-	+	1				1	10353974	10353983	10353975	10353982	-	-	0
1	10237465	10237474	10237467	10237476	-	+	2				1	10289674	10289683	10289673	10289680	-	+	2				1	10478197	10478206	10478199	10478206	+	-	-1
1	1024551	1024560	1024488	1024497	-	-	-63				1	10353974	10353983	10353973	10353980	-	+	2				1	10521111	10521120	10521112	10521119	+	+	0
1	1028466	1028475	1028466	1028473	+	-	-1				1	10365158	10365167	10365215	10365222	-	-	-56				1	10625035	10625044	10625095	10625106	+	-	-61
1	10289674	10289683	10289674	10289683	-	-	0				1	10521111	10521120	10521112	10521119	+	+	0				1	10696197	10696206	10696198	10696205	-	-	0
1	10353974	10353983	10353974	10353983	-	-	0				1	10537275	10537284	10537325	10537334	-	-	-50				1	10722882	10722891	10722883	10722890	-	-	0
1	10364416	10364425	10364416	10364425	-	-	0				1	10596430	10596439	10596369	10596380	-	+	60				1	10757814	10757823	10757887	10757894	+	+	-72
1	10501490	10501499	10501492	10501501	-	+	2				1	10625035	10625044	10625095	10625106	+	+	-61				1	108266	108275	108122	108133	+	+	143
1	10517708	10517717	10517650	10517659	+	+	-58				1	10678699	10678708	10678581	10678588	+	-	119				1	10827256	10827265	10827257	10827264	-	-	0
1	10521111	10521120	10521111	10521120	+	+	0				1	10696197	10696206	10696196	10696203	-	+	2				1	10854829	10854838	10854726	10854737	+	-	102
1	10537275	10537284	10537275	10537284	-	-	0				1	10722882	10722891	10722881	10722888	-	+	2				1	10860557	10860566	10860558	10860565	-	-	0
1	10544850	10544859	10544850	10544859	+	+	0				1	10757814	10757823	10757815	10757822	+	+	0				1	10887590	10887599	10887600	10887607	+	-	-9
1	10596430	10596439	10596428	10596437	+	-	-2				1	107861	107870	107856	107863	-	+	6				1	10898208	10898217	10898446	10898453	-	+	-237
1	10678699	10678708	10678699	10678708	+	+	0				1	108266	108275	108267	108274	+	+	0				1	10957717	10957726	10957718	10957725	+	+	0
1	10696197	10696206	10696197	10696206	-	-	0				1	10827256	10827265	10827140	10827149	-	-	116				1	10958539	10958548	10958696	10958703	-	-	-156
1	10722882	10722891	10722882	10722891	-	-	0				1	10854829	10854838	10854726	10854737	+	+	102				1	1103362	1103371	1103315	1103322	-	+	48
1	10757814	10757823	10757814	10757823	+	+	0				1	10860557	10860566	10860558	10860565	-	-	0				1	11110059	11110068	11110062	11110069	+	-	-2
1	107861	107870	107848	107857	-	-	-13				1	10887590	10887599	10887537	10887544	+	+	54				1	11212867	11212876	11212956	11212967	+	-	-90
1	10809925	10809934	10809923	10809932	+	-	-2				1	10957717	10957726	10957718	10957725	+	+	0				1	11311804	11311813	11311805	11311812	+	+	0
1	108266	108275	108268	108277	-	+	2				1	1103362	1103371	1103315	1103322	-	+	48				1	11353956	11353965	11353957	11353964	+	+	0
1	10827256	10827265	10827256	10827265	-	-	0				1	11110059	11110068	11110060	11110067	+	+	0				1	11464031	11464040	11463934	11463941	+	+	98
1	10860557	10860566	10860557	10860566	-	-	0				1	11196572	11196581	11196573	11196580	+	+	0				1	11601343	11601352	11601342	11601349	-	+	2
1	10957717	10957726	10957719	10957728	-	+	2				1	11212867	11212876	11212867	11212874	+	+	1				1	11620334	11620343	11620333	11620340	+	+	2
1	10958539	10958548	10958619	10958628	-	-	80				1	11311804	11311813	11311805	11311812	+	+	0				1	11623072	11623081	11623073	11623080	-	-	0
1	10971354	10971363	10971356	10971365	-	+	2				1	11446670	11446679	11446671	11446678	-	-	0				1	11660370	11660379	11660321	11660332	+	+	48
1	1103362	1103371	1103362	1103371	-	-	0				1	11464031	11464040	11464263	11464272	+	-	-232				1	11770343	11770352	11770271	11770278	+	+	73
1	11110499	11110508	11110499	11110508	+	+	0				1	11464992	11465001	11464992	11464999	-	+	1				1	11804343	11804352	11804342	11804349	-	+	2
1	11196572	11196581	11196539	11196546	+	+	-34				1	11598523	11598532	11598477	11598486	+	+	46				1	11807122	11807131	11807123	11807130	-	-	0
1	11224530	11224539	11224520	11224529	-	+	-10				1	11601343	11601352	11601344	11601351	-	-	0				1	11927882	11927891	11927891	11927898	-	+	-8
1	11224530	11224539	11224532	11224541	-	+	2				1	11620334	11620343	11620333	11620340	+	+	2				1	11978741	11978750	11978720	11978727	-	-	22
1	11311804	11311813	11311806	11311815	-	+	2				1	11623072	11623081	11623071	11623078	-	+	2				1	12005854	12005863	12005855	12005862	-	-	0
1	11353956	11353965	11353958	11353967	-	+	2				1	11660370	11660379	11660321	11660332	+	-	48				1	120718	120727	120565	120572	+	-	154
1	11456886	11456895	11456886	11456895	+	+	0				1	1170798	1170807	1170532	1170539	-	+	267				1	12056269	12056278	12056217	12056228	+	+	51
1	11464031	11464040	11464033	11464042	-	+	2				1	11804343	11804352	11804344	11804351	-	-	0				1	12138696	12138705	12138696	12138703	-	+	1
1	11502455	11502464	11502453	11502462	+	-	-2				1	11807122	11807131	11807126	11807133	-	+	-3				1	12167980	12167989	12167981	12167988	-	-	0
1	11547846	11547855	11547848	11547857	-	+	2				1	11858075	11858084	11858078	11858085	+	-	-2				1	12188984	12188993	12188985	12188992	+	+	0
1	11601343	11601352	11601343	11601352	-	-	0				1	11923781	11923790	11923952	11923959	+	+	-170				1	12267660	12267669	12267721	12267732	-	+	-62
1	11623072	11623081	11623070	11623079	+	-	-2				1	11927882	11927891	11927892	11927899	-	-	-9				1	12472743	12472752	12472744	12472751	-	-	0
1	11660370	11660379	11660370	11660379	+	+	0				1	11978741	11978750	11978740	11978747	-	+	2				1	12473586	12473595	12473589	12473596	+	-	-2
1	1170798	1170807	1170815	1170824	+	-	17				1	120718	120727	120581	120588	+	-	138				1	12852392	12852401	12852338	12852345	-	+	55
1	11770343	11770352	11770345	11770354	-	+	2				1	12056269	12056278	12056217	12056228	+	-	51				1	12867063	12867072	12866952	12866963	+	-	110
1	11804343	11804352	11804341	11804350	+	-	-2				1	12138696	12138705	12138696	12138703	-	+	1				1	13071230	13071239	13071277	13071288	-	-	-48
1	11821900	11821909	11821900	11821909	+	+	0				1	12167980	12167989	12167762	12167769	-	+	219				1	13077953	13077962	13077954	13077961	+	+	0
1	11832993	11833002	11832993	11833002	+	+	0				1	12167980	12167989	12168089	12168098	-	-	-109				1	1312983	1312992	1312984	1312991	-	-	0
1	11840868	11840877	11840868	11840877	-	-	0				1	12177665	12177674	12177666	12177673	+	+	0				1	13458123	13458132	13458124	13458131	-	-	0
1	118660	118669	118660	118669	+	+	0				1	12188984	12188993	12188849	12188860	+	+	134				1	13837033	13837042	13837034	13837041	-	-	0
1	11927882	11927891	11927882	11927891	-	-	0				1	12473586	12473595	12473500	12473507	+	+	87				1	14165382	14165391	14165388	14165395	-	+	-5
1	11978741	11978750	11978739	11978748	+	-	-2				1	1249153	1249162	1249154	1249161	+	+	0				1	1422196	1422205	1422196	1422203	+	+	1
1	12004535	12004544	12004535	12004544	-	-	0				1	13031203	13031212	13031046	13031053	-	-	158				1	146388	146397	146229	146236	+	+	160
1	12027101	12027110	12027099	12027108	+	-	-2				1	13071230	13071239	13071275	13071286	-	+	-46				1	1548596	1548605	1548735	1548742	-	-	-138
1	12050554	12050563	12050554	12050563	+	+	0				1	1312983	1312992	1313080	1313087	-	+	-96				1	15606692	15606701	15606693	15606700	+	+	0
1	12167980	12167989	12167980	12167989	-	-	0				1	13458123	13458132	13458124	13458131	-	-	0				1	1588064	1588073	1588065	1588072	-	-	0
1	12177665	12177674	12177665	12177674	+	+	0				1	13837033	13837042	13837034	13837041	-	-	0				1	15977083	15977092	15977085	15977092	+	-	-1
1	12267660	12267669	12267658	12267667	+	-	-2				1	14165382	14165391	14165388	14165395	-	+	-5				1	16137608	16137617	16137609	16137616	+	+	0
1	12324212	12324221	12324212	12324221	+	+	0				1	1422196	1422205	1422197	1422204	+	-	0				1	16800092	16800101	16800104	16800115	+	+	-13
1	1236373	1236382	1236373	1236382	-	-	0				1	14307518	14307527	14307688	14307697	-	+	-170				1	16801063	16801072	16801064	16801071	-	-	0
1	1236373	1236382	1236443	1236452	+	-	70				1	146388	146397	146358	146365	+	+	31				1	1681737	1681746	1681748	1681755	+	-	-10
1	1249153	1249162	1249153	1249162	+	+	0				1	1548596	1548605	1548735	1548742	-	-	-138				1	16836990	16836999	16836991	16836998	+	+	0
1	12867063	12867072	12867063	12867072	+	+	0				1	15606692	15606701	15606693	15606700	+	+	0				1	16892572	16892581	16892642	16892653	-	-	-71
1	13071230	13071239	13071230	13071239	-	-	0				1	1568900	1568909	1568901	1568908	+	+	0				1	1713671	1713680	1713672	1713679	-	-	0
1	1311697	1311706	1311679	1311688	-	-	-18				1	1588064	1588073	1588125	1588134	-	+	-61				1	17192980	17192989	17192973	17192980	+	+	8
1	1312983	1312992	1312981	1312990	+	-	-2				1	15977083	15977092	15976900	15976907	+	-	184				1	173403	173412	173529	173536	-	+	-125
1	13458123	13458132	13458123	13458132	-	-	0				1	16137608	16137617	16137609	16137616	+	+	0				1	174764	174773	174765	174772	+	+	0
1	1358477	1358486	1358479	1358488	-	+	2				1	1637978	1637987	1637979	1637986	-	-	0				1	17631989	17631998	17632023	17632030	-	+	-33
1	1362396	1362405	1362396	1362405	-	-	0				1	16800092	16800101	16800104	16800115	+	-	-13				1	17702651	17702660	17702685	17702692	-	-	-33
1	13837033	13837042	13837031	13837040	+	-	-2				1	16801063	16801072	16801064	16801071	-	-	0				1	1773824	1773833	1773825	1773832	+	+	0
1	1399166	1399175	1399168	1399177	-	+	2				1	16837523	16837532	16837562	16837569	-	+	-38				1	17768411	17768420	17768402	17768409	+	+	10
1	140378	140387	140389	140398	+	-	11				1	16877709	16877718	16877806	16877813	-	-	-96				1	17863608	17863617	17863609	17863616	+	+	0
1	14159913	14159922	14159894	14159901	-	+	-20				1	16892572	16892581	16892640	16892651	-	+	-69				1	17906972	17906981	17907041	17907052	+	+	-70
1	14307518	14307527	14307518	14307527	-	-	0				1	16897008	16897017	16897049	16897058	+	-	-41				1	18028056	18028065	18028057	18028064	-	-	0
1	1494930	1494939	1494930	1494939	+	+	0				1	17013320	17013329	17013215	17013224	+	-	105				1	181855	181864	181856	181863	+	+	0
1	1495376	1495385	1495388	1495397	-	-	12				1	1713671	1713680	1713493	1713502	-	-	178				1	18198062	18198071	18198008	18198015	-	+	55
1	1500998	1501007	1500998	1501007	+	+	0				1	1713671	1713680	1713670	1713677	-	+	2				1	18307259	18307268	18307157	18307164	-	-	103
1	15606692	15606701	15606692	15606701	+	+	0				1	17192980	17192989	17192983	17192990	+	-	-2				1	18323424	18323433	18323423	18323430	-	+	2
1	156935	156944	156864	156871	-	-	-72				1	17219016	17219025	17218957	17218966	-	-	59				1	18364681	18364690	18364684	18364691	+	-	-2
1	1584528	1584537	1584573	1584582	+	-	45				1	17253736	17253745	17253754	17253761	-	+	-17				1	18411744	18411753	18411740	18411747	-	+	5
1	1637978	1637987	1637978	1637987	-	-	0				1	173403	173412	173627	173636	-	-	-224				1	18543715	18543724	18543716	18543723	-	-	0
1	1661373	1661382	1661373	1661382	+	+	0				1	174764	174773	174830	174839	+	+	-66				1	18685692	18685701	18685693	18685700	+	+	0
1	16800092	16800101	16800094	16800103	-	+	2				1	17631989	17631998	17632023	17632030	-	+	-33				1	18690801	18690810	18690917	18690924	+	+	-115
1	16801063	16801072	16801063	16801072	-	-	0				1	17702651	17702660	17702685	17702692	-	-	-33				1	18757097	18757106	18757100	18757107	+	-	-2
1	1681737	1681746	1681739	1681748	-	+	2				1	1773824	1773833	1773825	1773832	+	+	0				1	18771215	18771224	18771197	18771208	+	-	17
1	16877709	16877718	16877692	16877701	-	-	-17				1	17863608	17863617	17863611	17863618	+	-	-2				1	1890341	1890350	1890341	1890348	-	+	1
1	16897008	16897017	16897008	16897017	+	+	0				1	17906972	17906981	17907041	17907052	+	-	-70				1	18942642	18942651	18942641	18942648	-	+	2
1	16906413	16906422	16906413	16906422	-	-	0				1	18028056	18028065	18028135	18028146	-	-	-80				1	19175306	19175315	19175308	19175315	+	-	-1
1	1699458	1699467	1699458	1699467	-	-	0				1	18112480	18112489	18112531	18112542	+	-	-52				1	19198842	19198851	19198845	19198852	+	-	-2
1	1713671	1713680	1713669	1713678	+	-	-2				1	18198062	18198071	18198008	18198015	-	+	55				1	19198842	19198851	19198755	19198762	+	+	88
1	17219016	17219025	17219016	17219025	-	-	0				1	1820226	1820235	1820226	1820233	+	+	1				1	19470086	19470095	19470194	19470201	+	-	-107
1	17253736	17253745	17253753	17253762	+	-	17				1	18307259	18307268	18307117	18307124	-	-	143				1	19489354	19489363	19489355	19489362	-	-	0
1	173403	173412	173528	173537	+	-	125				1	18323424	18323433	18323414	18323421	-	-	11				1	19536081	19536090	19536116	19536123	+	-	-34
1	17342955	17342964	17342955	17342964	-	-	0				1	18364681	18364690	18364692	18364699	+	+	-10				1	1953875	1953884	1953878	1953885	+	-	-2
1	174764	174773	174822	174831	-	+	58				1	1837831	1837840	1837830	1837837	-	+	2				1	19579064	19579073	19579300	19579307	-	+	-235
1	1762093	1762102	1762093	1762102	-	-	0				1	18411744	18411753	18411740	18411747	-	+	5				1	19579299	19579308	19579300	19579307	+	+	0
1	17631989	17631998	17632022	17632031	+	-	33				1	18543715	18543724	18543820	18543829	-	+	-105				1	19641108	19641117	19641207	19641214	-	-	-98
1	17698507	17698516	17698507	17698516	-	-	0				1	18685692	18685701	18685704	18685711	+	+	-11				1	19699230	19699239	19699432	19699439	+	-	-201
1	17699940	17699949	17699940	17699949	-	-	0				1	18690801	18690810	18690917	18690924	+	+	-115				1	19744482	19744491	19744483	19744490	-	-	0
1	17702651	17702660	17702685	17702692	-	-	33				1	18757097	18757106	18757100	18757107	+	-	-2				1	19782489	19782498	19782492	19782499	+	-	-2
1	1773824	1773833	1773826	1773835	-	+	2				1	18771215	18771224	18771197	18771208	+	+	17				1	19782794	19782803	19782795	19782802	-	-	0
1	1774573	1774582	1774579	1774588	-	+	6				1	18942642	18942651	18942686	18942693	-	+	-43				1	19825362	19825371	19825540	19825547	+	+	-177
1	17763026	17763035	17763002	17763011	-	-	-24				1	1896969	1896978	1897140	1897147	-	+	-170				1	198683	198692	198682	198689	-	+	2
1	17763773	17763782	17763773	17763782	-	-	0				1	19175306	19175315	19175307	19175314	+	+	0				1	19879527	19879536	19879480	19879491	+	-	46
1	17764614	17764623	17764616	17764625	-	+	2				1	19198842	19198851	19198755	19198762	+	+	88				1	19969727	19969736	19969546	19969557	-	+	180
1	17782018	17782027	17782018	17782027	+	+	0				1	19470086	19470095	19470089	19470096	+	-	-2				1	20120931	20120940	20120803	20120810	+	+	129
1	17863608	17863617	17863608	17863617	+	+	0				1	19489354	19489363	19489332	19489339	-	+	23				1	20133367	20133376	20133368	20133375	+	+	0
1	17906972	17906981	17907024	17907031	+	+	51				1	1953875	1953884	1953892	1953899	+	+	-16				1	20199167	20199176	20199012	20199023	+	+	154
1	18028056	18028065	18028054	18028063	+	-	-2				1	19579064	19579073	19579063	19579070	-	+	2				1	20206906	20206915	20206760	20206767	+	+	147
1	18198062	18198071	18198065	18198072	-	-	2				1	19579299	19579308	19579300	19579307	+	+	0				1	20207193	20207202	20207194	20207201	+	+	0
1	1820226	1820235	1820225	1820232	+	+	-2				1	19698558	19698567	19698559	19698566	+	-	0				1	20210022	20210031	20210055	20210062	-	-	-32
1	18307259	18307268	18307257	18307266	+	-	-2				1	19699230	19699239	19699432	19699439	+	-	-201				1	20239792	20239801	20239747	20239754	-	-	46
1	18321826	18321835	18321828	18321837	-	+	2				1	19744482	19744491	19744483	19744490	-	-	0				1	2025540	2025549	2025477	2025484	-	-	64
1	18323424	18323433	18323424	18323433	-	-	0				1	19762408	19762417	19762496	19762505	+	+	-88				1	2032223	2032232	2032224	2032231	-	+	0
1	18342304	18342313	18342304	18342313	+	+	0				1	19782489	19782498	19782474	19782483	+	-	15				1	20445723	20445732	20445743	20445750	-	-	-19
1	18366787	18366796	18366787	18366796	+	+	0				1	19825362	19825371	19825542	19825549	+	-	-179				1	20561273	20561282	20561274	20561281	+	+	0
1	1837831	1837840	1837829	1837838	+	-	-2				1	198683	198692	198682	198689	-	+	2				1	20620133	20620142	20620026	20620033	-	-	108
1	18411744	18411753	18411740	18411747	+	-	-5				1	19871307	19871316	19871375	19871382	-	+	-67				1	20670058	20670067	20670067	20670078	-	+	-10
1	18685692	18685701	18685685	18685694	+	+	-7				1	19879527	19879536	19879480	19879491	+	+	46				1	20671353	20671362	20671354	20671361	-	-	0
1	18690801	18690810	18690803	18690812	-	+	2				1	19888946	19888955	19889046	19889055	+	+	-100				1	206962	206971	207141	207148	-	-	-178
1	18771215	18771224	18771303	18771310	-	+	87				1	19969727	19969736	19969687	19969696	-	+	40				1	2083182	2083191	2083097	2083104	+	-	86
1	1877680	1877689	1877682	1877691	-	+	2				1	20097006	20097015	20097019	20097026	-	+	-12				1	20948080	20948089	20948277	20948284	-	-	-196
1	1887991	1888000	1887993	1888000	-	+	1				1	20120931	20120940	20121049	20121058	+	-	-118				1	20956752	20956761	20956619	20956626	-	-	134
1	1890341	1890350	1890368	1890377	-	-	27				1	20133367	20133376	20133368	20133375	+	+	0				1	21037098	21037107	21037099	21037106	+	+	0
1	18942642	18942651	18942640	18942649	+	-	-2				1	2013763	2013772	2013452	2013459	-	-	312				1	21043143	21043152	21043182	21043189	+	-	-38
1	18952551	18952560	18952549	18952558	+	-	-2				1	20199167	20199176	20199012	20199023	+	-	154				1	2104927	2104936	2105102	2105113	+	+	-176
1	18961758	18961767	18961760	18961769	-	+	2				1	20206906	20206915	20206914	20206921	+	+	-7				1	21443084	21443093	21443085	21443092	-	-	0
1	1896969	1896978	1896969	1896978	-	-	0				1	20210022	20210031	20210055	20210062	-	-	-32				1	21532676	21532685	21532677	21532684	-	-	0
1	19057439	19057448	19057437	19057446	+	-	-2				1	20210022	20210031	20210023	20210030	-	-	0				1	21553258	21553267	21553196	21553203	-	+	63
1	19198842	19198851	19198754	19198763	+	+	-88				1	20239792	20239801	20239747	20239754	-	-	46				1	21732523	21732532	21732524	21732531	-	-	0
1	1921789	1921798	1921789	1921798	-	-	0				1	2025540	2025549	2025477	2025484	-	-	64				1	2175074	2175083	2175075	2175082	+	+	0
1	1938732	1938741	1938732	1938741	+	+	0				1	20304069	20304078	20303904	20303913	+	+	165				1	21887002	21887011	21886795	21886802	-	-	208
1	19470086	19470095	19470086	19470095	+	+	0				1	2032223	2032232	2032146	2032155	-	-	77				1	21970734	21970743	21970769	21970776	+	+	-34
1	19489354	19489363	19489331	19489340	+	-	-23				1	20445723	20445732	20445743	20445750	-	-	-19				1	22034559	22034568	22034525	22034536	-	-	33
1	19536081	19536090	19536083	19536092	-	+	2				1	20620133	20620142	20620025	20620032	-	+	109				1	22057351	22057360	22057350	22057357	-	+	2
1	19537871	19537880	19537869	19537878	+	-	-2				1	20670058	20670067	20670067	20670078	-	-	-10				1	22184771	22184780	22184772	22184779	+	-	0
1	1953875	1953884	1953875	1953884	+	+	0				1	20671353	20671362	20671307	20671314	-	-	47				1	22198187	22198196	22198188	22198195	+	+	0
1	19554977	19554986	19554977	19554986	+	+	0				1	206962	206971	207048	207055	-	-	-85				1	2225209	2225218	2225041	2225048	+	-	169
1	19698558	19698567	19698557	19698564	+	+	-2				1	2083182	2083191	2083193	2083200	+	+	-10				1	22319499	22319508	22319427	22319434	+	-	73
1	19724481	19724490	19724483	19724492	-	+	2				1	20956752	20956761	20956618	20956625	-	+	135				1	22336882	22336891	22336883	22336890	+	+	0
1	19762408	19762417	19762408	19762417	+	+	0				1	21043143	21043152	21043180	21043187	+	+	-36				1	226299	226308	226166	226173	-	+	134
1	19776733	19776742	19776853	19776862	-	+	120				1	2104927	2104936	2105102	2105113	+	-	-176				1	227949	227958	227950	227957	+	+	0
1	19782794	19782803	19782794	19782803	-	-	0				1	21159587	21159596	21159588	21159595	-	-	0				1	22799456	22799465	22799459	22799466	+	-	-2
1	19871307	19871316	19871305	19871314	+	-	-2				1	21199822	21199831	21199673	21199680	-	-	150				1	22822893	22822902	22822723	22822730	-	+	171
1	19888946	19888955	19888984	19888991	+	+	37				1	21205376	21205385	21205377	21205384	-	-	0				1	22936829	22936838	22936675	22936682	-	-	155
1	20097006	20097015	20097004	20097013	+	-	-2				1	21553258	21553267	21553196	21553203	-	+	63				1	23015484	23015493	23015485	23015492	-	-	0
1	20137210	20137219	20137208	20137217	+	-	-2				1	2175074	2175083	2175077	2175084	+	-	-2				1	23020463	23020472	23020464	23020471	-	-	0
1	2013763	2013772	2013705	2013712	-	-	-59				1	2188179	2188188	2188215	2188222	-	-	-35				1	23126646	23126655	23126609	23126616	+	+	38
1	20164723	20164732	20164723	20164732	+	+	0				1	21970112	21970121	21970108	21970115	-	+	5				1	23134177	23134186	23134220	23134227	+	+	-42
1	20199167	20199176	20199167	20199176	+	+	0				1	21970734	21970743	21970747	21970756	+	-	-13				1	2333876	2333885	2333622	2333633	+	-	253
1	20210022	20210031	20209950	20209957	+	-	-73				1	22034559	22034568	22034423	22034432	-	-	136				1	2335910	2335919	2335821	2335828	-	+	90
1	202132	202141	202132	202141	+	+	0				1	22057351	22057360	22057462	22057471	-	+	-111				1	23458681	23458690	23458682	23458689	-	-	0
1	20239792	20239801	20239703	20239712	+	-	-89				1	22096607	22096616	22096608	22096615	-	-	0				1	23688630	23688639	23688631	23688638	+	+	0
1	2025540	2025549	2025540	2025549	-	-	0				1	22184771	22184780	22184771	22184778	+	+	1				1	23696753	23696762	23696821	23696828	+	+	-67
1	20304069	20304078	20304143	20304150	-	+	73				1	22198187	22198196	22198140	22198147	+	-	48				1	237789	237798	237800	237811	+	+	-12
1	2032223	2032232	2032224	2032231	+	-	0				1	22382691	22382700	22382746	22382753	-	+	-54				1	23787348	23787357	23787349	23787356	-	-	0
1	20445723	20445732	20445740	20445749	+	-	17				1	2241776	2241785	2241777	2241784	-	-	0				1	23890474	23890483	23890476	23890483	+	-	-1
1	20561273	20561282	20561273	20561282	+	+	0				1	22491493	22491502	22491438	22491447	-	-	55				1	23896097	23896106	23895824	23895831	+	-	274
1	20620133	20620142	20620093	20620100	+	-	-41				1	225194	225203	225195	225202	-	-	0				1	23902971	23902980	23902935	23902942	+	+	37
1	20670058	20670067	20670091	20670098	+	-	32				1	22512356	22512365	22512241	22512250	-	+	115				1	23912744	23912753	23912846	23912853	+	-	-101
1	20671353	20671362	20671353	20671362	-	-	0				1	226299	226308	226166	226173	-	+	134				1	23923121	23923130	23923122	23923129	-	-	0
1	20812010	20812019	20812073	20812082	-	-	63				1	22759542	22759551	22759311	22759320	+	-	231				1	23941839	23941848	23941954	23941961	+	+	-114
1	2083182	2083191	2083192	2083201	+	+	10				1	22799456	22799465	22799459	22799466	+	-	-2				1	239802	239811	239867	239874	+	-	-64
1	20943627	20943636	20943627	20943636	-	-	0				1	22822893	22822902	22822723	22822730	-	+	171				1	24022482	24022491	24022582	24022589	-	+	-99
1	20948080	20948089	20948050	20948057	-	-	-31				1	22936829	22936838	22936831	22936838	-	-	-1				1	24028751	24028760	24028752	24028759	-	-	0
1	20956752	20956761	20956752	20956761	-	-	0				1	23015484	23015493	23015485	23015492	-	-	0				1	24139354	24139363	24139255	24139266	+	+	98
1	21016953	21016962	21016970	21016977	+	-	16				1	23020463	23020472	23020462	23020469	-	+	2				1	24518977	24518986	24519081	24519088	-	+	-103
1	21024548	21024557	21024546	21024555	+	-	-2				1	23039895	23039904	23039877	23039884	-	+	19				1	24743961	24743970	24743962	24743969	+	+	0
1	21025947	21025956	21025947	21025956	-	-	0				1	23072931	23072940	23072879	23072886	-	-	53				1	24770514	24770523	24770515	24770522	+	+	0
1	21032499	21032508	21032501	21032510	-	+	2				1	23097897	23097906	23097939	23097948	-	+	-42				1	24831348	24831357	24831349	24831356	+	+	0
1	21037098	21037107	21037098	21037107	+	+	0				1	23126646	23126655	23126647	23126654	+	+	0				1	24877623	24877632	24877858	24877865	+	+	-234
1	21043143	21043152	21043179	21043188	+	+	36				1	23145302	23145311	23145075	23145082	+	-	228				1	25048138	25048147	25048139	25048146	-	-	0
1	2104927	2104936	2104927	2104936	+	+	0				1	23353492	23353501	23353493	23353500	+	+	0				1	25226150	25226159	25226151	25226158	-	-	0
1	21050697	21050706	21050695	21050704	+	-	-2				1	2335910	2335919	2335821	2335828	-	+	90				1	25335187	25335196	25335188	25335195	+	+	0
1	21065946	21065955	21065946	21065953	+	-	-1				1	23458681	23458690	23458682	23458689	-	-	0				1	25417587	25417596	25417588	25417595	-	-	0
1	21133714	21133723	21133712	21133721	+	-	-2				1	23461360	23461369	23461357	23461364	-	-	4				1	25442268	25442277	25442271	25442278	+	-	-2
1	21133714	21133723	21133750	21133759	+	-	36				1	2348176	2348185	2348014	2348025	+	-	161				1	25466778	25466787	25466781	25466788	+	-	-2
1	21205376	21205385	21205376	21205385	-	-	0				1	23631598	23631607	23631674	23631683	-	+	-76				1	25472490	25472499	25472490	25472497	-	+	1
1	21443084	21443093	21443084	21443093	-	-	0				1	23638004	23638013	23637962	23637969	+	+	43				1	25559111	25559120	25559110	25559117	-	+	2
1	21541915	21541924	21541915	21541924	+	+	0				1	23688630	23688639	23688631	23688638	+	+	0				1	25657965	25657974	25657966	25657973	+	+	0
1	21614166	21614175	21614168	21614177	-	+	2				1	23752196	23752205	23752199	23752206	+	-	-2				1	25691324	25691333	25691325	25691332	-	-	0
1	2175074	2175083	2175076	2175085	-	+	2				1	237789	237798	237800	237811	+	-	-12				1	25694411	25694420	25694497	25694504	-	+	-85
1	21887002	21887011	21887002	21887011	-	-	0				1	23787348	23787357	23787349	23787356	-	-	0				1	25730839	25730848	25730721	25730728	+	-	119
1	21970112	21970121	21970108	21970115	+	-	-5				1	23812805	23812814	23812933	23812942	+	+	-128				1	25741111	25741120	25741063	25741070	+	+	49
1	21970734	21970743	21970734	21970743	+	+	0				1	23830167	23830176	23830166	23830173	-	+	2				1	25766742	25766751	25766743	25766750	+	+	0
1	22034559	22034568	22034559	22034568	-	-	0				1	23890474	23890483	23890476	23890483	+	-	-1				1	25781282	25781291	25781283	25781290	+	+	0
1	22051214	22051223	22051214	22051223	+	+	0				1	23896097	23896106	23895823	23895830	+	+	275				1	25787194	25787203	25787197	25787204	+	-	-2
1	22057351	22057360	22057351	22057360	-	-	0				1	23902971	23902980	23902937	23902944	+	-	35				1	25798293	25798302	25798417	25798428	-	+	-125
1	2207213	2207222	2207202	2207211	+	-	-11				1	23912744	23912753	23912846	23912853	+	-	-101				1	25890549	25890558	25890552	25890559	+	-	-2
1	22096607	22096616	22096607	22096616	-	-	0				1	23923121	23923130	23923122	23923129	-	-	0				1	25941551	25941560	25941552	25941559	-	-	0
1	22184771	22184780	22184697	22184706	-	+	-74				1	23941839	23941848	23941842	23941849	+	-	-2				1	25952058	25952067	25952059	25952066	-	-	0
1	2218970	2218979	2218972	2218981	-	+	2				1	239802	239811	239754	239763	+	-	48				1	25986478	25986487	25986411	25986418	-	-	68
1	22191546	22191555	22191548	22191557	-	+	2				1	24022482	24022491	24022582	24022589	-	+	-99				1	26037850	26037859	26037849	26037856	-	+	2
1	22198187	22198196	22198189	22198198	-	+	2				1	24028751	24028760	24028752	24028759	-	-	0				1	26038511	26038520	26038512	26038519	-	-	0
1	2225209	2225218	2225209	2225218	+	+	0				1	24139354	24139363	24139355	24139362	+	+	0				1	26050781	26050790	26050782	26050789	+	-	0
1	22317043	22317052	22317045	22317054	-	+	2				1	24253047	24253056	24253031	24253040	-	+	16				1	26079929	26079938	26080062	26080073	-	-	-134
1	22319499	22319508	22319426	22319435	-	+	-73				1	2429578	2429587	2429579	2429586	-	-	0				1	26091019	26091028	26091052	26091059	+	-	-32
1	22322370	22322379	22322370	22322379	+	+	0				1	2437210	2437219	2437210	2437217	-	+	1				1	26134513	26134522	26134514	26134521	-	-	0
1	22336882	22336891	22336884	22336893	-	+	2				1	24518977	24518986	24519083	24519090	-	-	-105				1	26141585	26141594	26141527	26141534	-	-	59
1	2238246	2238255	2238244	2238253	+	-	-2				1	24637565	24637574	24637637	24637644	-	-	-71				1	26144590	26144599	26144653	26144660	+	+	-62
1	22382691	22382700	22382689	22382698	+	-	-2				1	24648185	24648194	24647971	24647980	+	+	214				1	26187538	26187547	26187539	26187546	-	-	0
1	22549098	22549107	22549083	22549090	-	-	-16				1	24743961	24743970	24743962	24743969	+	+	0				1	26213666	26213675	26213668	26213675	+	-	-1
1	226299	226308	226167	226176	-	-	-132				1	24770514	24770523	24770562	24770569	+	+	-47				1	26244294	26244303	26244294	26244301	+	+	1
1	227949	227958	227949	227958	+	+	0				1	24831348	24831357	24831328	24831335	+	+	21				1	26305231	26305240	26305233	26305240	-	-	-1
1	22799456	22799465	22799458	22799467	-	+	2				1	24883752	24883761	24883753	24883760	+	+	0				1	26313239	26313248	26313413	26313420	+	-	-173
1	2281303	2281312	2281271	2281278	-	+	-33				1	24904625	24904634	24904538	24904547	-	-	87				1	26330068	26330077	26330322	26330329	-	+	-253
1	22887508	22887517	22887510	22887519	-	+	2				1	24955652	24955661	24955653	24955660	+	+	0				1	26337438	26337447	26337335	26337342	+	-	104
1	22890080	22890089	22890080	22890089	-	-	0				1	25029593	25029602	25029596	25029603	+	-	-2				1	26442597	26442606	26442349	26442360	-	+	247
1	22936829	22936838	22936861	22936868	-	-	31				1	25029965	25029974	25029966	25029973	+	+	0				1	26444503	26444512	26444379	26444386	+	-	125
1	23039895	23039904	23039877	23039884	+	-	-19				1	25048138	25048147	25048139	25048146	-	-	0				1	26470176	26470185	26470179	26470186	+	-	-2
1	23072501	23072510	23072499	23072508	+	-	-2				1	25203156	25203165	25203157	25203164	-	-	0				1	26483363	26483372	26483067	26483074	-	+	297
1	23072931	23072940	23072929	23072938	+	-	-2				1	25203156	25203165	25203298	25203307	-	+	-142				1	26484946	26484955	26484947	26484954	-	-	0
1	23089566	23089575	23089568	23089577	-	+	2				1	25226150	25226159	25226149	25226156	-	+	2				1	26512498	26512507	26512475	26512482	-	+	24
1	23097897	23097906	23097897	23097906	-	-	0				1	25333593	25333602	25333513	25333520	-	-	81				1	26570513	26570522	26570461	26570472	-	-	51
1	23126646	23126655	23126646	23126655	+	+	0				1	25335187	25335196	25335188	25335195	+	+	0				1	26592780	26592789	26592747	26592754	-	+	34
1	23134177	23134186	23134177	23134186	+	+	0				1	25391427	25391436	25391512	25391523	+	-	-86				1	26602007	26602016	26602008	26602015	-	-	0
1	23145302	23145311	23145302	23145311	+	+	0				1	25417587	25417596	25417588	25417595	-	-	0				1	26617730	26617739	26617572	26617579	+	-	159
1	23150209	23150218	23150209	23150218	-	-	0				1	25438116	25438125	25438073	25438082	+	+	43				1	26621911	26621920	26621878	26621885	+	-	34
1	23167746	23167755	23167766	23167775	+	+	20				1	25442268	25442277	25442325	25442332	+	+	-56				1	26637648	26637657	26637588	26637595	-	-	61
1	23314898	23314907	23314911	23314920	+	-	13				1	25455895	25455904	25455791	25455798	-	+	105				1	26683897	26683906	26683986	26683993	-	+	-88
1	23353492	23353501	23353494	23353503	-	+	2				1	25466778	25466787	25466781	25466788	+	-	-2				1	26697485	26697494	26697486	26697493	-	-	0
1	2335910	2335919	2335908	2335917	+	-	-2				1	25472490	25472499	25472490	25472497	-	+	1				1	26749374	26749383	26749374	26749381	-	+	1
1	23441870	23441879	23441794	23441801	-	-	-77				1	25537806	25537815	25538007	25538016	+	-	-201				1	26750529	26750538	26750444	26750455	+	+	84
1	23458681	23458690	23458681	23458690	-	-	0				1	25559111	25559120	25559112	25559119	-	-	0				1	26894639	26894648	26894706	26894717	+	+	-68
1	23461360	23461369	23461383	23461392	-	-	23				1	25649218	25649227	25649442	25649451	+	+	-224				1	26963366	26963375	26963367	26963374	+	+	0
1	2348176	2348185	2348130	2348139	-	+	-46				1	25691324	25691333	25691364	25691371	-	-	-39				1	26980962	26980971	26981039	26981046	-	-	-76
1	23631598	23631607	23631596	23631605	+	-	-2				1	25730839	25730848	25730842	25730849	+	-	-2				1	27032732	27032741	27032735	27032742	-	-	-2
1	23633677	23633686	23633677	23633686	-	-	0				1	25736722	25736731	25736875	25736886	-	-	-154				1	27088304	27088313	27088219	27088230	+	+	84
1	23638004	23638013	23638004	23638013	+	+	0				1	25741111	25741120	25741123	25741130	+	-	-11				1	2712903	2712912	2713128	2713139	+	-	-226
1	23688630	23688639	23688630	23688639	+	+	0				1	2576856	2576865	2576785	2576792	-	-	72				1	27160172	27160181	27160173	27160180	+	+	0
1	23696753	23696762	23696753	23696762	+	+	0				1	25766742	25766751	25766743	25766750	+	+	0				1	27277070	27277079	27276769	27276776	-	-	302
1	23752196	23752205	23752167	23752174	-	+	-30				1	25781282	25781291	25781306	25781313	+	-	-23				1	27282945	27282954	27282946	27282953	-	-	0
1	23787348	23787357	23787348	23787357	-	-	0				1	25798293	25798302	25798417	25798428	-	-	-125				1	27283745	27283754	27283764	27283771	+	+	-18
1	23812805	23812814	23812771	23812780	+	+	-34				1	25890549	25890558	25890552	25890559	+	-	-2				1	27292726	27292735	27292749	27292756	+	+	-22
1	23890474	23890483	23890476	23890483	-	+	1				1	25941551	25941560	25941550	25941557	-	+	2				1	27310447	27310456	27310448	27310455	+	+	0
1	23902971	23902980	23902981	23902990	+	+	10				1	25952058	25952067	25952059	25952066	-	-	0				1	27402209	27402218	27402208	27402215	-	+	2
1	23912744	23912753	23912744	23912753	+	+	0				1	25986478	25986487	25986411	25986418	-	-	68				1	27484227	27484236	27484228	27484235	+	+	0
1	23941839	23941848	23941826	23941835	-	+	-13				1	25997723	25997732	25997689	25997696	-	-	35				1	27596158	27596167	27596159	27596166	-	-	0
1	239802	239811	239802	239811	+	+	0				1	26037491	26037500	26037473	26037480	-	-	19				1	2762569	2762578	2762628	2762639	-	-	-60
1	24022482	24022491	24022480	24022489	+	-	-2				1	26037850	26037859	26037849	26037856	-	+	2				1	27627983	27627992	27627908	27627915	-	+	76
1	24029931	24029940	24029929	24029938	+	-	-2				1	26038511	26038520	26038781	26038790	-	+	-270				1	27646908	27646917	27647172	27647179	+	-	-263
1	24112946	24112955	24112946	24112955	-	-	0				1	26050781	26050790	26050911	26050918	+	-	-129				1	27647171	27647180	27647172	27647179	+	-	0
1	24139354	24139363	24139419	24139426	-	+	64				1	26065606	26065615	26065470	26065481	-	+	135				1	27667689	27667698	27667783	27667790	+	-	-93
1	24170095	24170104	24170093	24170102	+	-	-2				1	26065606	26065615	26065732	26065741	-	-	-126				1	27685936	27685945	27685937	27685944	-	-	0
1	24253047	24253056	24253045	24253054	+	-	-2				1	26079929	26079938	26080062	26080073	-	+	-134				1	27699087	27699096	27699088	27699095	-	-	0
1	24259672	24259681	24259672	24259681	+	+	0				1	26091019	26091028	26091035	26091046	+	-	-17				1	27739096	27739105	27739097	27739104	-	-	0
1	2445369	2445378	2445395	2445402	-	+	25				1	26134513	26134522	26134493	26134500	-	-	21				1	27761270	27761279	27761334	27761341	+	+	-63
1	24518977	24518986	24518977	24518986	-	-	0				1	26141585	26141594	26141585	26141592	-	+	1				1	27785212	27785221	27785213	27785220	+	+	0
1	24555292	24555301	24555255	24555264	-	-	-37				1	26213666	26213675	26213734	26213741	+	-	-67				1	27815337	27815346	27815338	27815345	+	+	0
1	2458104	2458113	2458102	2458111	+	-	-2				1	26215687	26215696	26215679	26215686	-	-	9				1	27816545	27816554	27816546	27816553	+	+	0
1	24593841	24593850	24593841	24593850	+	+	0				1	26244294	26244303	26244294	26244301	+	+	1				1	27836506	27836515	27836507	27836514	+	+	0
1	24626688	24626697	24626688	24626697	-	-	0				1	26276328	26276337	26276329	26276336	-	-	0				1	27982247	27982256	27982224	27982231	+	-	24
1	24637036	24637045	24637034	24637043	+	-	-2				1	26305231	26305240	26305233	26305240	-	-	-1				1	28005211	28005220	28005212	28005219	+	+	0
1	24637565	24637574	24637563	24637572	+	-	-2				1	26313239	26313248	26313412	26313419	+	+	-172				1	28082600	28082609	28082442	28082449	+	-	159
1	24740485	24740494	24740487	24740496	-	+	2				1	26330068	26330077	26330067	26330074	-	+	2				1	28098609	28098618	28098596	28098607	-	-	12
1	24770514	24770523	24770514	24770523	+	+	0				1	26337438	26337447	26337325	26337334	+	+	113				1	28156059	28156068	28156101	28156112	+	-	-43
1	24808498	24808507	24808496	24808505	+	-	-2				1	26438715	26438724	26438799	26438806	-	-	-83				1	28157038	28157047	28157039	28157046	-	-	0
1	24812728	24812737	24812739	24812746	+	+	10				1	26442597	26442606	26442349	26442360	-	-	247				1	28216916	28216925	28216918	28216925	-	-	-1
1	24831348	24831357	24831350	24831359	-	+	2				1	26444503	26444512	26444460	26444467	+	+	44				1	28218804	28218813	28218573	28218580	-	-	232
1	24877623	24877632	24877623	24877632	+	+	0				1	26470176	26470185	26470179	26470186	+	-	-2				1	28223845	28223854	28223846	28223853	+	+	0
1	24883752	24883761	24883752	24883761	+	+	0				1	26484946	26484955	26484947	26484954	-	-	0				1	28284771	28284780	28284772	28284779	+	+	0
1	24904625	24904634	24904625	24904634	-	-	0				1	26512498	26512507	26512331	26512340	-	-	167				1	28290348	28290357	28290307	28290314	+	-	42
1	24955652	24955661	24955652	24955661	+	+	0				1	26570513	26570522	26570341	26570350	-	+	172				1	28315891	28315900	28315892	28315899	-	-	0
1	25048138	25048147	25048136	25048145	+	-	-2				1	26592780	26592789	26592747	26592754	-	+	34				1	28319102	28319111	28319030	28319037	-	-	73
1	25138027	25138036	25138029	25138038	-	+	2				1	26602007	26602016	26602006	26602013	-	+	2				1	28324260	28324269	28324261	28324268	+	+	0
1	25178292	25178301	25178283	25178292	-	+	-9				1	26621911	26621920	26621838	26621845	+	+	74				1	28335158	28335167	28335279	28335286	+	+	-120
1	2520032	2520041	2520013	2520020	-	-	-20				1	26683897	26683906	26683986	26683993	-	+	-88				1	28358512	28358521	28358553	28358560	-	+	-40
1	25226150	25226159	25226182	25226191	+	-	32				1	26697485	26697494	26697486	26697493	-	-	0				1	28459627	28459636	28459579	28459586	-	+	49
1	25249892	25249901	25249919	25249926	+	+	26				1	26749374	26749383	26749374	26749381	-	+	1				1	28460485	28460494	28460372	28460379	-	-	114
1	25325223	25325232	25325223	25325232	+	+	0				1	26750529	26750538	26750444	26750455	+	-	84				1	28467576	28467585	28467577	28467584	+	+	0
1	25333593	25333602	25333593	25333602	-	-	0				1	26774038	26774047	26774172	26774179	+	-	-133				1	28489103	28489112	28489299	28489306	+	+	-195
1	25335187	25335196	25335189	25335198	-	+	2				1	26794236	26794245	26794281	26794290	-	-	-45				1	28519006	28519015	28519007	28519014	+	+	0
1	25386403	25386412	25386401	25386410	+	-	-2				1	26894639	26894648	26894706	26894717	+	-	-68				1	28553031	28553040	28553146	28553153	+	+	-114
1	25391427	25391436	25391429	25391438	-	+	2				1	2691165	2691174	2691164	2691171	-	+	2				1	28553796	28553805	28553787	28553798	-	-	8
1	25417587	25417596	25417587	25417596	-	-	0				1	26938144	26938153	26937990	26937999	-	-	154				1	28669312	28669321	28669313	28669320	-	-	0
1	25433007	25433016	25433007	25433016	+	+	0				1	26963366	26963375	26963367	26963374	+	+	0				1	28698135	28698144	28698136	28698143	+	+	0
1	25438116	25438125	25438116	25438125	+	+	0				1	26971226	26971235	26971211	26971220	-	-	15				1	28701672	28701681	28701673	28701680	-	-	0
1	25466778	25466787	25466778	25466787	+	+	0				1	27088304	27088313	27088345	27088352	+	-	-40				1	28738986	28738995	28738978	28738985	+	+	9
1	25537806	25537815	25537806	25537815	+	+	0				1	27160172	27160181	27160199	27160206	+	+	-26				1	28740158	28740167	28740159	28740166	+	+	0
1	25559111	25559120	25559109	25559118	+	-	-2				1	27191510	27191519	27191282	27191289	-	+	229				1	28745890	28745899	28745891	28745898	+	+	0
1	25691324	25691333	25691322	25691331	+	-	-2				1	27214755	27214764	27214728	27214735	-	+	28				1	28753365	28753374	28753312	28753323	-	-	52
1	25706290	25706299	25706288	25706297	+	-	-2				1	27277070	27277079	27276769	27276776	-	-	302				1	28767741	28767750	28767831	28767842	+	-	-91
1	25723742	25723751	25723740	25723749	+	-	-2				1	27282945	27282954	27282946	27282953	-	-	0				1	28771701	28771710	28771702	28771709	-	-	0
1	25730839	25730848	25730839	25730848	+	+	0				1	27283745	27283754	27283746	27283753	+	+	0				1	28859499	28859508	28859480	28859487	-	+	20
1	25736722	25736731	25736720	25736729	+	-	-2				1	27292726	27292735	27292751	27292758	+	-	-24				1	28860324	28860333	28860323	28860330	-	+	2
1	25741111	25741120	25741095	25741104	+	+	-16				1	27310447	27310456	27310448	27310455	+	+	0				1	28868489	28868498	28868566	28868577	+	-	-78
1	25758726	25758735	25758728	25758737	-	+	2				1	27402209	27402218	27402210	27402217	-	-	0				1	29005094	29005103	29005093	29005100	-	+	2
1	2576856	2576865	2576854	2576863	+	-	-2				1	2747006	2747015	2746968	2746977	+	-	38				1	29073790	29073799	29073836	29073843	+	-	-45
1	25781282	25781291	25781282	25781291	+	+	0				1	27484227	27484236	27484398	27484407	+	+	-171				1	29092877	29092886	29092878	29092885	-	-	0
1	25941551	25941560	25941495	25941504	+	-	-56				1	27498267	27498276	27498138	27498145	+	+	130				1	29098925	29098934	29098926	29098933	+	+	0
1	25950767	25950776	25950767	25950776	-	-	0				1	27596158	27596167	27596159	27596166	-	-	0				1	29100822	29100831	29100823	29100830	+	+	0
1	25952058	25952067	25952106	25952115	+	-	48				1	2762569	2762578	2762628	2762639	-	+	-60				1	29132861	29132870	29132862	29132869	+	+	0
1	25960851	25960860	25960851	25960860	+	+	0				1	27627983	27627992	27627908	27627915	-	+	76				1	29133554	29133563	29133555	29133562	+	+	0
1	25986478	25986487	25986478	25986487	-	-	0				1	27646908	27646917	27647115	27647122	+	-	-206				1	29203486	29203495	29203619	29203626	+	+	-132
1	25988402	25988411	25988402	25988411	+	+	0				1	27647171	27647180	27647115	27647122	+	-	57				1	29217945	29217954	29217946	29217953	-	-	0
1	25997723	25997732	25997723	25997730	+	-	-1				1	27667689	27667698	27667782	27667789	+	+	-92				1	29224453	29224462	29224362	29224369	+	-	92
1	26037491	26037500	26037489	26037498	+	-	-2				1	27685936	27685945	27686086	27686095	-	+	-150				1	29328220	29328229	29328465	29328472	-	+	-244
1	26037850	26037859	26037850	26037859	-	-	0				1	27699087	27699096	27699257	27699264	-	-	-169				1	29359318	29359327	29359400	29359407	+	+	-81
1	26038511	26038520	26038509	26038518	+	-	-2				1	27699817	27699826	27699964	27699971	-	+	-146				1	29404466	29404475	29404525	29404532	-	+	-58
1	26058972	26058981	26058916	26058925	-	+	-56				1	27739096	27739105	27739097	27739104	-	-	0				1	29430220	29430229	29430314	29430325	+	-	-95
1	26065606	26065615	26065626	26065633	-	-	19				1	27741377	27741386	27741393	27741400	+	+	-15				1	29439018	29439027	29439019	29439026	+	+	0
1	26091019	26091028	26091021	26091030	-	+	2				1	27761270	27761279	27761271	27761278	+	+	0				1	29466114	29466123	29466131	29466138	-	+	-16
1	26134513	26134522	26134511	26134520	+	-	-2				1	27785212	27785221	27785213	27785220	+	+	0				1	29501727	29501736	29501728	29501735	+	+	0
1	2613992	2614001	2613992	2614001	+	+	0				1	27785944	27785953	27785967	27785974	+	+	-22				1	29527739	29527748	29527695	29527702	+	-	45
1	26141585	26141594	26141522	26141531	+	-	-63				1	27815337	27815346	27815262	27815269	+	+	76				1	29537280	29537289	29537408	29537415	+	+	-127
1	26144590	26144599	26144590	26144599	+	+	0				1	27816545	27816554	27816548	27816555	+	-	-2				1	29566901	29566910	29566904	29566911	+	-	-2
1	26174837	26174846	26174835	26174844	+	-	-2				1	27836506	27836515	27836509	27836516	+	-	-2				1	29573131	29573140	29573139	29573146	+	+	-7
1	26187538	26187547	26187538	26187547	-	-	0				1	27886086	27886095	27886087	27886094	+	+	0				1	29599029	29599038	29599028	29599035	-	+	2
1	26215687	26215696	26215687	26215696	-	-	0				1	27940324	27940333	27940327	27940334	+	-	-2				1	29660070	29660079	29659973	29659984	-	+	96
1	26243699	26243708	26243699	26243708	-	-	0				1	27971213	27971222	27971350	27971357	-	-	-136				1	29660070	29660079	29660264	29660275	-	-	-195
1	26244294	26244303	26244381	26244390	+	+	87				1	27982247	27982256	27982224	27982231	+	-	24				1	29741720	29741729	29741799	29741810	-	-	-80
1	26302858	26302867	26302858	26302867	-	-	0				1	28001942	28001951	28001899	28001906	+	+	44				1	29743504	29743513	29743399	29743406	-	+	106
1	26313239	26313248	26313239	26313248	+	+	0				1	28005211	28005220	28005214	28005221	+	-	-2				1	29756913	29756922	29756902	29756909	-	-	12
1	26325175	26325184	26325043	26325052	+	+	-132				1	28098609	28098618	28098596	28098607	-	+	12				1	29872989	29872998	29872990	29872997	-	-	0
1	26330068	26330077	26330066	26330075	+	-	-2				1	28143953	28143962	28143956	28143963	+	-	-2				1	2990523	2990532	2990523	2990530	+	+	1
1	26337438	26337447	26337440	26337449	-	+	2				1	28151111	28151120	28151244	28151253	-	+	-133				1	2991483	2991492	2991436	2991443	-	+	48
1	26438715	26438724	26438715	26438724	-	-	0				1	28156059	28156068	28156101	28156112	+	+	-43				1	2991941	2991950	2991942	2991949	-	-	0
1	26444503	26444512	26444505	26444514	-	+	2				1	28171215	28171224	28170909	28170918	+	+	306				1	29945303	29945312	29945311	29945318	-	-	-7
1	26470176	26470185	26470178	26470187	-	+	2				1	28213728	28213737	28213731	28213738	+	-	-2				1	30129748	30129757	30129648	30129655	+	-	101
1	26484946	26484955	26484946	26484955	-	-	0				1	28216916	28216925	28216929	28216936	-	+	-12				1	30173908	30173917	30173909	30173916	+	+	0
1	26512498	26512507	26512498	26512507	-	-	0				1	28220566	28220575	28220356	28220363	+	+	211				1	30187601	30187610	30187603	30187610	-	-	-1
1	26517974	26517983	26517974	26517983	-	-	0				1	28274199	28274208	28274200	28274207	+	+	0				1	30188311	30188320	30188312	30188319	-	-	0
1	26592780	26592789	26592778	26592787	+	-	-2				1	28275873	28275882	28275872	28275879	-	+	2				1	30190295	30190304	30190309	30190316	-	+	-13
1	26602007	26602016	26602007	26602016	-	-	0				1	28284771	28284780	28284774	28284781	+	-	-2				1	3019542	3019551	3019543	3019550	-	-	0
1	26617730	26617739	26617730	26617739	+	+	0				1	28290348	28290357	28290310	28290317	+	+	39				1	30224071	30224080	30224072	30224079	-	-	0
1	26637648	26637657	26637646	26637655	+	-	-2				1	28315891	28315900	28315892	28315899	-	-	0				1	302768	302777	302770	302777	+	-	-1
1	2666094	2666103	2666096	2666105	-	+	2				1	28319102	28319111	28319018	28319025	-	-	85				1	30280760	30280769	30280924	30280931	+	+	-163
1	26668551	26668560	26668551	26668560	-	-	0				1	28324260	28324269	28324263	28324270	+	-	-2				1	30310997	30311006	30310998	30311005	+	+	0
1	26683897	26683906	26683987	26683996	-	-	90				1	28335158	28335167	28335279	28335286	+	+	-120				1	3031734	3031743	3031736	3031743	-	-	-1
1	26697485	26697494	26697483	26697492	+	-	-2				1	28358512	28358521	28358574	28358581	-	+	-61				1	30376447	30376456	30376390	30376397	-	-	58
1	26731665	26731674	26731577	26731586	-	+	-88				1	28439337	28439346	28439264	28439273	-	-	73				1	3272678	3272687	3272635	3272646	+	-	42
1	26774038	26774047	26774040	26774049	-	+	2				1	28459627	28459636	28459669	28459676	-	+	-41				1	3296385	3296394	3296255	3296262	-	-	131
1	26794236	26794245	26794234	26794243	+	-	-2				1	28460485	28460494	28460370	28460377	-	+	116				1	3356597	3356606	3356532	3356539	+	-	66
1	26804333	26804342	26804335	26804344	-	+	2				1	28467576	28467585	28467604	28467613	+	-	-28				1	3397029	3397038	3396989	3396996	+	-	41
1	26816550	26816559	26816550	26816559	+	+	0				1	28553031	28553040	28553146	28553153	+	+	-114				1	3420090	3420099	3420091	3420098	-	-	0
1	2690444	2690453	2690444	2690453	+	+	0				1	28557180	28557189	28557366	28557375	+	-	-186				1	3421284	3421293	3421345	3421352	+	+	-60
1	2691165	2691174	2691163	2691172	+	-	-2				1	2861424	2861433	2861425	2861432	-	-	0				1	3484421	3484430	3484422	3484429	-	-	0
1	26960277	26960286	26960310	26960319	-	-	33				1	28655251	28655260	28655252	28655259	+	+	0				1	3529580	3529589	3529695	3529702	+	+	-114
1	26963366	26963375	26963368	26963377	-	+	2				1	28669312	28669321	28669313	28669320	-	-	0				1	3590699	3590708	3590569	3590576	-	+	131
1	26971226	26971235	26971224	26971233	+	-	-2				1	28678888	28678897	28678888	28678895	-	+	1				1	3611815	3611824	3611878	3611889	+	+	-64
1	27000093	27000102	27000093	27000102	-	-	0				1	28698135	28698144	28698312	28698319	+	-	-176				1	3664335	3664344	3664336	3664343	-	-	0
1	27030696	27030705	27030696	27030705	-	-	0				1	28701672	28701681	28701627	28701634	-	+	46				1	368189	368198	368112	368119	-	-	78
1	27033057	27033066	27033059	27033068	-	+	2				1	28731809	28731818	28731902	28731913	-	-	-94				1	3713627	3713636	3713624	3713631	+	+	4
1	27045546	27045555	27045544	27045553	+	-	-2				1	28745890	28745899	28745856	28745865	+	+	34				1	3745539	3745548	3745330	3745337	+	-	210
1	2712903	2712912	2712903	2712912	+	+	0				1	28753365	28753374	28753280	28753287	-	+	86				1	3757217	3757226	3757220	3757227	+	-	-2
1	27214755	27214764	27214753	27214762	+	-	-2				1	28767741	28767750	28767831	28767842	+	+	-91				1	3804184	3804193	3803965	3803976	-	+	218
1	27282945	27282954	27282945	27282954	-	-	0				1	28771701	28771710	28771702	28771709	-	-	0				1	3993529	3993538	3993532	3993539	+	-	-2
1	27283745	27283754	27283745	27283754	+	+	0				1	28859499	28859508	28859480	28859487	-	+	20				1	3995099	3995108	3995214	3995221	+	+	-114
1	27292726	27292735	27292750	27292759	-	+	24				1	28860324	28860333	28860323	28860330	-	+	2				1	4010661	4010670	4010664	4010671	+	-	-2
1	27298730	27298739	27298728	27298737	+	-	-2				1	28868489	28868498	28868490	28868497	+	+	0				1	4066888	4066897	4066889	4066896	-	-	0
1	2736568	2736577	2736568	2736577	-	-	0				1	28940213	28940222	28940214	28940221	+	+	0				1	4082641	4082650	4082642	4082649	+	+	0
1	2747006	2747015	2747006	2747015	+	+	0				1	29005094	29005103	29005155	29005166	-	-	-62				1	4086548	4086557	4086594	4086601	+	-	-45
1	27498267	27498276	27498198	27498207	-	+	-69				1	29038276	29038285	29038279	29038286	+	-	-2				1	4103349	4103358	4103350	4103357	+	+	0
1	27596158	27596167	27596257	27596266	-	-	99				1	29073790	29073799	29073690	29073697	+	+	101				1	4107965	4107974	4107953	4107960	-	+	13
1	2762569	2762578	2762569	2762578	-	-	0				1	29098925	29098934	29099014	29099021	+	+	-88				1	4152272	4152281	4152273	4152280	+	+	0
1	27627983	27627992	27627981	27627990	+	-	-2				1	29100822	29100831	29100823	29100830	+	+	0				1	4191615	4191624	4191616	4191623	+	+	0
1	27647171	27647180	27647173	27647180	-	+	1				1	29133554	29133563	29133555	29133562	+	+	0				1	4192253	4192262	4192373	4192380	+	+	-119
1	27685936	27685945	27685936	27685945	-	-	0				1	29188032	29188041	29187818	29187829	-	-	213				1	4230186	4230195	4230093	4230100	+	+	94
1	27690395	27690404	27690395	27690404	-	-	0				1	29203486	29203495	29203619	29203626	+	+	-132				1	4230609	4230618	4230610	4230617	+	+	0
1	27699087	27699096	27699087	27699096	-	-	0				1	29217945	29217954	29217946	29217953	-	-	0				1	4247223	4247232	4247224	4247231	+	+	0
1	27699817	27699826	27699817	27699826	-	-	0				1	29224453	29224462	29224454	29224461	+	+	0				1	426650	426659	426649	426656	-	+	2
1	27739096	27739105	27739094	27739103	+	-	-2				1	29232130	29232139	29232001	29232010	-	+	129				1	4340403	4340412	4340406	4340413	-	-	-2
1	27741377	27741386	27741394	27741403	-	+	17				1	29253256	29253265	29253259	29253266	+	-	-2				1	4348449	4348458	4348555	4348566	+	-	-107
1	27761270	27761279	27761272	27761281	-	+	2				1	29345639	29345648	29345711	29345722	-	+	-73				1	436981	436990	437070	437077	+	-	-88
1	27785212	27785221	27785212	27785221	+	+	0				1	29359318	29359327	29359400	29359407	+	+	-81				1	4379559	4379568	4379560	4379567	+	+	0
1	27785944	27785953	27785968	27785977	-	+	24				1	29404466	29404475	29404525	29404532	-	+	-58				1	4384599	4384608	4384551	4384562	-	-	47
1	27815337	27815346	27815339	27815348	-	+	2				1	29430220	29430229	29430225	29430232	+	-	-4				1	4495104	4495113	4495103	4495110	-	+	2
1	27816545	27816554	27816547	27816556	-	+	2				1	29439018	29439027	29438772	29438779	+	+	247				1	4581100	4581109	4581101	4581108	-	-	0
1	27836506	27836515	27836506	27836515	+	+	0				1	29501727	29501736	29501777	29501784	+	+	-49				1	459505	459514	459506	459513	-	-	0
1	278678	278687	278678	278687	-	-	0				1	29527739	29527748	29527740	29527747	+	+	0				1	468885	468894	468875	468882	-	-	11
1	27886086	27886095	27886086	27886095	+	+	0				1	29537280	29537289	29537408	29537415	+	+	-127				1	469291	469300	469294	469301	+	-	-2
1	27940324	27940333	27940326	27940335	-	+	2				1	29559805	29559814	29559607	29559614	-	+	199				1	4713178	4713187	4713178	4713185	-	+	1
1	27951658	27951667	27951656	27951665	+	-	-2				1	29566901	29566910	29566902	29566909	+	+	0				1	4713588	4713597	4713650	4713661	+	-	-63
1	27971213	27971222	27971213	27971222	-	-	0				1	29573131	29573140	29573139	29573146	+	+	-7				1	4772848	4772857	4772847	4772854	-	+	2
1	28005211	28005220	28005213	28005222	-	+	2				1	29599029	29599038	29598995	29599002	-	+	35				1	4775462	4775471	4775463	4775470	-	-	0
1	28082600	28082609	28082602	28082611	-	+	2				1	29602151	29602160	29602152	29602159	+	+	0				1	482597	482606	482597	482604	+	+	1
1	28095461	28095470	28095493	28095502	-	-	32				1	29660070	29660079	29660017	29660024	-	-	54				1	488537	488546	488537	488544	+	+	1
1	28098609	28098618	28098609	28098618	-	-	0				1	29693170	29693179	29693155	29693164	-	+	15				1	488693	488702	488537	488544	+	+	157
1	28143953	28143962	28144029	28144038	-	+	76				1	29741720	29741729	29741721	29741728	-	-	0				1	4894761	4894770	4894762	4894769	-	-	0
1	28151111	28151120	28151109	28151118	+	-	-2				1	29743504	29743513	29743394	29743401	-	+	111				1	4980672	4980681	4980673	4980680	-	-	0
1	28171215	28171224	28171215	28171224	+	+	0				1	29744527	29744536	29744602	29744609	+	-	-74				1	5069769	5069778	5069770	5069777	+	+	0
1	28214265	28214274	28214267	28214276	-	+	2				1	29816344	29816353	29816194	29816205	-	+	149				1	5138151	5138160	5138106	5138113	+	-	46
1	28220566	28220575	28220550	28220557	+	+	-17				1	29833825	29833834	29833826	29833833	+	+	0				1	5148070	5148079	5148007	5148014	-	+	64
1	28223845	28223854	28223845	28223854	+	+	0				1	29872989	29872998	29872990	29872997	-	-	0				1	5151184	5151193	5151387	5151394	-	+	-202
1	28257333	28257342	28257333	28257342	-	-	0				1	2990523	2990532	2990523	2990530	+	+	1				1	5265112	5265121	5265113	5265120	-	-	0
1	28274199	28274208	28274199	28274208	+	+	0				1	2991483	2991492	2991484	2991491	-	-	0				1	5298137	5298146	5298238	5298245	+	+	-100
1	28275873	28275882	28275871	28275880	+	-	-2				1	2991941	2991950	2991965	2991972	-	+	-23				1	5360623	5360632	5360622	5360629	-	+	2
1	28290348	28290357	28290348	28290357	+	+	0				1	29919665	29919674	29919635	29919642	-	-	31				1	537742	537751	537743	537750	-	-	0
1	28315891	28315900	28315889	28315898	+	-	-2				1	29999100	29999109	29999010	29999021	+	-	89				1	5421497	5421506	5421498	5421505	-	-	0
1	28319102	28319111	28319017	28319026	-	-	-85				1	30129748	30129757	30129648	30129655	+	-	101				1	5442194	5442203	5442193	5442200	-	+	2
1	28324260	28324269	28324262	28324271	-	+	2				1	30173908	30173917	30173885	30173894	+	-	23				1	5765746	5765755	5765747	5765754	-	-	0
1	28335158	28335167	28335158	28335167	+	+	0				1	30187601	30187610	30187602	30187609	-	+	0				1	5766501	5766510	5766502	5766509	+	+	0
1	28358512	28358521	28358534	28358541	+	-	21				1	30190295	30190304	30190244	30190251	-	-	52				1	5850832	5850841	5850789	5850800	+	-	42
1	28406053	28406062	28406115	28406124	+	-	62				1	30190295	30190304	30190309	30190316	-	+	-13				1	5890917	5890926	5890920	5890927	+	-	-2
1	28459627	28459636	28459668	28459677	+	-	41				1	30224071	30224080	30224072	30224079	-	-	0				1	5920691	5920700	5920477	5920484	-	+	215
1	28460485	28460494	28460523	28460532	-	-	38				1	30244091	30244100	30244021	30244030	+	-	70				1	5941229	5941238	5941235	5941242	-	+	-5
1	28467576	28467585	28467578	28467587	-	+	2				1	302768	302777	302909	302916	+	+	-140				1	5979424	5979433	5979425	5979432	-	-	0
1	28553031	28553040	28552937	28552944	-	+	-95				1	30280760	30280769	30280734	30280743	+	+	26				1	6017245	6017254	6017212	6017219	-	+	34
1	28553796	28553805	28553794	28553803	+	-	-2				1	30310997	30311006	30310998	30311005	+	+	0				1	6061317	6061326	6061318	6061325	-	-	0
1	28587802	28587811	28587804	28587811	-	+	1				1	3031734	3031743	3031800	3031807	-	-	-65				1	6174578	6174587	6174579	6174586	+	+	0
1	2861424	2861433	2861424	2861433	-	-	0				1	30376447	30376456	30376390	30376397	-	-	58				1	6218401	6218410	6218181	6218192	+	+	219
1	28643823	28643832	28643782	28643789	+	-	-42				1	3066669	3066678	3066670	3066677	-	-	0				1	6333497	6333506	6333500	6333507	+	-	-2
1	28654701	28654710	28654701	28654710	-	-	0				1	3100197	3100206	3100332	3100339	-	-	-134				1	6409759	6409768	6409810	6409817	+	+	-50
1	28655251	28655260	28655251	28655260	+	+	0				1	3100841	3100850	3100745	3100756	+	-	95				1	6431533	6431542	6431534	6431541	-	-	0
1	28669312	28669321	28669312	28669321	-	-	0				1	3156737	3156746	3157033	3157040	+	+	-295				1	6446555	6446564	6446651	6446658	-	-	-95
1	28678888	28678897	28678890	28678897	-	-	1				1	3157100	3157109	3157033	3157040	-	+	68				1	6453578	6453587	6453579	6453586	-	-	0
1	28689514	28689523	28689512	28689521	+	-	-2				1	3272678	3272687	3272635	3272646	+	+	42				1	6457268	6457277	6457269	6457276	+	+	0
1	28701672	28701681	28701690	28701699	+	-	18				1	3296385	3296394	3296255	3296262	-	-	131				1	6463649	6463658	6463646	6463653	-	-	4
1	28731809	28731818	28731807	28731816	+	-	-2				1	3397029	3397038	3397030	3397037	+	+	0				1	6512894	6512903	6512654	6512661	-	-	241
1	28738986	28738995	28738977	28738986	+	+	-9				1	3420090	3420099	3420091	3420098	-	-	0				1	6528518	6528527	6528544	6528551	+	+	-25
1	28745890	28745899	28745892	28745901	-	+	2				1	3421284	3421293	3421345	3421352	+	+	-60				1	6601814	6601823	6601937	6601944	+	+	-122
1	28753365	28753374	28753365	28753374	-	-	0				1	3442477	3442486	3442532	3442541	+	-	-55				1	6619554	6619563	6619453	6619460	+	-	102
1	28767741	28767750	28767792	28767799	+	+	50				1	3484421	3484430	3484422	3484429	-	-	0				1	6627866	6627875	6627866	6627873	-	+	1
1	28859499	28859508	28859442	28859451	+	-	-57				1	3527753	3527762	3527616	3527625	+	+	137				1	6737871	6737880	6737935	6737942	-	+	-63
1	28860324	28860333	28860322	28860331	+	-	-2				1	3529580	3529589	3529725	3529732	+	+	-144				1	6774546	6774555	6774547	6774554	+	+	0
1	28868489	28868498	28868610	28868619	+	+	121				1	3552995	3553004	3553051	3553058	-	-	-55				1	6799801	6799810	6799804	6799811	+	-	-2
1	28904398	28904407	28904467	28904474	+	+	68				1	3590699	3590708	3590617	3590624	-	-	83				1	6803194	6803203	6803153	6803160	+	-	42
1	28931261	28931270	28931261	28931270	+	+	0				1	3611815	3611824	3611816	3611823	+	+	0				1	6862743	6862752	6862744	6862751	-	-	0
1	28940213	28940222	28940213	28940222	+	+	0				1	3664335	3664344	3664336	3664343	-	-	0				1	687441	687450	687219	687226	-	+	223
1	28991991	28992000	28991989	28991998	+	-	-2				1	368189	368198	368112	368119	-	-	78				1	6883193	6883202	6883402	6883409	+	-	-208
1	29035560	29035569	29035581	29035590	+	-	21				1	3757217	3757226	3757259	3757268	+	+	-42				1	701308	701317	701459	701466	-	-	-150
1	29038276	29038285	29038276	29038285	+	+	0				1	3804184	3804193	3804185	3804192	-	-	0				1	701366	701375	701459	701466	-	-	-92
1	29092877	29092886	29092831	29092840	-	-	-46				1	3804184	3804193	3804162	3804171	-	+	22				1	7038410	7038419	7038333	7038340	-	-	78
1	29098925	29098934	29098925	29098934	+	+	0				1	3888091	3888100	3888058	3888067	-	+	33				1	7040737	7040746	7040738	7040745	+	+	0
1	29177038	29177047	29177038	29177047	-	-	0				1	3993529	3993538	3993532	3993539	+	-	-2				1	7090013	7090022	7090100	7090107	-	-	-86
1	29188032	29188041	29188032	29188041	-	-	0				1	3995099	3995108	3995214	3995221	+	+	-114				1	7099916	7099925	7099917	7099924	+	+	0
1	29203486	29203495	29203486	29203495	+	+	0				1	4010661	4010670	4010664	4010671	+	-	-2				1	7140294	7140303	7140012	7140019	-	-	283
1	29217945	29217954	29217821	29217830	+	-	-124				1	4044373	4044382	4044338	4044345	+	+	36				1	7217048	7217057	7217037	7217048	-	-	10
1	29232130	29232139	29232130	29232139	-	-	0				1	4066888	4066897	4066847	4066854	-	-	42				1	7270560	7270569	7270561	7270568	-	-	0
1	29253256	29253265	29253225	29253234	+	+	-31				1	4082641	4082650	4082606	4082613	+	-	36				1	7320250	7320259	7320133	7320140	+	-	118
1	2927594	2927603	2927609	2927618	+	+	15				1	4086548	4086557	4086594	4086601	+	-	-45				1	7336148	7336157	7336114	7336121	+	+	35
1	29404466	29404475	29404466	29404475	-	-	0				1	4103349	4103358	4103352	4103359	+	-	-2				1	7470432	7470441	7470432	7470439	-	+	1
1	29430220	29430229	29430220	29430229	+	+	0				1	4107965	4107974	4107953	4107960	-	+	13				1	7570972	7570981	7570905	7570912	-	+	68
1	29466114	29466123	29466130	29466139	+	-	16				1	4152272	4152281	4152273	4152280	+	+	0				1	7664139	7664148	7664142	7664149	+	-	-2
1	29501727	29501736	29501776	29501785	+	+	49				1	4191615	4191624	4191618	4191625	+	-	-2				1	7665040	7665049	7665040	7665047	-	+	1
1	295117	295126	295115	295124	+	-	-2				1	4219975	4219984	4219835	4219844	-	+	140				1	7697179	7697188	7697180	7697187	-	-	0
1	29527739	29527748	29527739	29527748	+	+	0				1	4230186	4230195	4230093	4230100	+	+	94				1	7732301	7732310	7732469	7732476	+	-	-167
1	29566901	29566910	29566901	29566910	+	+	0				1	4247223	4247232	4247224	4247231	+	+	0				1	7782533	7782542	7782534	7782541	-	-	0
1	29573597	29573606	29573595	29573604	+	-	-2				1	426650	426659	426651	426658	-	-	0				1	7830361	7830370	7830364	7830371	+	-	-2
1	29599029	29599038	29599027	29599036	+	-	-2				1	4340403	4340412	4340348	4340355	-	-	56				1	7884686	7884695	7884689	7884696	+	-	-2
1	29602151	29602160	29602151	29602160	+	+	0				1	4348449	4348458	4348555	4348566	+	+	-107				1	7920171	7920180	7920170	7920177	-	+	2
1	29617096	29617105	29617096	29617103	+	-	-1				1	436981	436990	436822	436831	+	-	159				1	7930652	7930661	7930655	7930662	+	-	-2
1	29627980	29627989	29627980	29627989	-	-	0				1	436981	436990	437039	437046	+	+	-57				1	8005406	8005415	8005407	8005414	+	+	0
1	29693170	29693179	29693168	29693177	+	-	-2				1	4384599	4384608	4384547	4384558	-	+	51				1	8010757	8010766	8010817	8010824	-	+	-59
1	29744527	29744536	29744527	29744536	+	+	0				1	4495104	4495113	4495105	4495112	-	-	0				1	8101494	8101503	8101490	8101497	-	+	5
1	29756913	29756922	29756913	29756922	-	-	0				1	4577375	4577384	4577374	4577381	-	+	2				1	8166489	8166498	8166555	8166562	+	+	-65
1	29785722	29785731	29785691	29785700	+	-	-31				1	4577923	4577932	4578035	4578044	-	+	-112				1	8384936	8384945	8384935	8384942	-	+	2
1	29833825	29833834	29833825	29833834	+	+	0				1	4581100	4581109	4581101	4581108	-	-	0				1	8420070	8420079	8420178	8420185	+	-	-107
1	29872989	29872998	29873010	29873019	+	-	21				1	459505	459514	459504	459511	-	+	2				1	851771	851780	851774	851781	+	-	-2
1	2990523	2990532	2990538	2990547	-	+	15				1	4644422	4644431	4644396	4644405	-	-	26				1	852550	852559	852413	852424	-	-	136
1	29906516	29906525	29906516	29906525	-	-	0				1	468885	468894	469001	469008	-	+	-115				1	8533219	8533228	8533295	8533302	+	-	-75
1	2991941	2991950	2992031	2992040	-	-	90				1	469291	469300	469292	469299	+	+	0				1	8559139	8559148	8559037	8559044	+	-	103
1	29919665	29919674	29919652	29919659	-	-	-14				1	4713178	4713187	4713147	4713156	-	+	31				1	8596754	8596763	8596642	8596649	-	-	113
1	29945303	29945312	29945301	29945310	+	-	-2				1	4713588	4713597	4713650	4713661	+	+	-63				1	8598674	8598683	8598673	8598680	-	+	2
1	29999100	29999109	29999141	29999150	-	+	41				1	4772848	4772857	4772849	4772856	-	-	0				1	8665703	8665712	8665987	8665998	+	-	-285
1	30013733	30013742	30013733	30013742	-	-	0				1	4775462	4775471	4775332	4775341	-	-	130				1	8719457	8719466	8719460	8719467	+	-	-2
1	30014162	30014171	30014162	30014171	-	-	0				1	4801731	4801740	4801875	4801884	+	-	-144				1	8727914	8727923	8727915	8727922	-	-	0
1	30055406	30055415	30055408	30055417	-	+	2				1	4801894	4801903	4801875	4801884	+	-	19				1	8839595	8839604	8839596	8839603	+	+	0
1	30129748	30129757	30129748	30129757	+	+	0				1	4833154	4833163	4832944	4832951	+	-	211				1	8842429	8842438	8842365	8842372	-	-	65
1	3018343	3018352	3018345	3018352	-	-	1				1	488537	488546	488474	488483	+	+	63				1	8924337	8924346	8924338	8924345	+	+	0
1	30187601	30187610	30187591	30187600	+	-	-10				1	488693	488702	488474	488483	+	+	219				1	8938190	8938199	8938249	8938256	+	+	-58
1	30188311	30188320	30188309	30188318	+	-	-2				1	4894542	4894551	4894541	4894548	-	+	2				1	8975326	8975335	8975327	8975334	+	+	0
1	3019542	3019551	3019621	3019628	-	-	78				1	4894761	4894770	4894838	4894847	-	-	-77				1	8975738	8975747	8975850	8975857	+	-	-111
1	30224071	30224080	30224071	30224080	-	-	0				1	4980672	4980681	4980673	4980680	-	-	0				1	899976	899985	899977	899984	-	-	0
1	30267603	30267612	30267603	30267612	-	-	0				1	4994543	4994552	4994620	4994627	-	-	-76				1	900585	900594	900588	900595	+	-	-2
1	30275295	30275304	30275295	30275304	-	-	0				1	4997991	4998000	4997992	4997999	+	+	0				1	9094509	9094518	9094510	9094517	-	-	0
1	302768	302777	302770	302777	-	+	1				1	5070632	5070641	5070780	5070787	-	+	-147				1	9179076	9179085	9179013	9179020	+	-	64
1	30280760	30280769	30280760	30280769	+	+	0				1	51420	51429	51421	51428	-	-	0				1	9191476	9191485	9191478	9191485	+	-	-1
1	30310997	30311006	30310997	30311006	+	+	0				1	5138151	5138160	5138140	5138149	+	+	11				1	9241103	9241112	9241104	9241111	-	-	0
1	3031734	3031743	3031737	3031744	-	-	2				1	5148070	5148079	5148023	5148030	-	-	48				1	9261445	9261454	9261447	9261454	+	-	-1
1	30387493	30387502	30387491	30387500	+	-	-2				1	5151184	5151193	5151387	5151394	-	+	-202				1	931705	931714	931640	931651	+	+	64
1	30403892	30403901	30403894	30403903	-	+	2				1	5265112	5265121	5265210	5265217	-	-	-97				1	9456679	9456688	9456558	9456565	+	+	122
1	30415108	30415117	30415106	30415115	+	-	-2				1	5281894	5281903	5281839	5281846	-	-	56				1	9459287	9459296	9459290	9459297	+	-	-2
1	3156737	3156746	3156737	3156746	+	+	0				1	5281894	5281903	5281895	5281902	-	-	0				1	9554280	9554289	9554233	9554244	+	+	46
1	3157100	3157109	3157032	3157041	+	-	-68				1	5281894	5281903	5282041	5282048	-	-	-146				1	9631284	9631293	9631321	9631332	+	-	-38
1	3201402	3201411	3201400	3201409	+	-	-2				1	5314189	5314198	5314200	5314207	+	+	-10				1	9648450	9648459	9648450	9648457	-	+	1
1	3284929	3284938	3284929	3284938	-	-	0				1	5360623	5360632	5360664	5360671	-	-	-40				1	9739952	9739961	9739970	9739977	-	+	-17
1	3296385	3296394	3296278	3296285	-	-	-108				1	537742	537751	537743	537750	-	-	0				1	9763130	9763139	9763225	9763232	-	-	-94
1	3342308	3342317	3342308	3342317	+	+	0				1	5421497	5421506	5421498	5421505	-	-	0				1	9887528	9887537	9887452	9887463	-	+	75
1	3356597	3356606	3356599	3356608	-	+	2				1	5423225	5423234	5423226	5423233	-	+	0				1	9950171	9950180	9950170	9950177	-	+	2
1	3397029	3397038	3397031	3397040	-	+	2				1	5442194	5442203	5442228	5442235	-	-	-33				1	9956721	9956730	9956722	9956729	-	-	0
1	3416332	3416341	3416299	3416308	+	+	-33				1	5548232	5548241	5548271	5548282	+	+	-40				2	10068282	10068291	10068283	10068290	-	-	0
1	3420090	3420099	3420088	3420097	+	-	-2				1	5574119	5574128	5574157	5574164	+	+	-37				2	10069542	10069551	10069254	10069261	-	-	289
1	3421284	3421293	3421345	3421352	+	+	60				1	5596534	5596543	5596608	5596617	+	+	-74				2	10084164	10084173	10084165	10084172	+	+	0
1	3482928	3482937	3482926	3482935	+	-	-2				1	5765746	5765755	5765770	5765779	-	-	-24				2	10105272	10105281	10105213	10105220	-	+	60
1	3484421	3484430	3484419	3484428	+	-	-2				1	5766501	5766510	5766355	5766364	+	+	146				2	10115657	10115666	10115658	10115665	+	+	0
1	3522478	3522487	3522521	3522530	-	-	43				1	5773697	5773706	5773528	5773537	-	-	169				2	10332463	10332472	10332466	10332473	+	-	-2
1	3552995	3553004	3552995	3553004	-	-	0				1	5850832	5850841	5850789	5850800	+	+	42				2	10373581	10373590	10373583	10373590	+	-	-1
1	3590699	3590708	3590570	3590579	-	-	-129				1	5890917	5890926	5890753	5890762	+	-	164				2	10567138	10567147	10567139	10567146	+	+	0
1	3664335	3664344	3664335	3664344	-	-	0				1	5941229	5941238	5941235	5941242	-	+	-5				2	10825142	10825151	10825179	10825186	+	-	-36
1	368189	368198	368189	368198	-	-	0				1	5945798	5945807	5945622	5945631	+	+	176				2	10835342	10835351	10835343	10835350	+	+	0
1	3713627	3713636	3713629	3713638	-	+	2				1	5979424	5979433	5979423	5979430	-	+	2				2	10850579	10850588	10850407	10850418	+	+	171
1	3757217	3757226	3757217	3757226	+	+	0				1	6017245	6017254	6017212	6017219	-	+	34				2	10995035	10995044	10995036	10995043	+	+	0
1	3774421	3774430	3774419	3774428	+	-	-2				1	6061317	6061326	6061414	6061423	-	+	-97				2	11135343	11135352	11135283	11135290	-	-	61
1	3804184	3804193	3804182	3804191	+	-	-2				1	6062012	6062021	6062045	6062052	-	+	-32				2	11197056	11197065	11197099	11197110	+	-	-44
1	3817369	3817378	3817367	3817376	+	-	-2				1	6139791	6139800	6139548	6139557	+	+	243				2	11250509	11250518	11250538	11250545	+	-	-28
1	3841100	3841109	3841102	3841111	-	+	2				1	6174578	6174587	6174579	6174586	+	+	0				2	11349968	11349977	11350095	11350102	-	-	-126
1	3880999	3881008	3880999	3881008	-	-	0				1	6218401	6218410	6218181	6218192	+	-	219				2	11382680	11382689	11382651	11382658	-	-	30
1	3888091	3888100	3888089	3888098	+	-	-2				1	6333497	6333506	6333498	6333505	+	+	0				2	11751649	11751658	11751664	11751671	+	+	-14
1	3947293	3947302	3947295	3947304	-	+	2				1	6446248	6446257	6446292	6446299	+	+	-43				2	11807249	11807258	11807250	11807257	+	+	0
1	3993529	3993538	3993531	3993540	-	+	2				1	6453578	6453587	6453577	6453584	-	+	2				2	11947462	11947471	11947547	11947554	-	-	-84
1	3995099	3995108	3995215	3995224	-	+	116				1	6457268	6457277	6457223	6457230	+	+	46				2	11961795	11961804	11961795	11961802	-	+	1
1	4010661	4010670	4010661	4010670	+	+	0				1	6463649	6463658	6463595	6463602	-	+	55				2	11987885	11987894	11987843	11987850	+	-	43
1	4044373	4044382	4044373	4044382	+	+	0				1	6512894	6512903	6512621	6512628	-	-	274				2	12049953	12049962	12049845	12049852	-	-	109
1	4066888	4066897	4066886	4066895	+	-	-2				1	6528518	6528527	6528546	6528553	+	-	-27				2	12108357	12108366	12108270	12108277	+	+	88
1	4082641	4082650	4082643	4082652	-	+	2				1	6543628	6543637	6543665	6543672	-	+	-36				2	12123463	12123472	12123464	12123471	+	+	0
1	4086548	4086557	4086548	4086557	+	+	0				1	6601814	6601823	6601937	6601944	+	+	-122				2	12152359	12152368	12152432	12152439	+	-	-72
1	4095064	4095073	4095064	4095073	-	-	0				1	6621920	6621929	6622029	6622036	-	-	-108				2	12187405	12187414	12187406	12187413	+	+	0
1	4096782	4096791	4096780	4096789	+	-	-2				1	6627866	6627875	6627826	6627833	-	-	41				2	12230392	12230401	12230393	12230400	-	-	0
1	4103349	4103358	4103349	4103358	+	+	0				1	6737871	6737880	6737935	6737942	-	+	-63				2	12484904	12484913	12484905	12484912	+	+	0
1	4107965	4107974	4107954	4107963	-	-	-11				1	67687	67696	67673	67680	-	+	15				2	12494065	12494074	12494187	12494194	-	-	-121
1	4152272	4152281	4152272	4152281	+	+	0				1	6774546	6774555	6774331	6774342	+	-	214				2	12625404	12625413	12625574	12625585	-	-	-171
1	4211919	4211928	4211919	4211928	+	+	0				1	6782801	6782810	6782747	6782754	-	+	55				2	12633625	12633634	12633597	12633604	-	+	29
1	4219975	4219984	4220026	4220033	-	-	50				1	6799801	6799810	6799804	6799811	+	-	-2				2	12680197	12680206	12680198	12680205	-	-	0
1	4230186	4230195	4230186	4230195	+	+	0				1	6803194	6803203	6803153	6803160	+	-	42				2	12682572	12682581	12682575	12682582	+	-	-2
1	4230609	4230618	4230609	4230618	+	+	0				1	6864920	6864929	6865019	6865026	-	+	-98				2	12684937	12684946	12685089	12685100	+	+	-153
1	4247223	4247232	4247225	4247234	-	+	2				1	6864920	6864929	6865058	6865065	-	-	-137				2	12703558	12703567	12703559	12703566	-	-	0
1	4259456	4259465	4259456	4259465	-	-	0				1	687441	687450	687221	687228	-	-	221				2	12781517	12781526	12781518	12781525	+	-	0
1	4262316	4262325	4262318	4262327	-	+	2				1	6883193	6883202	6883419	6883428	+	+	-226				2	12816970	12816979	12817038	12817045	-	+	-67
1	4292734	4292743	4292764	4292773	-	-	30				1	701366	701375	701459	701466	-	-	-92				2	12907889	12907898	12907890	12907897	-	-	0
1	4340403	4340412	4340345	4340354	+	-	-58				1	701308	701317	701459	701466	-	-	-150				2	13006574	13006583	13006575	13006582	-	-	0
1	436981	436990	437038	437047	+	+	57				1	7038410	7038419	7038368	7038377	-	+	42				2	13106939	13106948	13106940	13106947	+	+	0
1	4379559	4379568	4379530	4379537	+	+	-30				1	7040737	7040746	7040740	7040747	+	-	-2				2	13193737	13193746	13193738	13193745	+	+	0
1	4495104	4495113	4495104	4495113	-	-	0				1	7041515	7041524	7041518	7041525	+	-	-2				2	13194181	13194190	13194194	13194205	-	-	-14
1	4521288	4521297	4521418	4521425	+	+	129				1	7090013	7090022	7090014	7090021	-	-	0				2	13437951	13437960	13437859	13437866	+	+	93
1	4581100	4581109	4581098	4581107	+	-	-2				1	7099916	7099925	7099917	7099924	+	+	0				2	13582704	13582713	13582669	13582676	-	-	36
1	4612383	4612392	4612383	4612392	+	+	0				1	7106015	7106024	7105920	7105929	-	+	95				2	13633083	13633092	13633115	13633122	-	-	-31
1	4644422	4644431	4644420	4644429	+	-	-2				1	7217048	7217057	7217037	7217048	-	+	10				2	13648619	13648628	13648638	13648645	-	-	-18
1	469291	469300	469304	469313	-	+	13				1	7239281	7239290	7239299	7239306	-	-	-17				2	13658214	13658223	13658215	13658222	-	-	0
1	4713178	4713187	4713178	4713185	+	-	-1				1	7270560	7270569	7270561	7270568	-	-	0				2	13714295	13714304	13714170	13714177	+	-	126
1	4772848	4772857	4772848	4772857	-	-	0				1	728323	728332	728324	728331	+	+	0				2	13769042	13769051	13769089	13769096	-	+	-46
1	4782823	4782832	4782823	4782832	+	+	0				1	7336148	7336157	7336114	7336121	+	+	35				2	13916472	13916481	13916473	13916480	+	+	0
1	4801894	4801903	4801884	4801893	-	+	-10				1	7497017	7497026	7497016	7497023	-	+	2				2	13971866	13971875	13971867	13971874	-	-	0
1	482597	482606	482708	482717	-	+	111				1	7570972	7570981	7570905	7570912	-	+	68				2	14021742	14021751	14021699	14021706	-	-	44
1	482998	483007	482998	483007	+	+	0				1	7664139	7664148	7664140	7664147	+	+	0				2	14119656	14119665	14119590	14119597	+	+	67
1	488537	488546	488539	488546	-	+	1				1	7665040	7665049	7665040	7665047	-	+	1				2	14195826	14195835	14195827	14195834	-	-	0
1	488693	488702	488539	488546	-	+	-155				1	768010	768019	768115	768124	-	+	-105				2	14221871	14221880	14221688	14221695	+	-	184
1	489002	489011	488986	488995	+	-	-16				1	7697565	7697574	7697613	7697620	+	-	-47				2	14336870	14336879	14336871	14336878	-	-	0
1	4894761	4894770	4894761	4894770	-	-	0				1	7732301	7732310	7732468	7732475	+	+	-166				2	14391803	14391812	14391780	14391787	+	+	24
1	4901178	4901187	4901229	4901236	-	+	50				1	7782533	7782542	7782534	7782541	-	-	0				2	14427985	14427994	14427737	14427744	+	+	249
1	4980672	4980681	4980672	4980681	-	-	0				1	7788257	7788266	7788356	7788365	+	-	-99				2	14432847	14432856	14432846	14432853	-	+	2
1	4989029	4989038	4989031	4989040	-	+	2				1	7830361	7830370	7830452	7830461	+	+	-91				2	14436020	14436029	14436021	14436028	-	-	0
1	4997991	4998000	4997991	4998000	+	+	0				1	7884686	7884695	7884782	7884789	+	-	-95				2	14523336	14523345	14523384	14523391	-	+	-47
1	5069769	5069778	5069769	5069778	+	+	0				1	7897355	7897364	7897529	7897540	+	+	-175				2	14535780	14535789	14535691	14535698	-	-	90
1	5071043	5071052	5071043	5071052	+	+	0				1	7920171	7920180	7920172	7920179	-	-	0				2	14545717	14545726	14545703	14545710	-	-	15
1	5138151	5138160	5138106	5138113	-	+	-46				1	7930652	7930661	7930655	7930662	+	-	-2				2	14571568	14571577	14571466	14571473	-	+	103
1	51420	51429	51420	51429	-	-	0				1	8005406	8005415	8005435	8005442	+	-	-28				2	14794995	14795004	14794998	14795005	+	-	-2
1	5148070	5148079	5148057	5148064	+	-	-14				1	8010757	8010766	8010900	8010907	-	+	-142				2	14835109	14835118	14835110	14835117	-	-	0
1	5151752	5151761	5151752	5151761	-	-	0				1	8039812	8039821	8039814	8039821	+	-	-1				2	14945264	14945273	14945518	14945525	+	-	-253
1	5265112	5265121	5265112	5265121	-	-	0				1	8069558	8069567	8069559	8069566	+	+	0				2	15022212	15022221	15022213	15022220	+	+	0
1	5281894	5281903	5281894	5281903	-	-	0				1	8075665	8075674	8075853	8075862	+	+	-188				2	15066362	15066371	15066293	15066300	+	+	70
1	5291222	5291231	5291224	5291233	-	+	2				1	8101494	8101503	8101490	8101497	-	+	5				2	15084741	15084750	15084742	15084749	-	-	0
1	5298137	5298146	5298108	5298115	+	+	-30				1	8141968	8141977	8141825	8141832	+	-	144				2	15092089	15092098	15092157	15092168	+	+	-69
1	5322623	5322632	5322625	5322634	-	+	2				1	8166489	8166498	8166492	8166499	+	-	-2				2	15099480	15099489	15099477	15099484	-	-	4
1	5325211	5325220	5325215	5325224	+	+	4				1	8204076	8204085	8204077	8204084	-	-	0				2	15104650	15104659	15104651	15104658	-	-	0
1	5360623	5360632	5360623	5360632	-	-	0				1	8299296	8299305	8299309	8299316	+	-	-12				2	15132149	15132158	15131976	15131983	+	-	174
1	5421497	5421506	5421497	5421506	-	-	0				1	8384936	8384945	8384850	8384857	-	-	87				2	15138217	15138226	15138216	15138223	-	+	2
1	5423225	5423234	5423264	5423273	-	-	39				1	8420070	8420079	8420139	8420148	+	-	-69				2	15159275	15159284	15159095	15159102	+	-	181
1	5442194	5442203	5442192	5442201	+	-	-2				1	851771	851780	851774	851781	+	-	-2				2	15207584	15207593	15207507	15207518	-	+	76
1	5488727	5488736	5488727	5488736	+	+	0				1	852550	852559	852413	852424	-	+	136				2	15237992	15238001	15237794	15237801	+	+	199
1	5548232	5548241	5548232	5548241	+	+	0				1	8533219	8533228	8533295	8533302	+	-	-75				2	15276500	15276509	15276429	15276436	-	-	72
1	5574119	5574128	5574135	5574142	+	+	15				1	8559139	8559148	8559140	8559147	+	+	0				2	15276264	15276273	15276429	15276436	+	-	-164
1	5596534	5596543	5596578	5596585	+	+	43				1	8596754	8596763	8596577	8596584	-	+	178				2	15302677	15302686	15302445	15302452	+	-	233
1	5636528	5636537	5636528	5636537	-	-	0				1	8598674	8598683	8598675	8598682	-	-	0				2	15338467	15338476	15338477	15338484	-	+	-9
1	5640352	5640361	5640354	5640363	-	+	2				1	8665703	8665712	8665706	8665713	+	-	-2				2	15416775	15416784	15416821	15416828	-	-	-45
1	5642162	5642171	5642160	5642169	+	-	-2				1	8839595	8839604	8839596	8839603	+	+	0				2	15443910	15443919	15443911	15443918	+	+	0
1	567316	567325	567281	567290	+	+	-35				1	8842429	8842438	8842365	8842372	-	-	65				2	15481408	15481417	15481270	15481281	-	+	137
1	5765746	5765755	5765744	5765753	+	-	-2				1	8848317	8848326	8848340	8848351	+	-	-24				2	15481408	15481417	15481454	15481461	-	+	-45
1	5799812	5799821	5799736	5799745	+	+	-76				1	8860595	8860604	8860596	8860603	-	-	0				2	15568848	15568857	15568931	15568938	-	+	-82
1	5890917	5890926	5890917	5890926	+	+	0				1	8924337	8924346	8924202	8924209	+	-	136				2	15586251	15586260	15586252	15586259	+	+	0
1	5945798	5945807	5945798	5945807	+	+	0				1	8938190	8938199	8938200	8938209	+	-	-10				2	15598267	15598276	15598350	15598357	-	-	-82
1	5979424	5979433	5979424	5979433	-	-	0				1	8948386	8948395	8948302	8948311	-	+	84				2	15641857	15641866	15641962	15641973	+	-	-106
1	6016816	6016825	6016816	6016825	-	-	0				1	8975326	8975335	8975327	8975334	+	+	0				2	15757585	15757594	15757586	15757593	+	+	0
1	6017245	6017254	6017245	6017254	-	-	0				1	8975738	8975747	8975788	8975795	+	-	-49				2	15831258	15831267	15831257	15831264	-	+	2
1	6062012	6062021	6062012	6062021	-	-	0				1	899976	899985	899977	899984	-	-	0				2	15905639	15905648	15905468	15905475	+	+	172
1	6139791	6139800	6139793	6139802	-	+	2				1	900585	900594	900588	900595	+	-	-2				2	15925836	15925845	15925837	15925844	+	+	0
1	6172298	6172307	6172298	6172307	+	+	0				1	9179076	9179085	9178889	9178898	+	-	187				2	15963149	15963158	15963148	15963155	-	+	2
1	620550	620559	620596	620603	+	+	45				1	9179076	9179085	9179239	9179248	+	-	-163				2	15977398	15977407	15977447	15977454	-	+	-48
1	6218401	6218410	6218401	6218410	+	+	0				1	9187272	9187281	9187352	9187359	+	-	-79				2	16013914	16013923	16013872	16013879	-	-	43
1	623152	623161	623111	623118	+	+	-42				1	9241103	9241112	9241119	9241130	-	+	-17				2	16017145	16017154	16017146	16017153	-	-	0
1	626720	626729	626718	626727	+	-	-2				1	931705	931714	931728	931735	+	-	-22				2	16047267	16047276	16047099	16047110	-	-	167
1	6333497	6333506	6333499	6333508	-	+	2				1	9325325	9325334	9325246	9325255	+	+	79				2	16063723	16063732	16063726	16063733	+	-	-2
1	6345626	6345635	6345626	6345635	-	-	0				1	9393408	9393417	9393409	9393416	+	+	0				2	16074316	16074325	16074225	16074236	-	+	90
1	6409759	6409768	6409759	6409768	+	+	0				1	9407767	9407776	9407768	9407775	+	+	0				2	16082317	16082326	16082318	16082325	-	-	0
1	6431533	6431542	6431531	6431540	+	-	-2				1	9408876	9408885	9408877	9408884	+	+	0				2	16292648	16292657	16292700	16292707	-	+	-51
1	6453578	6453587	6453576	6453585	+	-	-2				1	9452110	9452119	9452039	9452046	-	-	72				2	16293110	16293119	16293128	16293135	+	+	-17
1	6454296	6454305	6454296	6454305	-	-	0				1	9456679	9456688	9456640	9456649	+	+	39				2	16365952	16365961	16365953	16365960	-	-	0
1	6457268	6457277	6457270	6457279	-	+	2				1	9459287	9459296	9459258	9459269	+	-	28				2	16399914	16399923	16399915	16399922	+	+	0
1	6463649	6463658	6463692	6463701	-	-	43				1	9483203	9483212	9483204	9483211	+	+	0				2	16524593	16524602	16524602	16524613	+	+	-10
1	6497055	6497064	6497055	6497064	+	+	0				1	9554280	9554289	9554233	9554244	+	-	46				2	16547074	16547083	16546899	16546906	+	-	176
1	6528518	6528527	6528520	6528529	-	+	2				1	958105	958114	958069	958078	-	-	36				2	16548243	16548252	16548244	16548251	-	-	0
1	6543628	6543637	6543664	6543673	+	-	36				1	9648450	9648459	9648321	9648330	-	-	129				2	16553660	16553669	16553617	16553624	+	-	44
1	6601814	6601823	6601816	6601825	-	+	2				1	9763130	9763139	9763224	9763231	-	+	-93				2	16587024	16587033	16587025	16587032	-	-	0
1	6615064	6615073	6615039	6615046	+	+	-26				1	9884810	9884819	9885064	9885073	+	+	-254				2	16640277	16640286	16640276	16640283	-	+	2
1	6621920	6621929	6621920	6621929	-	-	0				1	9887528	9887537	9887452	9887463	-	-	75				2	16664573	16664582	16664574	16664581	-	-	0
1	6627866	6627875	6627880	6627889	-	-	14				1	9938973	9938982	9938919	9938928	+	+	54				2	16696933	16696942	16696902	16696909	-	-	32
1	6635104	6635113	6635102	6635111	+	-	-2				1	9950171	9950180	9950172	9950179	-	-	0				2	16706136	16706145	16706089	16706096	-	+	48
1	6641550	6641559	6641515	6641524	+	-	-35				1	9979411	9979420	9979539	9979546	-	+	-127				2	16757341	16757350	16757342	16757349	-	-	0
1	6669744	6669753	6669744	6669751	+	-	-1				2	10052499	10052508	10052267	10052276	-	+	232				2	16760834	16760843	16760847	16760854	-	-	-12
1	67687	67696	67745	67754	-	-	58				2	10068282	10068291	10068360	10068369	-	-	-78				2	16885834	16885843	16885732	16885743	+	+	101
1	6774546	6774555	6774548	6774557	-	+	2				2	10084164	10084173	10084154	10084163	+	+	10				2	17087293	17087302	17087294	17087301	+	+	0
1	6782801	6782810	6782801	6782810	-	-	0				2	10105272	10105281	10105272	10105279	-	+	1				2	17130240	17130249	17130327	17130334	+	+	-86
1	6788676	6788685	6788676	6788685	-	-	0				2	10115657	10115666	10115660	10115667	+	-	-2				2	17137340	17137349	17137250	17137257	-	+	91
1	6799801	6799810	6799801	6799810	+	+	0				2	10128496	10128505	10128497	10128504	+	+	0				2	17161299	17161308	17161272	17161279	+	+	28
1	6803194	6803203	6803194	6803203	+	+	0				2	10297896	10297905	10297928	10297935	-	+	-31				2	17164629	17164638	17164630	17164637	-	-	0
1	6844943	6844952	6845017	6845026	-	-	74				2	10332463	10332472	10332362	10332371	+	+	101				2	17189218	17189227	17189326	17189333	+	+	-107
1	6862743	6862752	6862743	6862752	-	-	0				2	10566719	10566728	10566936	10566947	-	-	-218				2	17199517	17199526	17199514	17199521	+	+	4
1	6868100	6868109	6868098	6868107	+	-	-2				2	10835736	10835745	10835828	10835837	+	-	-92				2	17199932	17199941	17199976	17199983	+	+	-43
1	6898795	6898804	6898795	6898804	-	-	0				2	10836201	10836210	10836325	10836332	-	+	-123				2	17225465	17225474	17225464	17225471	-	+	2
1	6920815	6920824	6920817	6920826	-	+	2				2	10850579	10850588	10850418	10850425	+	+	162				2	17396639	17396648	17396588	17396595	+	-	52
1	6939373	6939382	6939373	6939382	+	+	0				2	10853110	10853119	10853043	10853052	+	+	67				2	17421486	17421495	17421499	17421506	-	-	-12
1	6939393	6939402	6939373	6939382	+	+	-20				2	10853110	10853119	10853113	10853120	+	-	-2				2	17445254	17445263	17445191	17445198	-	-	64
1	701308	701317	701308	701317	-	-	0				2	10853110	10853119	10853368	10853377	+	-	-258				2	17446621	17446630	17446732	17446743	+	-	-112
1	701366	701375	701308	701317	-	-	-58				2	10995035	10995044	10995038	10995045	+	-	-2				2	17510255	17510264	17510289	17510296	+	-	-33
1	7038410	7038419	7038408	7038417	+	-	-2				2	11135343	11135352	11135281	11135288	-	+	63				2	17615851	17615860	17615850	17615857	-	+	2
1	7040737	7040746	7040737	7040746	+	+	0				2	11197056	11197065	11197099	11197110	+	+	-44				2	17639602	17639611	17639631	17639638	+	-	-28
1	7041515	7041524	7041515	7041524	+	+	0				2	11221390	11221399	11221294	11221301	-	-	97				2	17646253	17646262	17646252	17646259	-	+	2
1	7054384	7054393	7054384	7054393	-	-	0				2	11250509	11250518	11250538	11250545	+	-	-28				2	17649283	17649292	17649286	17649293	+	-	-2
1	7090013	7090022	7090013	7090022	-	-	0				2	11349968	11349977	11350095	11350102	-	-	-126				2	17667871	17667880	17667925	17667932	-	+	-53
1	7093559	7093568	7093559	7093568	-	-	0				2	11382680	11382689	11382679	11382686	-	+	2				2	17738930	17738939	17738700	17738711	-	-	229
1	7099916	7099925	7099918	7099927	-	+	2				2	11408542	11408551	11408392	11408401	+	+	150				2	17745405	17745414	17745423	17745430	+	+	-17
1	7106015	7106024	7106015	7106024	-	-	0				2	11619133	11619142	11619126	11619133	-	+	8				2	17755091	17755100	17755153	17755164	+	+	-63
1	7163784	7163793	7163784	7163793	+	+	0				2	11684223	11684232	11684224	11684231	-	-	0				2	17756072	17756081	17756253	17756264	-	-	-182
1	7217048	7217057	7217046	7217055	+	-	-2				2	11751649	11751658	11751664	11751671	+	+	-14				2	17796295	17796304	17796296	17796303	+	+	0
1	7239281	7239290	7239279	7239288	+	-	-2				2	11776787	11776796	11776810	11776819	-	-	-23				2	17836505	17836514	17836413	17836420	-	-	93
1	728323	728332	728325	728334	-	+	2				2	11807249	11807258	11807153	11807160	+	-	97				2	17838352	17838361	17838353	17838360	+	+	0
1	7336148	7336157	7336115	7336124	-	+	-33				2	11857528	11857537	11857611	11857618	-	+	-82				2	17838543	17838552	17838353	17838360	+	+	191
1	7342643	7342652	7342628	7342637	+	-	-15				2	11866947	11866956	11866948	11866955	-	-	0				2	17863768	17863777	17863825	17863836	+	-	-58
1	7369273	7369282	7369273	7369282	+	+	0				2	11943834	11943843	11943872	11943879	+	+	-37				2	18005069	18005078	18005027	18005034	-	+	43
1	7386697	7386706	7386695	7386704	+	-	-2				2	11947462	11947471	11947546	11947553	-	+	-83				2	18143579	18143588	18143616	18143627	+	-	-38
1	7483407	7483416	7483444	7483451	+	+	36				2	11961795	11961804	11961812	11961819	-	+	-16				2	18188023	18188032	18188025	18188032	+	-	-1
1	7497017	7497026	7497015	7497024	+	-	-2				2	12108357	12108366	12108307	12108316	+	-	50				2	18193466	18193475	18193548	18193555	+	+	-81
1	7570972	7570981	7570972	7570981	-	-	0				2	12123463	12123472	12123466	12123473	+	-	-2				2	18372731	18372740	18372732	18372739	-	-	0
1	7641340	7641349	7641340	7641349	+	+	0				2	12145477	12145486	12145683	12145692	-	-	-206				2	18423455	18423464	18423457	18423464	-	-	-1
1	7654192	7654201	7654192	7654201	-	-	0				2	12152359	12152368	12152430	12152437	+	+	-70				2	18424686	18424695	18424688	18424695	+	-	-1
1	7664139	7664148	7664141	7664150	-	+	2				2	12187405	12187414	12187371	12187380	+	+	34				2	18456810	18456819	18456912	18456919	+	-	-101
1	7665040	7665049	7665130	7665139	+	-	90				2	12230392	12230401	12230378	12230385	-	-	15				2	18521556	18521565	18521582	18521589	+	-	-25
1	768010	768019	768010	768019	-	-	0				2	12370674	12370683	12370857	12370866	+	-	-183				2	18523336	18523345	18523452	18523459	-	-	-115
1	7782533	7782542	7782531	7782540	+	-	-2				2	12395659	12395668	12395508	12395517	-	-	151				2	18523682	18523691	18523452	18523459	-	-	231
1	7788257	7788266	7788259	7788268	-	+	2				2	12409466	12409475	12409469	12409476	+	-	-2				2	18580343	18580352	18580596	18580607	-	+	-254
1	7830361	7830370	7830363	7830372	-	+	2				2	12420681	12420690	12420798	12420807	+	-	-117				2	18583965	18583974	18583927	18583934	+	+	39
1	785532	785541	785532	785541	-	-	0				2	12484904	12484913	12484705	12484712	+	-	200				2	18602513	18602522	18602515	18602522	-	-	-1
1	7884056	7884065	7884056	7884065	-	-	0				2	12494387	12494396	12494368	12494375	-	-	20				2	18628664	18628673	18628714	18628721	+	-	-49
1	7884686	7884695	7884710	7884717	+	+	23				2	12612942	12612951	12612867	12612878	-	-	74				2	18690436	18690445	18690381	18690388	+	+	56
1	7906783	7906792	7906785	7906794	-	+	2				2	12680197	12680206	12680198	12680205	-	-	0				2	18733222	18733231	18733232	18733239	+	+	-9
1	7920171	7920180	7920171	7920180	-	-	0				2	12682572	12682581	12682610	12682617	+	-	-37				2	18785116	18785125	18785108	18785115	+	-	9
1	7930652	7930661	7930652	7930661	+	+	0				2	12684937	12684946	12685063	12685072	+	+	-126				2	18786507	18786516	18786506	18786513	-	+	2
1	7949992	7950001	7949994	7950003	-	+	2				2	12697349	12697358	12697349	12697356	+	-	1				2	18790609	18790618	18790493	18790500	+	+	117
1	8005406	8005415	8005408	8005417	-	+	2				2	12703558	12703567	12703559	12703566	-	-	0				2	18814446	18814455	18814448	18814455	+	-	-1
1	8010757	8010766	8010817	8010824	+	-	59				2	12781517	12781526	12781561	12781570	+	+	-44				2	18820145	18820154	18820101	18820108	+	-	45
1	8058631	8058640	8058629	8058638	+	-	-2				2	12788036	12788045	12788035	12788042	-	+	2				2	18820666	18820675	18820607	18820614	-	-	60
1	8075665	8075674	8075745	8075752	+	+	79				2	12816970	12816979	12817038	12817045	-	+	-67				2	18822396	18822405	18822396	18822403	-	+	1
1	8101494	8101503	8101490	8101497	+	-	-5				2	12907889	12907898	12907909	12907916	-	+	-19				2	18833183	18833192	18833184	18833191	-	-	0
1	8141968	8141977	8141970	8141979	-	+	2				2	12933458	12933467	12933403	12933412	-	-	55				2	18882666	18882675	18882648	18882655	-	-	19
1	8153791	8153800	8153791	8153800	+	+	0				2	13006574	13006583	13006575	13006582	-	-	0				2	18894152	18894161	18893956	18893963	-	+	197
1	8159153	8159162	8159151	8159160	+	-	-2				2	13106939	13106948	13106942	13106949	+	-	-2				2	18909077	18909086	18909254	18909261	-	-	-176
1	8166489	8166498	8166555	8166562	+	+	65				2	13194181	13194190	13194047	13194054	-	-	135				2	18915590	18915599	18915639	18915646	-	+	-48
1	8173632	8173641	8173572	8173581	-	-	-60				2	13231304	13231313	13231427	13231436	-	-	-123				2	18977812	18977821	18977893	18977900	-	+	-80
1	8226296	8226305	8226296	8226305	-	-	0				2	13437951	13437960	13437952	13437959	+	+	0				2	18981377	18981386	18981424	18981431	+	-	-46
1	8231917	8231926	8231917	8231926	-	-	0				2	13582704	13582713	13582705	13582712	-	-	0				2	19018278	19018287	19018279	19018286	-	-	0
1	8297361	8297370	8297361	8297370	-	-	0				2	13610053	13610062	13610052	13610059	-	+	2				2	19021009	19021018	19020899	19020906	+	+	111
1	8299296	8299305	8299306	8299315	+	+	10				2	13633083	13633092	13633241	13633250	-	+	-158				2	19052357	19052366	19052252	19052259	+	-	106
1	8342901	8342910	8342899	8342908	+	-	-2				2	13648619	13648628	13648638	13648645	-	-	-18				2	19095046	19095055	19095168	19095179	-	-	-123
1	8384936	8384945	8384936	8384945	-	-	0				2	13658214	13658223	13658215	13658222	-	-	0				2	19095854	19095863	19095855	19095862	-	-	0
1	8436970	8436979	8436972	8436981	-	+	2				2	13769042	13769051	13769089	13769096	-	+	-46				2	19109216	19109225	19109215	19109222	-	+	2
1	851771	851780	851710	851717	+	+	-62				2	13856267	13856276	13856268	13856275	-	-	0				2	19132567	19132576	19132537	19132544	+	+	31
1	852550	852559	852550	852559	-	-	0				2	13886705	13886714	13886542	13886549	+	+	164				2	19148658	19148667	19148519	19148526	-	-	140
1	8533219	8533228	8533221	8533230	-	+	2				2	13971866	13971875	13971865	13971872	-	+	2				2	19153911	19153920	19153916	19153923	+	+	-4
1	8560480	8560489	8560480	8560489	+	+	0				2	14021742	14021751	14021699	14021706	-	-	44				2	19163733	19163742	19163987	19163998	-	+	-255
1	8596754	8596763	8596639	8596648	+	-	-115				2	14105905	14105914	14105679	14105688	-	+	226				2	19190652	19190661	19190724	19190731	-	+	-71
1	8598674	8598683	8598674	8598683	-	-	0				2	14146615	14146624	14146616	14146623	+	+	0				2	19200209	19200218	19200061	19200068	-	-	149
1	8654649	8654658	8654649	8654658	-	-	0				2	14195826	14195835	14195827	14195834	-	-	0				2	19227433	19227442	19227630	19227637	-	-	-196
1	8695098	8695107	8695098	8695107	-	-	0				2	14221871	14221880	14221969	14221978	+	+	-98				2	19260871	19260880	19261031	19261042	+	+	-161
1	8713116	8713125	8713116	8713125	-	-	0				2	14388762	14388771	14388704	14388713	-	+	58				2	1926626	1926635	1926592	1926599	-	+	35
1	8719457	8719466	8719457	8719466	+	+	0				2	14389426	14389435	14389449	14389458	-	-	-23				2	19288943	19288952	19288762	19288769	-	-	182
1	8727914	8727923	8727910	8727919	+	-	-4				2	14391803	14391812	14391840	14391847	+	+	-36				2	19288943	19288952	19288942	19288949	-	+	2
1	8860595	8860604	8860595	8860604	-	-	0				2	14427612	14427621	14427727	14427738	-	+	-116				2	19299030	19299039	19299052	19299059	+	+	-21
1	8924337	8924346	8924337	8924346	+	+	0				2	14432847	14432856	14432700	14432709	-	+	147				2	19316894	19316903	19316895	19316902	+	+	0
1	8938190	8938199	8938190	8938199	+	+	0				2	14436020	14436029	14436066	14436073	-	+	-45				2	19335544	19335553	19335545	19335552	-	-	0
1	8941487	8941496	8941485	8941494	+	-	-2				2	14535780	14535789	14535691	14535698	-	-	90				2	19370369	19370378	19370370	19370377	-	-	0
1	8957509	8957518	8957509	8957518	-	-	0				2	14571568	14571577	14571468	14571475	-	-	101				2	19433686	19433695	19433818	19433829	-	+	-133
1	8975326	8975335	8975326	8975335	+	+	0				2	14684621	14684630	14684622	14684629	+	+	0				2	19465523	19465532	19465333	19465340	+	-	191
1	8975738	8975747	8975738	8975747	+	+	0				2	14835109	14835118	14835110	14835117	-	-	0				2	19641011	19641020	19641012	19641019	+	+	0
1	899976	899985	899976	899985	-	-	0				2	14862298	14862307	14862299	14862306	+	+	0				2	19643869	19643878	19643930	19643937	+	-	-60
1	9044324	9044333	9044322	9044331	+	-	-2				2	14945264	14945273	14945518	14945525	+	-	-253				2	214607	214616	214598	214605	+	+	10
1	9081561	9081570	9081601	9081610	+	+	40				2	15022212	15022221	15022146	15022155	+	+	66				2	216749	216758	216942	216949	-	+	-192
1	9094509	9094518	9094507	9094516	+	-	-2				2	15066362	15066371	15066339	15066346	+	+	24				2	2198299	2198308	2198413	2198420	+	-	-113
1	9179076	9179085	9179076	9179085	+	+	0				2	15071684	15071693	15071515	15071524	+	-	169				2	2289727	2289736	2289716	2289723	-	+	12
1	9187272	9187281	9187274	9187281	-	+	1				2	15073934	15073943	15073854	15073863	-	-	80				2	259116	259125	259117	259124	-	-	0
1	9191476	9191485	9191434	9191443	+	+	-42				2	15084741	15084750	15084698	15084707	-	+	43				2	299351	299360	299352	299359	+	+	0
1	9241103	9241112	9241101	9241110	+	-	-2				2	15092089	15092098	15092157	15092168	+	-	-69				2	347468	347477	347469	347476	+	+	0
1	9261874	9261883	9261873	9261880	+	+	-2				2	15099480	15099489	15099547	15099558	-	+	-68				2	383633	383642	383634	383641	-	-	0
1	9329349	9329358	9329349	9329358	+	+	0				2	15104650	15104659	15104597	15104604	-	-	54				2	4312119	4312128	4312109	4312116	+	-	11
1	9339124	9339133	9339086	9339093	-	-	-39				2	15128134	15128143	15127956	15127965	-	+	178				2	509837	509846	509896	509903	-	+	-58
1	9393408	9393417	9393410	9393419	-	+	2				2	15138217	15138226	15138227	15138234	-	+	-9				2	5676077	5676086	5676065	5676076	+	+	11
1	9408876	9408885	9408876	9408885	+	+	0				2	15159275	15159284	15159276	15159283	+	+	0				2	6400424	6400433	6400425	6400432	-	-	0
1	943666	943675	943723	943732	-	+	57				2	15207584	15207593	15207507	15207518	-	-	76				2	6711772	6711781	6711627	6711634	+	+	146
1	9452110	9452119	9452108	9452117	+	-	-2				2	15237992	15238001	15237794	15237801	+	+	199				2	6893680	6893689	6893732	6893743	+	+	-53
1	9456679	9456688	9456749	9456758	+	+	70				2	15276500	15276509	15276428	15276435	-	+	73				2	6894051	6894060	6894162	6894173	+	+	-112
1	9459287	9459296	9459289	9459298	-	+	2				2	15276264	15276273	15276428	15276435	+	+	-163				2	7208861	7208870	7208862	7208869	+	+	0
1	9483203	9483212	9483203	9483212	+	+	0				2	15338467	15338476	15338464	15338471	-	-	4				2	7219578	7219587	7219599	7219606	-	-	-20
1	9554280	9554289	9554282	9554291	-	+	2				2	15416775	15416784	15416844	15416851	-	-	-68				2	7471344	7471353	7470989	7470996	-	+	356
1	9631284	9631293	9631284	9631293	+	+	0				2	15481408	15481417	15481329	15481340	-	-	78				2	7471344	7471353	7471340	7471347	-	+	5
1	9715238	9715247	9715238	9715247	-	-	0				2	15481408	15481417	15481454	15481461	-	+	-45				2	7523044	7523053	7522983	7522994	-	+	60
1	9739952	9739961	9739969	9739978	+	-	17				2	15490416	15490425	15490391	15490398	+	+	26				2	7588321	7588330	7588227	7588234	-	+	95
1	974388	974397	974327	974336	+	-	-61				2	15561312	15561321	15561313	15561320	+	+	0				2	7603781	7603790	7603725	7603732	+	+	57
1	97462	97471	97468	97475	-	+	5				2	15568848	15568857	15568931	15568938	-	+	-82				2	7641388	7641397	7641389	7641396	-	+	0
1	9763130	9763139	9763130	9763139	-	-	0				2	15586251	15586260	15586254	15586261	+	-	-2				2	7703815	7703824	7704035	7704046	+	-	-221
1	979497	979506	979499	979508	-	+	2				2	15641857	15641866	15641962	15641973	+	+	-106				2	7864074	7864083	7864218	7864229	-	-	-145
1	9868117	9868126	9868110	9868119	-	+	-7				2	15757585	15757594	15757586	15757593	+	+	0				2	7910302	7910311	7910305	7910312	+	-	-2
1	9884387	9884396	9884387	9884396	-	-	0				2	15763794	15763803	15763795	15763802	-	-	0				2	7919483	7919492	7919484	7919491	-	-	0
1	9893939	9893948	9893925	9893934	-	+	-14				2	15803432	15803441	15803435	15803442	+	-	-2				2	800812	800821	800813	800820	-	-	0
1	9938973	9938982	9938975	9938984	-	+	2				2	15831258	15831267	15831257	15831264	-	+	2				2	8139607	8139616	8139645	8139652	+	-	-37
1	9950171	9950180	9950171	9950180	-	-	0				2	15896859	15896868	15896968	15896975	+	+	-108				2	8158176	8158185	8158232	8158239	-	+	-55
1	9979411	9979420	9979409	9979418	+	-	-2				2	15905639	15905648	15905569	15905576	+	+	71				2	8169442	8169451	8169627	8169638	+	-	-186
2	10052499	10052508	10052431	10052440	-	-	-68				2	15925836	15925845	15925837	15925844	+	+	0				2	8216069	8216078	8216185	8216192	-	-	-115
2	10068282	10068291	10068282	10068291	-	-	0				2	15963149	15963158	15963148	15963155	-	+	2				2	8323995	8324004	8323996	8324003	+	+	0
2	10069542	10069551	10069540	10069549	+	-	-2				2	15977398	15977407	15977449	15977456	-	-	-50				2	835869	835878	835858	835865	+	+	12
2	10084164	10084173	10084164	10084173	+	+	0				2	16013914	16013923	16013889	16013896	-	-	26				2	8430516	8430525	8430519	8430526	+	-	-2
2	10105272	10105281	10105260	10105267	-	-	-13				2	16017145	16017154	16017164	16017173	-	+	-19				2	8544188	8544197	8544050	8544057	+	+	139
2	10115657	10115666	10115657	10115666	+	+	0				2	16051905	16051914	16051717	16051726	+	-	188				2	8783452	8783461	8783427	8783434	+	-	26
2	10128496	10128505	10128498	10128507	-	+	2				2	16063723	16063732	16063726	16063733	+	-	-2				2	8791745	8791754	8791970	8791981	+	-	-226
2	10223780	10223789	10223778	10223787	+	-	-2				2	16074316	16074325	16074225	16074236	-	-	90				2	8831589	8831598	8831573	8831580	-	-	17
2	10234508	10234517	10234508	10234517	+	+	0				2	16082317	16082326	16082336	16082343	-	+	-18				2	8853057	8853066	8853058	8853065	+	+	0
2	10297896	10297905	10297896	10297905	-	-	0				2	16176128	16176137	16176045	16176052	-	-	84				2	8912309	8912318	8912310	8912317	+	+	0
2	10298710	10298719	10298710	10298719	-	-	0				2	16291615	16291624	16291516	16291527	+	+	98				2	8933331	8933340	8933402	8933409	-	-	-70
2	10322969	10322978	10322969	10322978	-	-	0				2	16293110	16293119	16293149	16293156	+	+	-38				2	8943021	8943030	8942911	8942918	-	+	111
2	10332463	10332472	10332463	10332472	+	+	0				2	16336175	16336184	16336319	16336326	+	+	-143				2	8993002	8993011	8993004	8993011	-	-	-1
2	10333178	10333187	10333180	10333189	-	+	2				2	16365952	16365961	16365953	16365960	-	-	0				2	919250	919259	919293	919304	+	+	-44
2	10373581	10373590	10373583	10373590	-	+	1				2	16399914	16399923	16399915	16399922	+	+	0				2	9326377	9326386	9326338	9326345	-	+	40
2	10414601	10414610	10414601	10414610	+	+	0				2	16474010	16474019	16473912	16473919	-	+	99				2	9370659	9370668	9370662	9370669	+	-	-2
2	10414985	10414994	10414985	10414994	-	-	0				2	16524593	16524602	16524602	16524613	+	-	-10				2	9487384	9487393	9487385	9487392	+	+	0
2	10431010	10431019	10431010	10431019	-	-	0				2	16547074	16547083	16547077	16547084	+	-	-2				2	9680387	9680396	9680415	9680422	+	-	-27
2	10446313	10446322	10446313	10446322	+	+	0				2	16553110	16553119	16553155	16553162	-	-	-44				2	9702545	9702554	9702573	9702580	+	-	-27
2	10566719	10566728	10566717	10566726	+	-	-2				2	16553660	16553669	16553663	16553670	+	-	-2				2	9702787	9702796	9702573	9702580	+	-	215
2	10724260	10724269	10724256	10724263	+	-	-5				2	16587024	16587033	16587025	16587032	-	-	0				2	9746482	9746491	9746483	9746490	-	-	0
2	10825142	10825151	10825144	10825153	-	+	2				2	16607933	16607942	16608039	16608048	+	-	-106				2	9840516	9840525	9840460	9840467	+	-	57
2	10835736	10835745	10835749	10835758	-	+	13				2	16612591	16612600	16612541	16612548	-	+	51				2	9908479	9908488	9908482	9908489	+	-	-2
2	10836201	10836210	10836201	10836210	-	-	0				2	16640277	16640286	16640213	16640220	-	-	65				3	10022682	10022691	10022683	10022690	+	+	0
2	10853110	10853119	10853112	10853121	-	+	2				2	16680691	16680700	16680691	16680698	-	+	1				3	10073757	10073766	10073758	10073765	-	-	0
2	10994238	10994247	10994238	10994247	-	-	0				2	16696933	16696942	16696902	16696909	-	-	32				3	10255817	10255826	10256037	10256044	-	-	-219
2	10995035	10995044	10995035	10995044	+	+	0				2	16706136	16706145	16706089	16706096	-	+	48				3	10303880	10303889	10303911	10303918	+	-	-30
2	11039513	11039522	11039551	11039560	+	-	38				2	16757341	16757350	16757342	16757349	-	-	0				3	10524149	10524158	10524063	10524070	-	-	87
2	11135343	11135352	11135343	11135352	-	-	0				2	16760834	16760843	16760846	16760853	-	+	-11				3	1120970	1120979	1120971	1120978	+	+	0
2	11175798	11175807	11175795	11175804	-	+	-3				2	16819326	16819335	16819572	16819579	-	+	-245				3	11249638	11249647	11249740	11249747	+	+	-101
2	11197056	11197065	11197056	11197065	+	+	0				2	16833355	16833364	16833358	16833365	+	-	-2				3	11384233	11384242	11384173	11384180	-	-	61
2	11221390	11221399	11221390	11221397	+	-	-1				2	16883158	16883167	16883284	16883293	-	+	-126				3	11510282	11510291	11510283	11510290	+	+	0
2	11249013	11249022	11249015	11249024	-	+	2				2	16885834	16885843	16885732	16885743	+	-	101				3	11648506	11648515	11648378	11648389	-	-	127
2	11250509	11250518	11250445	11250454	+	+	-64				2	16930787	16930796	16930788	16930795	+	+	0				3	11798813	11798822	11798812	11798819	-	+	2
2	11298199	11298208	11298197	11298206	+	-	-2				2	17082834	17082843	17082903	17082910	-	+	-68				3	11974003	11974012	11974113	11974124	+	-	-111
2	113392	113401	113392	113401	+	+	0				2	17087293	17087302	17087294	17087301	+	+	0				3	12453987	12453996	12453952	12453959	+	+	36
2	11381469	11381478	11381469	11381478	-	-	0				2	17114818	17114827	17114791	17114802	+	-	26				3	1269129	1269138	1269128	1269135	-	+	2
2	11388364	11388373	11388364	11388373	-	-	0				2	17130240	17130249	17130311	17130318	+	+	-70				3	1291216	1291225	1291216	1291223	+	+	1
2	11565363	11565372	11565363	11565372	-	-	0				2	17137340	17137349	17137239	17137246	-	-	102				3	1307731	1307740	1307529	1307536	+	+	203
2	11619133	11619142	11619125	11619134	+	-	-8				2	17153736	17153745	17153737	17153744	-	-	0				3	1352993	1353002	1352994	1353001	-	-	0
2	11620481	11620490	11620447	11620456	-	-	-34				2	17164629	17164638	17164630	17164637	-	-	0				3	1358872	1358881	1358873	1358880	+	+	0
2	11620847	11620856	11620847	11620856	-	-	0				2	1717702	1717711	1717702	1717709	+	+	1				3	1393023	1393032	1393024	1393031	+	+	0
2	11644082	11644091	11644120	11644127	-	+	37				2	17189218	17189227	17189295	17189302	+	+	-76				3	143576	143585	143578	143585	-	-	-1
2	11684223	11684232	11684223	11684232	-	-	0				2	17199517	17199526	17199538	17199545	+	+	-20				3	1479307	1479316	1479308	1479315	+	+	0
2	11751649	11751658	11751649	11751658	+	+	0				2	17199932	17199941	17199978	17199985	+	-	-45				3	1486806	1486815	1486807	1486814	-	-	0
2	11827757	11827766	11827757	11827766	+	+	0				2	17211447	17211456	17211640	17211649	+	+	-193				3	1589953	1589962	1589952	1589959	+	+	2
2	11866947	11866956	11866947	11866956	-	-	0				2	17225465	17225474	17225424	17225431	-	-	42				3	15993261	15993270	15993475	15993482	-	-	-213
2	11943834	11943843	11943843	11943852	-	+	9				2	17421486	17421495	17421499	17421506	-	-	-12				3	16037050	16037059	16037052	16037059	+	-	-1
2	11947462	11947471	11947515	11947524	-	-	53				2	17446621	17446630	17446732	17446743	+	+	-112				3	16187046	16187055	16187049	16187056	+	-	-2
2	11955000	11955009	11954998	11955007	+	-	-2				2	17489743	17489752	17489880	17489889	-	-	-137				3	16273799	16273808	16273945	16273952	+	+	-145
2	11961795	11961804	11961795	11961802	+	-	-1				2	17510255	17510264	17510257	17510264	+	-	-1				3	1644290	1644299	1644340	1644347	+	+	-49
2	11987885	11987894	11987885	11987894	+	+	0				2	17615851	17615860	17616017	17616024	-	+	-165				3	16475815	16475824	16475815	16475822	+	+	1
2	12049408	12049417	12049408	12049417	-	-	0				2	17639602	17639611	17639631	17639638	+	-	-28				3	16504386	16504395	16504428	16504435	+	+	-41
2	12049953	12049962	12049953	12049962	-	-	0				2	17646253	17646262	17646254	17646261	-	-	0				3	1653097	1653106	1653098	1653105	+	+	0
2	12108357	12108366	12108357	12108366	+	+	0				2	17649283	17649292	17649132	17649139	+	+	152				3	16755642	16755651	16755645	16755652	+	-	-2
2	12123463	12123472	12123465	12123474	-	+	2				2	17667871	17667880	17667867	17667874	-	+	5				3	16789753	16789762	16789754	16789761	-	-	0
2	12152359	12152368	12152431	12152440	-	+	72				2	17745405	17745414	17745406	17745413	+	+	0				3	16912247	16912256	16912199	16912206	-	+	49
2	12157800	12157809	12157800	12157809	-	-	0				2	17755091	17755100	17755153	17755164	+	-	-63				3	16922935	16922944	16922936	16922943	-	-	0
2	12230392	12230401	12230390	12230399	+	-	-2				2	17756072	17756081	17756073	17756080	-	-	0				3	17095708	17095717	17095641	17095648	+	+	68
2	12263137	12263146	12263139	12263146	-	+	1				2	17764216	17764225	17764174	17764181	+	+	43				3	17152589	17152598	17152634	17152641	+	+	-44
2	12353984	12353993	12353984	12353993	+	+	0				2	17796295	17796304	17796161	17796168	+	-	135				3	17180159	17180168	17180160	17180167	-	-	0
2	12395121	12395130	12395121	12395130	+	+	0				2	17800315	17800324	17800316	17800323	-	-	0				3	17182502	17182511	17182490	17182497	-	+	13
2	12395659	12395668	12395659	12395668	-	-	0				2	17836505	17836514	17836413	17836420	-	-	93				3	17204162	17204171	17204155	17204162	+	+	8
2	12409466	12409475	12409443	12409452	+	+	-23				2	17838352	17838361	17838353	17838360	+	+	0				3	17340657	17340666	17340658	17340665	+	+	0
2	12415711	12415720	12415713	12415722	-	+	2				2	17838543	17838552	17838353	17838360	+	+	191				3	1736025	1736034	1736026	1736033	+	+	0
2	12418353	12418362	12418353	12418362	+	+	0				2	17863768	17863777	17863825	17863836	+	+	-58				3	17427936	17427945	17427791	17427798	-	+	146
2	12420681	12420690	12420683	12420692	-	+	2				2	17891112	17891121	17891051	17891058	-	+	62				3	17442229	17442238	17442226	17442233	-	+	4
2	12484904	12484913	12484886	12484895	+	+	-18				2	18005069	18005078	18005029	18005036	-	-	41				3	17456311	17456320	17456310	17456317	-	+	2
2	12494065	12494074	12494065	12494074	-	-	0				2	18073080	18073089	18073048	18073057	-	-	32				3	17547197	17547206	17547180	17547187	+	+	18
2	12494387	12494396	12494365	12494374	+	-	-22				2	18107167	18107176	18107170	18107177	+	-	-2				3	17551367	17551376	17551341	17551348	-	+	27
2	12522254	12522263	12522228	12522237	-	-	-26				2	18143579	18143588	18143616	18143627	+	+	-38				3	1755449	1755458	1755449	1755456	+	+	1
2	12525570	12525579	12525570	12525579	+	+	0				2	18148916	18148925	18148919	18148926	+	-	-2				3	17558116	17558125	17558115	17558122	-	+	2
2	12633625	12633634	12633566	12633575	-	-	-59				2	18176389	18176398	18176383	18176390	+	+	7				3	17567170	17567179	17567176	17567183	-	+	-5
2	12641026	12641035	12641026	12641035	+	+	0				2	18188023	18188032	18188025	18188032	+	-	-1				3	17567494	17567503	17567497	17567504	+	-	-2
2	12646285	12646294	12646285	12646294	-	-	0				2	18193466	18193475	18193548	18193555	+	+	-81				3	1757444	1757453	1757440	1757447	-	-	5
2	12680197	12680206	12680195	12680204	+	-	-2				2	18278534	18278543	18278610	18278621	-	+	-77				3	1759704	1759713	1759660	1759667	-	+	45
2	12682572	12682581	12682564	12682573	-	+	-8				2	18372731	18372740	18372754	18372761	-	-	-22				3	17690987	17690996	17690981	17690988	-	-	7
2	12703558	12703567	12703514	12703521	-	-	-45				2	18423455	18423464	18423456	18423463	-	+	0				3	17750554	17750563	17750502	17750509	-	+	53
2	12761093	12761102	12761093	12761102	+	+	0				2	18424686	18424695	18424653	18424662	+	-	33				3	17750554	17750563	17750688	17750699	-	-	-135
2	12781517	12781526	12781519	12781526	-	+	1				2	18521556	18521565	18521611	18521618	+	+	-54				3	17905280	17905289	17905281	17905288	+	+	0
2	12782128	12782137	12782128	12782137	+	+	0				2	18523682	18523691	18523518	18523525	-	-	165				3	17947123	17947132	17947122	17947129	-	+	2
2	12789950	12789959	12789950	12789959	+	+	0				2	18523336	18523345	18523518	18523525	-	-	-181				3	18030503	18030512	18030377	18030384	+	-	127
2	12798964	12798973	12798964	12798973	-	-	0				2	18580343	18580352	18580342	18580349	-	+	2				3	18038260	18038269	18038261	18038268	+	+	0
2	12816970	12816979	12816970	12816979	-	-	0				2	18583965	18583974	18584070	18584079	+	+	-105				3	18092372	18092381	18092373	18092380	-	-	0
2	12907889	12907898	12907889	12907898	-	-	0				2	18628664	18628673	18628714	18628721	+	-	-49				3	18155268	18155277	18155334	18155345	+	-	-67
2	13006574	13006583	13006574	13006583	-	-	0				2	18690436	18690445	18690381	18690388	+	+	56				3	18155796	18155805	18155797	18155804	-	-	0
2	13106939	13106948	13106895	13106904	+	+	-44				2	18706762	18706771	18706669	18706676	-	-	94				3	18254128	18254137	18254129	18254136	-	-	0
2	13193737	13193746	13193737	13193746	+	+	0				2	18733222	18733231	18733232	18733239	+	+	-9				3	18262384	18262393	18262385	18262392	-	-	0
2	13194181	13194190	13194136	13194145	-	-	-45				2	18735511	18735520	18735712	18735721	+	-	-201				3	18367712	18367721	18367711	18367718	-	+	2
2	13231304	13231313	13231304	13231313	-	-	0				2	18785116	18785125	18785222	18785229	+	+	-105				3	1842119	1842128	1842161	1842168	-	-	-41
2	13302161	13302170	13302215	13302224	+	+	54				2	18786507	18786516	18786506	18786513	-	+	2				3	18465365	18465374	18465366	18465373	+	+	0
2	1339770	1339779	1339768	1339777	+	-	-2				2	18790609	18790618	18790612	18790619	+	-	-2				3	1849889	1849898	1849790	1849797	-	-	100
2	13437951	13437960	13437841	13437850	-	+	-110				2	18814446	18814455	18814448	18814455	+	-	-1				3	18516885	18516894	18516887	18516894	-	-	-1
2	13523605	13523614	13523538	13523547	+	-	-67				2	18820666	18820675	18820511	18820518	-	-	156				3	18518474	18518483	18518486	18518493	-	-	-11
2	13582704	13582713	13582669	13582676	-	-	-36				2	18822030	18822039	18822031	18822038	-	-	0				3	18559266	18559275	18559327	18559338	+	+	-62
2	13584479	13584488	13584481	13584490	-	+	2				2	18833183	18833192	18833061	18833068	-	+	123				3	18572717	18572726	18572788	18572795	+	+	-70
2	13610053	13610062	13610062	13610069	+	-	8				2	18864810	18864819	18864809	18864816	-	+	2				3	18752031	18752040	18752330	18752337	-	-	-298
2	13648619	13648628	13648619	13648628	-	-	0				2	18894152	18894161	18893957	18893964	-	-	196				3	18821110	18821119	18821111	18821118	+	+	0
2	13650741	13650750	13650741	13650750	-	-	0				2	18908585	18908594	18908586	18908593	+	+	0				3	18861908	18861917	18861909	18861916	+	+	0
2	13658214	13658223	13658301	13658310	-	-	87				2	18909077	18909086	18909282	18909291	-	-	-205				3	18863787	18863796	18863787	18863794	+	+	1
2	13693084	13693093	13693084	13693093	-	-	0				2	18914899	18914908	18914648	18914659	+	-	250				3	18882287	18882296	18882290	18882297	+	-	-2
2	13769042	13769051	13769042	13769051	-	-	0				2	18915590	18915599	18915639	18915646	-	+	-48				3	18883406	18883415	18883317	18883324	-	+	90
2	13769487	13769496	13769480	13769489	+	+	-7				2	18977812	18977821	18977813	18977820	-	-	0				3	18910048	18910057	18910049	18910056	+	+	0
2	13856267	13856276	13856267	13856276	-	-	0				2	18981377	18981386	18981424	18981431	+	-	-46				3	18977230	18977239	18977231	18977238	+	+	0
2	13886705	13886714	13886705	13886714	+	+	0				2	19018278	19018287	19018279	19018286	-	-	0				3	18994128	18994137	18994128	18994135	-	+	1
2	13916472	13916481	13916472	13916481	+	+	0				2	19021009	19021018	19020899	19020906	+	+	111				3	19069018	19069027	19069021	19069028	+	-	-2
2	14021742	14021751	14021740	14021749	+	-	-2				2	19052357	19052366	19052252	19052259	+	-	106				3	19079708	19079717	19079460	19079467	-	+	249
2	14119656	14119665	14119658	14119667	-	+	2				2	19095046	19095055	19095168	19095179	-	+	-123				3	19115205	19115214	19115267	19115278	-	-	-63
2	14146615	14146624	14146660	14146669	+	+	45				2	19095854	19095863	19095891	19095898	-	+	-36				3	19168443	19168452	19168444	19168451	-	-	0
2	14221871	14221880	14221873	14221882	-	+	2				2	19109216	19109225	19109224	19109231	-	+	-7				3	19197562	19197571	19197563	19197570	-	-	0
2	14336870	14336879	14336868	14336877	+	-	-2				2	19132567	19132576	19132537	19132544	+	+	31				3	19312171	19312180	19311988	19311999	-	+	182
2	14389426	14389435	14389462	14389471	+	-	36				2	19153911	19153920	19153916	19153923	+	+	-4				3	193583	193592	193590	193597	-	+	-6
2	14391803	14391812	14391839	14391848	+	+	36				2	19200209	19200218	19200208	19200215	-	+	2				3	19353612	19353621	19353638	19353645	+	+	-25
2	14427612	14427621	14427612	14427621	-	-	0				2	19227433	19227442	19227568	19227575	-	+	-134				3	1935432	1935441	1935433	1935440	-	-	0
2	14432847	14432856	14432847	14432856	-	-	0				2	19260871	19260880	19260872	19260879	+	-	0				3	19393793	19393802	19393817	19393824	+	+	-23
2	14480510	14480519	14480510	14480519	+	+	0				2	1926626	1926635	1926627	1926634	-	-	0				3	19449136	19449145	19449136	19449143	+	+	1
2	14535780	14535789	14535778	14535787	+	-	-2				2	19288943	19288952	19288944	19288951	-	-	0				3	19469297	19469306	19469224	19469231	-	-	74
2	14571568	14571577	14571568	14571577	-	-	0				2	19299030	19299039	19299031	19299038	+	-	0				3	19472832	19472841	19472824	19472831	-	-	9
2	14592519	14592528	14592554	14592561	+	-	34				2	19316242	19316251	19316319	19316328	+	-	-77				3	19587545	19587554	19587544	19587551	-	+	2
2	14601910	14601919	14601910	14601919	-	-	0				2	19316894	19316903	19316801	19316810	+	+	93				3	19598688	19598697	19598754	19598761	-	-	-65
2	14645797	14645806	14645797	14645806	-	-	0				2	19335544	19335553	19335465	19335474	-	-	79				3	19620413	19620422	19620370	19620377	+	+	44
2	14684621	14684630	14684504	14684513	+	+	-117				2	19433686	19433695	19433818	19433829	-	-	-133				3	197073	197082	197072	197079	-	+	2
2	14757850	14757859	14757850	14757859	+	+	0				2	19608004	19608013	19607982	19607993	+	-	21				3	19706842	19706851	19706851	19706858	+	+	-8
2	14794995	14795004	14794997	14795006	-	+	2				2	19617868	19617877	19617723	19617732	+	-	145				3	19720036	19720045	19720039	19720046	+	-	-2
2	14835109	14835118	14835107	14835116	+	-	-2				2	19641011	19641020	19641014	19641021	+	-	-2				3	19728057	19728066	19728058	19728065	-	-	0
2	14862298	14862307	14862149	14862156	+	+	-150				2	19643869	19643878	19643930	19643937	+	-	-60				3	19728565	19728574	19728568	19728575	+	-	-2
2	14921511	14921520	14921511	14921520	-	-	0				2	19649092	19649101	19648999	19649008	+	+	93				3	19749859	19749868	19749860	19749867	+	+	0
2	14999160	14999169	14999160	14999169	-	-	0				2	216749	216758	216813	216824	-	+	-65				3	19782998	19783007	19782999	19783006	+	+	0
2	15030404	15030413	15030404	15030413	+	+	0				2	2198299	2198308	2198335	2198342	+	+	-35				3	19791451	19791460	19791467	19791474	+	+	-15
2	15031799	15031808	15031801	15031810	-	+	2				2	2201103	2201112	2201104	2201111	-	-	0				3	19807134	19807143	19807133	19807140	-	+	2
2	15066362	15066371	15066293	15066300	+	+	-70				2	2289727	2289736	2289717	2289724	-	-	11				3	19910552	19910561	19910553	19910560	-	-	0
2	15071684	15071693	15071684	15071693	+	+	0				2	2362280	2362289	2362076	2362085	+	-	204				3	19940588	19940597	19940650	19940661	+	-	-63
2	15073934	15073943	15073934	15073943	-	-	0				2	259116	259125	259115	259122	-	+	2				3	19999755	19999764	19999756	19999763	+	+	0
2	15084741	15084750	15084739	15084748	+	-	-2				2	2843334	2843343	2843311	2843322	-	+	22				3	20064999	20065008	20065128	20065135	-	-	-128
2	15092089	15092098	15092089	15092098	+	+	0				2	2924374	2924383	2924377	2924384	+	-	-2				3	20116973	20116982	20116972	20116979	-	+	2
2	15104650	15104659	15104648	15104657	+	-	-2				2	299351	299360	299352	299359	+	+	0				3	20143149	20143158	20143152	20143159	+	-	-2
2	15128134	15128143	15128086	15128095	-	-	-48				2	347468	347477	347469	347476	+	+	0				3	20167454	20167463	20167421	20167428	-	+	34
2	15138217	15138226	15138215	15138224	+	-	-2				2	383633	383642	383691	383700	-	+	-58				3	20293424	20293433	20293288	20293295	-	-	137
2	15159275	15159284	15159275	15159284	+	+	0				2	416673	416682	416674	416681	-	-	0				3	20303327	20303336	20303247	20303254	-	+	81
2	15187154	15187163	15187123	15187130	+	-	-32				2	4312119	4312128	4312109	4312116	+	-	11				3	20347772	20347781	20347773	20347780	-	-	0
2	15207584	15207593	15207677	15207684	-	-	92				2	506603	506612	506604	506611	-	-	0				3	20358284	20358293	20358285	20358292	+	+	0
2	15267751	15267760	15267749	15267758	+	-	-2				2	509837	509846	509900	509907	-	-	-62				3	20366928	20366937	20366959	20366966	+	-	-30
2	15276264	15276273	15276264	15276273	+	+	0				2	5676077	5676086	5676065	5676076	+	-	11				3	20378262	20378271	20378263	20378270	-	-	0
2	15338467	15338476	15338542	15338551	+	-	75				2	6308664	6308673	6308665	6308672	-	-	0				3	20394861	20394870	20394839	20394850	+	+	21
2	15378691	15378700	15378684	15378691	-	-	-8				2	6400424	6400433	6400443	6400450	-	+	-18				3	20428995	20429004	20428996	20429003	+	+	0
2	15380998	15381007	15381000	15381009	-	+	2				2	6711772	6711781	6711734	6711741	+	-	39				3	204539	204548	204540	204547	-	-	0
2	15416775	15416784	15416775	15416784	-	-	0				2	6894051	6894060	6893998	6894007	+	-	53				3	20501861	20501870	20501803	20501810	-	+	59
2	15443910	15443919	15443910	15443919	+	+	0				2	6894051	6894060	6893998	6894007	+	-	53				3	20534667	20534676	20534831	20534838	-	-	-163
2	15481408	15481417	15481453	15481462	+	-	45				2	7219578	7219587	7219598	7219605	-	+	-19				3	20644916	20644925	20644838	20644845	-	+	79
2	15482239	15482248	15482239	15482248	+	+	0				2	7471344	7471353	7471340	7471347	-	+	5				3	20775787	20775796	20775788	20775795	+	+	0
2	15562918	15562927	15562918	15562927	-	-	0				2	7523044	7523053	7522983	7522994	-	-	60				3	20857354	20857363	20857326	20857333	-	-	29
2	15586251	15586260	15586251	15586260	+	+	0				2	7630088	7630097	7630089	7630096	-	-	0				3	20872456	20872465	20872585	20872592	-	-	-128
2	15616081	15616090	15616039	15616048	-	+	-42				2	7641388	7641397	7641290	7641297	-	+	99				3	20915119	20915128	20915135	20915142	-	-	-15
2	15641857	15641866	15641857	15641866	+	+	0				2	7703815	7703824	7704035	7704046	+	+	-221				3	20940883	20940892	20940884	20940891	-	-	0
2	15644625	15644634	15644625	15644634	+	+	0				2	7864074	7864083	7864218	7864229	-	+	-145				3	21007883	21007892	21007701	21007708	-	+	183
2	15664141	15664150	15664139	15664148	+	-	-2				2	7910302	7910311	7910305	7910312	+	-	-2				3	21236854	21236863	21236855	21236862	+	+	0
2	15685332	15685341	15685332	15685341	+	+	0				2	7919483	7919492	7919484	7919491	-	-	0				3	21261958	21261967	21262185	21262192	+	+	-226
2	15757585	15757594	15757587	15757596	-	+	2				2	800812	800821	800862	800871	-	+	-50				3	21309937	21309946	21309938	21309945	-	-	0
2	15763794	15763803	15763792	15763801	+	-	-2				2	8107920	8107929	8107849	8107856	-	+	72				3	21344224	21344233	21344223	21344230	-	+	2
2	15831258	15831267	15831258	15831267	-	-	0				2	8122918	8122927	8122919	8122926	+	+	0				3	21410107	21410116	21409886	21409893	-	+	222
2	15896859	15896868	15896861	15896870	-	+	2				2	8139607	8139616	8139643	8139650	+	+	-35				3	21415184	21415193	21415240	21415247	-	-	-55
2	15905639	15905648	15905543	15905552	+	+	-96				2	8158176	8158185	8158177	8158184	-	-	0				3	21430549	21430558	21430550	21430557	+	+	0
2	15925836	15925845	15925838	15925847	-	+	2				2	8169442	8169451	8169627	8169638	+	+	-186				3	21487509	21487518	21487510	21487517	+	+	0
2	15927069	15927078	15927067	15927076	+	-	-2				2	8207073	8207082	8207074	8207081	-	-	0				3	21510336	21510345	21510472	21510479	+	-	-135
2	15963149	15963158	15963147	15963156	+	-	-2				2	8216069	8216078	8216183	8216190	-	+	-113				3	21520339	21520348	21520317	21520324	-	+	23
2	15977398	15977407	15977426	15977435	-	-	28				2	8323995	8324004	8324028	8324035	+	-	-32				3	21523551	21523560	21523446	21523453	-	+	106
2	16013914	16013923	16013914	16013923	-	-	0				2	835869	835878	835870	835877	+	+	0				3	2166421	2166430	2166548	2166555	-	+	-126
2	16017145	16017154	16017228	16017237	+	-	83				2	8430516	8430525	8430519	8430526	+	-	-2				3	21678994	21679003	21678895	21678902	-	+	100
2	16048010	16048019	16048010	16048019	-	-	0				2	8544188	8544197	8544052	8544059	+	-	137				3	21761408	21761417	21761259	21761270	+	-	148
2	16051905	16051914	16051905	16051914	+	+	0				2	8783452	8783461	8783427	8783434	+	-	26				3	21761068	21761077	21761259	21761270	+	-	-192
2	16063723	16063732	16063725	16063734	-	+	2				2	8791745	8791754	8791876	8791883	+	-	-130				3	2176482	2176491	2176446	2176453	+	-	37
2	16082317	16082326	16082315	16082324	+	-	-2				2	8831589	8831598	8831541	8831550	-	+	48				3	21817647	21817656	21817526	21817537	-	+	120
2	1609968	1609977	1609982	1609991	+	+	14				2	8839916	8839925	8839840	8839847	-	+	77				3	21931629	21931638	21931630	21931637	-	-	0
2	16244585	16244594	16244617	16244626	-	+	32				2	8853057	8853066	8853058	8853065	+	+	0				3	219583	219592	219584	219591	-	+	0
2	16292648	16292657	16292646	16292655	+	-	-2				2	8912309	8912318	8912314	8912321	+	-	-4				3	21969564	21969573	21969565	21969572	+	+	0
2	16293110	16293119	16293127	16293136	+	+	17				2	8913722	8913731	8913586	8913593	+	+	137				3	22129512	22129521	22129650	22129661	+	-	-139
2	16336175	16336184	16336175	16336184	+	+	0				2	8933331	8933340	8933330	8933337	-	+	2				3	22150673	22150682	22150674	22150681	-	-	0
2	16349485	16349494	16349487	16349496	-	+	2				2	8943021	8943030	8942862	8942869	-	-	160				3	2215614	2215623	2215615	2215622	-	-	0
2	16365952	16365961	16365952	16365961	-	-	0				2	8970820	8970829	8970763	8970774	-	-	56				3	22231616	22231625	22231619	22231626	+	-	-2
2	1640248	1640257	1640248	1640257	-	-	0				2	8993002	8993011	8993004	8993011	-	-	-1				3	22257201	22257210	22257301	22257308	-	-	-99
2	16474010	16474019	16474010	16474019	-	-	0				2	909026	909035	909027	909034	-	-	0				3	22326231	22326240	22326228	22326235	-	-	4
2	16529384	16529393	16529384	16529393	+	+	0				2	919250	919259	919293	919304	+	-	-44				3	22327947	22327956	22328081	22328088	+	+	-133
2	16540851	16540860	16540849	16540858	+	-	-2				2	9198498	9198507	9198499	9198506	-	-	0				3	22400453	22400462	22400380	22400387	+	-	74
2	16548243	16548252	16548243	16548252	-	-	0				2	9266526	9266535	9266527	9266534	-	-	0				3	22432197	22432206	22432327	22432334	+	-	-129
2	16553110	16553119	16553108	16553117	+	-	-2				2	9326377	9326386	9326378	9326385	-	-	0				3	22635334	22635343	22635335	22635342	-	-	0
2	16587024	16587033	16587024	16587033	-	-	0				2	9370659	9370668	9370660	9370667	+	+	0				3	22804634	22804643	22804757	22804764	+	-	-122
2	16607933	16607942	16607940	16607949	+	+	7				2	9454316	9454325	9454357	9454364	-	-	-40				3	22817806	22817815	22817943	22817954	-	-	-138
2	16612591	16612600	16612591	16612600	-	-	0				2	9487384	9487393	9487387	9487394	+	-	-2				3	22823440	22823449	22823517	22823528	-	+	-78
2	16622490	16622499	16622492	16622501	-	+	2				2	9517577	9517586	9517557	9517564	-	-	21				3	22859495	22859504	22859494	22859501	-	+	2
2	16623207	16623216	16623170	16623179	+	+	-37				2	9577765	9577774	9577766	9577773	+	+	0				3	22878682	22878691	22878683	22878690	+	+	0
2	16640277	16640286	16640246	16640255	-	-	-31				2	9631570	9631579	9631632	9631641	-	+	-62				3	22906460	22906469	22906417	22906424	-	-	44
2	16642616	16642625	16642618	16642627	-	+	2				2	9680387	9680396	9680415	9680422	+	-	-27				3	22917511	22917520	22917514	22917521	+	-	-2
2	16664573	16664582	16664571	16664580	+	-	-2				2	9680842	9680851	9680926	9680933	+	+	-83				3	22951404	22951413	22951475	22951486	+	-	-72
2	16680691	16680700	16680691	16680698	+	-	-1				2	9702787	9702796	9702790	9702797	+	-	-2				3	22991240	22991249	22991242	22991249	+	-	-1
2	16696933	16696942	16696946	16696955	+	-	13				2	9703797	9703806	9703829	9703840	+	+	-33				3	2308681	2308690	2308797	2308804	+	-	-115
2	16706136	16706145	16706090	16706099	-	-	-46				2	9710449	9710458	9710644	9710651	+	-	-194				3	23089353	23089362	23089480	23089487	-	+	-126
2	16757341	16757350	16757273	16757282	+	-	-68				2	9746482	9746491	9746629	9746636	-	+	-146				3	23140066	23140075	23140067	23140074	-	-	0
2	16759139	16759148	16759137	16759146	+	-	-2				2	9749380	9749389	9749120	9749127	-	-	261				3	23159085	23159094	23159052	23159059	-	+	34
2	16760834	16760843	16760813	16760822	-	-	-21				2	9792129	9792138	9792130	9792137	-	-	0				3	23166132	23166141	23166133	23166140	+	+	0
2	16819326	16819335	16819326	16819335	-	-	0				2	9840516	9840525	9840458	9840465	+	+	59				3	23175652	23175661	23175653	23175660	-	-	0
2	16822232	16822241	16822211	16822220	-	-	-21				2	9908479	9908488	9908480	9908487	+	+	0				3	23197379	23197388	23197380	23197387	+	+	0
2	16833355	16833364	16833471	16833478	-	+	115				2	9908957	9908966	9908958	9908965	-	-	0				3	23210886	23210895	23210863	23210870	+	-	24
2	16883158	16883167	16883156	16883165	+	-	-2				2	9916589	9916598	9916394	9916403	+	-	195				3	23276516	23276525	23276517	23276524	-	-	0
2	16885834	16885843	16885834	16885843	+	+	0				2	9924716	9924725	9924841	9924850	+	-	-125				3	23294604	23294613	23294731	23294738	-	+	-126
2	16930787	16930796	16930789	16930798	-	+	2				2	9935260	9935269	9935215	9935224	-	-	45				3	2332228	2332237	2332229	2332236	+	+	0
2	16948557	16948566	16948557	16948566	+	+	0				2	9992992	9993001	9993086	9993095	+	+	-94				3	23324422	23324431	23324379	23324390	+	+	42
2	17032302	17032311	17032302	17032311	-	-	0				3	10022682	10022691	10022685	10022692	+	-	-2				3	23332817	23332826	23332808	23332815	-	+	10
2	17044943	17044952	17044943	17044952	-	-	0				3	10047456	10047465	10047394	10047401	+	-	63				3	23426913	23426922	23426896	23426903	+	+	18
2	17082834	17082843	17082832	17082841	+	-	-2				3	10067672	10067681	10067640	10067647	+	-	33				3	23458587	23458596	23458414	23458425	+	+	172
2	17087293	17087302	17087293	17087302	+	+	0				3	10073757	10073766	10073776	10073783	-	+	-18				3	2475628	2475637	2475629	2475636	+	+	0
2	17126176	17126185	17126176	17126185	-	-	0				3	10128165	10128174	10128015	10128022	+	-	151				3	2476382	2476391	2476430	2476441	-	-	-49
2	17137340	17137349	17137340	17137349	-	-	0				3	10137741	10137750	10137621	10137630	+	+	120				3	2742877	2742886	2742878	2742885	-	-	0
2	17153736	17153745	17153703	17153712	-	-	-33				3	1034744	1034753	1034654	1034661	-	-	91				3	2891590	2891599	2891370	2891377	+	-	221
2	17164629	17164638	17164629	17164638	-	-	0				3	10517979	10517988	10518062	10518073	-	+	-84				3	295744	295753	295661	295668	+	-	84
2	1717702	1717711	1717674	1717683	-	+	-28				3	10524149	10524158	10524063	10524070	-	-	87				3	2971614	2971623	2971615	2971622	+	+	0
2	17189218	17189227	17189220	17189229	-	+	2				3	1080650	1080659	1080898	1080907	-	+	-248				3	2983860	2983869	2983906	2983917	+	-	-47
2	17199517	17199526	17199539	17199548	-	+	22				3	1086746	1086755	1086747	1086754	+	+	0				3	3065716	3065725	3065601	3065608	-	-	116
2	17199932	17199941	17199975	17199984	+	+	43				3	10876144	10876153	10876147	10876154	+	-	-2				3	3090110	3090119	3090111	3090118	+	+	0
2	17211447	17211456	17211518	17211525	-	+	70				3	1120970	1120979	1120973	1120980	+	-	-2				3	3181576	3181585	3181428	3181435	-	-	149
2	17251825	17251834	17251825	17251834	-	-	0				3	11249638	11249647	11249740	11249747	+	+	-101				3	3238145	3238154	3238325	3238332	-	-	-179
2	17396639	17396648	17396636	17396645	-	+	-3				3	11384233	11384242	11384232	11384239	-	+	2				3	3238986	3238995	3238986	3238993	-	+	1
2	17421486	17421495	17421486	17421495	-	-	0				3	11510282	11510291	11510283	11510290	+	+	0				3	3298260	3298269	3298359	3298366	+	-	-98
2	17445254	17445263	17445244	17445253	+	-	-10				3	11648506	11648515	11648378	11648389	-	+	127				3	3356128	3356137	3356155	3356162	-	-	-26
2	17446621	17446630	17446623	17446632	-	+	2				3	11798813	11798822	11798814	11798821	-	-	0				3	3417769	3417778	3417694	3417701	-	+	76
2	17464929	17464938	17464929	17464938	+	+	0				3	11812810	11812819	11812807	11812814	-	-	4				3	3428967	3428976	3428970	3428977	+	-	-2
2	17465335	17465344	17465337	17465346	-	+	2				3	11974003	11974012	11974113	11974124	+	+	-111				3	349566	349575	349794	349801	-	-	-227
2	17510255	17510264	17510257	17510264	-	+	1				3	12453987	12453996	12453952	12453959	+	+	36				3	3513156	3513165	3513010	3513021	-	-	145
2	17551308	17551317	17551310	17551319	-	+	2				3	1258689	1258698	1258650	1258659	+	-	39				3	3582821	3582830	3582822	3582829	+	+	0
2	17573449	17573458	17573414	17573421	-	-	-36				3	1269129	1269138	1269130	1269137	-	-	0				3	3587726	3587735	3587725	3587732	-	+	2
2	17615851	17615860	17615851	17615860	-	-	0				3	1291216	1291225	1291252	1291261	+	+	-36				3	3591915	3591924	3591914	3591921	-	+	2
2	17639602	17639611	17639604	17639613	-	+	2				3	1307731	1307740	1307529	1307536	+	+	203				3	3658087	3658096	3658086	3658093	+	+	2
2	17646253	17646262	17646253	17646262	-	-	0				3	132195	132204	132019	132026	-	-	177				3	3698040	3698049	3697935	3697942	+	+	106
2	17649283	17649292	17649285	17649294	-	+	2				3	1352993	1353002	1353201	1353208	-	-	-207				3	3708583	3708592	3708691	3708698	-	+	-107
2	17661944	17661953	17661986	17661995	-	+	42				3	1358872	1358881	1358631	1358638	+	+	242				3	3717918	3717927	3718060	3718071	-	+	-143
2	17667871	17667880	17667924	17667933	+	-	53				3	1362908	1362917	1362785	1362792	-	-	124				3	376593	376602	376592	376599	-	+	2
2	17728537	17728546	17728539	17728548	-	+	2				3	143576	143585	143601	143608	-	+	-24				3	3770636	3770645	3770624	3770631	-	+	13
2	17738930	17738939	17738984	17738993	+	-	54				3	1452512	1452521	1452512	1452519	-	+	1				3	3863698	3863707	3863699	3863706	-	-	0
2	17745405	17745414	17745422	17745431	+	+	17				3	1457165	1457174	1457133	1457144	+	-	31				3	386952	386961	387021	387028	-	-	-68
2	17755091	17755100	17755093	17755102	-	+	2				3	1486806	1486815	1486727	1486736	-	+	79				3	3919325	3919334	3919234	3919241	-	-	92
2	17764216	17764225	17764194	17764203	+	+	-22				3	15226664	15226673	15226582	15226589	-	-	83				3	3923371	3923380	3923576	3923583	+	-	-204
2	17800315	17800324	17800313	17800322	+	-	-2				3	15659535	15659544	15659605	15659614	-	+	-70				3	3957632	3957641	3957668	3957675	+	+	-35
2	17809931	17809940	17809931	17809940	+	+	0				3	1589953	1589962	1589952	1589959	+	+	2				3	3985880	3985889	3985881	3985888	-	+	0
2	17836505	17836514	17836443	17836450	+	-	-63				3	15993261	15993270	15993270	15993277	-	-	-8				3	4008399	4008408	4008400	4008407	-	-	0
2	17847112	17847121	17847150	17847157	-	+	37				3	16037050	16037059	16037052	16037059	+	-	-1				3	401593	401602	401594	401601	+	+	0
2	17891112	17891121	17891052	17891061	-	-	-60				3	16187046	16187055	16187047	16187054	+	+	0				3	4034334	4034343	4034494	4034501	-	-	-159
2	17927133	17927142	17927133	17927142	+	+	0				3	16273799	16273808	16273839	16273846	+	+	-39				3	4083974	4083983	4084167	4084174	+	+	-192
2	18073080	18073089	18073078	18073087	+	-	-2				3	1644464	1644473	1644466	1644473	+	-	-1				3	4119595	4119604	4119595	4119602	-	+	1
2	18143579	18143588	18143579	18143588	+	+	0				3	16475815	16475824	16475817	16475824	+	-	-1				3	4124449	4124458	4124407	4124414	+	-	43
2	18148916	18148925	18148916	18148925	+	+	0				3	1653097	1653106	1653128	1653137	+	-	-31				3	4161365	4161374	4161366	4161373	+	+	0
2	18176389	18176398	18176412	18176421	-	+	23				3	16755642	16755651	16755645	16755652	+	-	-2				3	4162339	4162348	4162340	4162347	+	+	0
2	18188023	18188032	18188025	18188032	-	+	1				3	16789753	16789762	16789754	16789761	-	-	0				3	4240489	4240498	4240420	4240427	-	-	70
2	18193466	18193475	18193549	18193558	-	+	83				3	1679420	1679429	1679237	1679246	-	+	183				3	428445	428454	428515	428522	-	+	-69
2	18202683	18202692	18202683	18202692	-	-	0				3	16912247	16912256	16912201	16912208	-	-	47				3	4312352	4312361	4312528	4312535	+	+	-175
2	18278534	18278543	18278532	18278541	+	-	-2				3	16923424	16923433	16923437	16923444	+	+	-12				3	4496180	4496189	4496181	4496188	-	-	0
2	18320697	18320706	18320697	18320706	-	-	0				3	17095708	17095717	17095643	17095650	+	-	66				3	4510386	4510395	4510410	4510417	-	+	-23
2	18335098	18335107	18335096	18335105	+	-	-2				3	17135583	17135592	17135645	17135654	-	-	-62				3	4541623	4541632	4541716	4541723	+	-	-92
2	18358608	18358617	18358610	18358619	-	+	2				3	17152589	17152598	17152634	17152641	+	+	-44				3	4542203	4542212	4542120	4542127	-	-	84
2	18372731	18372740	18372731	18372740	-	-	0				3	17180159	17180168	17180160	17180167	-	-	0				3	4547932	4547941	4547932	4547939	+	+	1
2	18456810	18456819	18456810	18456819	+	+	0				3	17202054	17202063	17202188	17202197	+	+	-134				3	4616490	4616499	4616454	4616461	+	-	37
2	18521556	18521565	18521556	18521565	+	+	0				3	17204162	17204171	17204155	17204162	+	+	8				3	4655841	4655850	4655972	4655979	+	+	-130
2	18580343	18580352	18580493	18580502	+	-	150				3	17204677	17204686	17204762	17204769	-	+	-84				3	4723926	4723935	4723925	4723932	-	+	2
2	18583965	18583974	18583928	18583937	-	+	-37				3	17285101	17285110	17285264	17285273	+	+	-163				3	4744982	4744991	4744983	4744990	+	+	0
2	18602513	18602522	18602425	18602434	+	-	-88				3	17306875	17306884	17306771	17306780	+	-	104				3	4773324	4773333	4773323	4773330	-	+	2
2	18605835	18605844	18605835	18605844	+	+	0				3	17306875	17306884	17306861	17306868	+	-	15				3	4776135	4776144	4776141	4776148	+	-	-5
2	18628664	18628673	18628664	18628673	+	+	0				3	1736025	1736034	1736026	1736033	+	+	0				3	4840353	4840362	4840355	4840362	-	-	-1
2	18661409	18661418	18661392	18661401	-	-	-17				3	17427936	17427945	17427791	17427798	-	+	146				3	4841114	4841123	4841213	4841220	+	-	-98
2	18688506	18688515	18688506	18688515	-	-	0				3	17442229	17442238	17442254	17442261	-	+	-24				3	4846151	4846160	4846152	4846159	-	-	0
2	18690436	18690445	18690380	18690389	+	+	-56				3	17456311	17456320	17456312	17456319	-	-	0				3	4922013	4922022	4922027	4922034	-	-	-13
2	18699203	18699212	18699219	18699226	-	+	15				3	17547197	17547206	17547180	17547187	+	+	18				3	4995722	4995731	4995773	4995780	+	-	-50
2	18735511	18735520	18735511	18735520	+	+	0				3	17551367	17551376	17551442	17551449	-	+	-74				3	5047116	5047125	5047115	5047122	-	+	2
2	18785116	18785125	18785116	18785125	+	+	0				3	1755449	1755458	1755449	1755456	+	+	1				3	5080805	5080814	5080765	5080772	+	+	41
2	18790609	18790618	18790609	18790618	+	+	0				3	17558116	17558125	17558081	17558090	-	+	35				3	508538	508547	508613	508620	+	-	-74
2	18813516	18813525	18813500	18813507	-	-	-17				3	17567170	17567179	17567176	17567183	-	+	-5				3	5120029	5120038	5119884	5119891	+	+	146
2	18820145	18820154	18820160	18820167	+	+	14				3	17567494	17567503	17567495	17567502	+	+	0				3	5124281	5124290	5124280	5124287	-	+	2
2	18820666	18820675	18820630	18820637	-	-	-37				3	1757444	1757453	1757445	1757452	-	-	0				3	5125557	5125566	5125558	5125565	+	+	0
2	18833183	18833192	18833100	18833107	-	-	-84				3	1759704	1759713	1759660	1759667	-	+	45				3	5125525	5125534	5125558	5125565	+	+	-32
2	18878431	18878440	18878466	18878475	-	-	35				3	17690987	17690996	17690981	17690988	-	-	7				3	5242284	5242293	5242285	5242292	-	-	0
2	18882666	18882675	18882664	18882673	+	-	-2				3	17704687	17704696	17704656	17704665	+	-	31				3	5263823	5263832	5263824	5263831	-	-	0
2	18892607	18892616	18892607	18892616	-	-	0				3	17750554	17750563	17750688	17750699	-	+	-135				3	5272897	5272906	5272927	5272934	-	+	-29
2	18909077	18909086	18909077	18909086	-	-	0				3	17905280	17905289	17905281	17905288	+	+	0				3	5342749	5342758	5342898	5342905	-	+	-148
2	18915590	18915599	18915588	18915597	+	-	-2				3	17947123	17947132	17947124	17947131	-	-	0				3	5358891	5358900	5358823	5358830	+	-	69
2	18922720	18922729	18922720	18922729	-	-	0				3	18003702	18003711	18003705	18003712	+	-	-2				3	536838	536847	536839	536846	-	-	0
2	18947917	18947926	18947869	18947878	-	-	-48				3	18014378	18014387	18014379	18014386	+	+	0				3	5445584	5445593	5445528	5445535	-	-	57
2	18977812	18977821	18977872	18977881	+	-	60				3	18038260	18038269	18038263	18038270	+	-	-2				3	545746	545755	545664	545671	+	-	83
2	18981377	18981386	18981423	18981432	-	+	46				3	18092372	18092381	18092357	18092366	-	+	15				3	5470482	5470491	5470485	5470492	+	-	-2
2	19018278	19018287	19018278	19018287	-	-	0				3	18155268	18155277	18155269	18155276	+	+	0				3	5504644	5504653	5504645	5504652	+	+	0
2	19021009	19021018	19020898	19020907	+	+	-111				3	18155268	18155277	18155334	18155345	+	+	-67				3	5565187	5565196	5565188	5565195	-	-	0
2	19027890	19027899	19027890	19027899	-	-	0				3	18155796	18155805	18155797	18155804	-	-	0				3	5598719	5598728	5598720	5598727	+	+	0
2	19028681	19028690	19028694	19028703	+	-	13				3	18161312	18161321	18161193	18161200	+	-	120				3	5662154	5662163	5662177	5662184	+	+	-22
2	19052357	19052366	19052357	19052366	+	+	0				3	18205475	18205484	18205476	18205483	+	+	0				3	5686650	5686659	5686651	5686658	-	-	0
2	19095046	19095055	19095046	19095055	-	-	0				3	1822953	1822962	1822954	1822961	-	-	0				3	5694370	5694379	5694371	5694378	-	-	0
2	19095854	19095863	19095890	19095899	+	-	36				3	18262384	18262393	18262385	18262392	-	-	0				3	5719061	5719070	5719062	5719069	-	-	0
2	19109216	19109225	19109251	19109260	+	-	35				3	1836397	1836406	1836504	1836511	+	-	-106				3	5763499	5763508	5763409	5763416	-	-	91
2	19132567	19132576	19132567	19132576	+	+	0				3	1842119	1842128	1842161	1842168	-	-	-41				3	5804354	5804363	5804356	5804363	+	-	-1
2	19153911	19153920	19153936	19153943	+	+	24				3	18465001	18465010	18465002	18465009	+	+	0				3	5843817	5843826	5843818	5843825	-	-	0
2	19163733	19163742	19163733	19163742	-	-	0				3	18465365	18465374	18465366	18465373	+	+	0				3	5862732	5862741	5862637	5862644	-	-	96
2	19190652	19190661	19190725	19190734	-	-	73				3	18480385	18480394	18480386	18480393	+	+	0				3	5991416	5991425	5991415	5991422	-	+	2
2	19249884	19249893	19249884	19249893	-	-	0				3	1848761	1848770	1848762	1848769	+	+	0				3	5995607	5995616	5995608	5995615	-	-	0
2	1926626	1926635	1926624	1926633	+	-	-2				3	18496335	18496344	18496374	18496383	-	+	-39				3	6089075	6089084	6089055	6089062	-	-	21
2	19288943	19288952	19288941	19288950	+	-	-2				3	18516885	18516894	18516885	18516892	-	+	1				3	6099826	6099835	6099827	6099834	+	+	0
2	19291812	19291821	19291814	19291823	-	+	2				3	18518474	18518483	18518484	18518491	-	+	-9				3	6119566	6119575	6119625	6119632	-	-	-58
2	19299030	19299039	19299074	19299083	-	+	44				3	18559266	18559275	18559351	18559358	+	-	-84				3	6153791	6153800	6153794	6153801	+	-	-2
2	19316242	19316251	19316244	19316253	-	+	2				3	18563349	18563358	18563350	18563357	-	-	0				3	6174125	6174134	6174126	6174133	-	-	0
2	19316894	19316903	19316894	19316903	+	+	0				3	18572717	18572726	18572788	18572795	+	+	-70				3	6190635	6190644	6190682	6190689	+	-	-46
2	19326549	19326558	19326547	19326556	+	-	-2				3	18821110	18821119	18821113	18821120	+	-	-2				3	6259164	6259173	6259159	6259166	-	+	6
2	19335544	19335553	19335544	19335553	-	-	0				3	18855235	18855244	18855248	18855255	+	-	-12				3	6346313	6346322	6346315	6346322	+	-	-1
2	19371266	19371275	19371154	19371163	-	+	-112				3	18861908	18861917	18861909	18861916	+	+	0				3	639544	639553	639532	639539	-	-	13
2	19407132	19407141	19407158	19407165	-	+	25				3	18863787	18863796	18863749	18863756	+	-	39				3	6435841	6435850	6435844	6435851	+	-	-2
2	19433686	19433695	19433667	19433676	-	-	-19				3	18882287	18882296	18882288	18882295	+	+	0				3	648597	648606	648598	648605	+	+	0
2	19467612	19467621	19467612	19467621	+	+	0				3	18910048	18910057	18909928	18909939	+	-	119				3	6557122	6557131	6557150	6557157	-	-	-27
2	19486364	19486373	19486366	19486375	-	+	2				3	18977230	18977239	18977291	18977298	+	+	-60				3	6639753	6639762	6639732	6639743	+	-	20
2	19543462	19543471	19543518	19543525	+	-	55				3	18994128	18994137	18994128	18994135	-	+	1				3	6651632	6651641	6651472	6651479	+	-	161
2	19545694	19545703	19545694	19545703	-	-	0				3	19024942	19024951	19025022	19025029	-	-	-79				3	6678704	6678713	6678794	6678801	-	+	-89
2	19602465	19602474	19602471	19602478	-	+	5				3	19069018	19069027	19069021	19069028	+	-	-2				3	6716822	6716831	6716777	6716784	-	+	46
2	19608004	19608013	19608006	19608015	-	+	2				3	19079043	19079052	19079046	19079053	+	-	-2				3	6720054	6720063	6720055	6720062	-	-	0
2	19641011	19641020	19641011	19641020	+	+	0				3	19079708	19079717	19079583	19079592	-	+	125				3	6777386	6777395	6777387	6777394	+	+	0
2	19643869	19643878	19643927	19643936	+	+	58				3	19115205	19115214	19115267	19115278	-	+	-63				3	6804815	6804824	6804861	6804868	+	+	-45
2	19649092	19649101	19649092	19649101	+	+	0				3	19168443	19168452	19168444	19168451	-	-	0				3	6805278	6805287	6805251	6805258	+	+	28
2	214607	214616	214607	214616	+	+	0				3	19197562	19197571	19197561	19197568	-	+	2				3	6841969	6841978	6841970	6841977	-	-	0
2	216749	216758	216749	216758	-	-	0				3	19256765	19256774	19256895	19256902	-	+	-129				3	6902354	6902363	6902355	6902362	-	-	0
2	2198299	2198308	2198335	2198342	+	+	35				3	19281263	19281272	19281421	19281428	+	+	-157				3	6934143	6934152	6934074	6934081	+	+	70
2	2201103	2201112	2201103	2201112	-	-	0				3	19312171	19312180	19312247	19312258	-	+	-77				3	6949428	6949437	6949429	6949436	-	-	0
2	2269461	2269470	2269461	2269470	-	-	0				3	193583	193592	193582	193589	-	+	2				3	6980417	6980426	6980206	6980217	+	-	210
2	2289727	2289736	2289727	2289736	-	-	0				3	19353612	19353621	19353613	19353620	+	+	0				3	7082654	7082663	7082655	7082662	+	-	0
2	2362280	2362289	2362280	2362289	+	+	0				3	19353612	19353621	19353885	19353892	+	-	-272				3	7086540	7086549	7086656	7086663	-	-	-115
2	252965	252974	252965	252974	+	+	0				3	19393793	19393802	19393817	19393824	+	+	-23				3	7087427	7087436	7087380	7087387	-	+	48
2	259116	259125	259116	259125	-	-	0				3	19449136	19449145	19449136	19449143	+	+	1				3	7096454	7096463	7096487	7096498	+	-	-34
2	268881	268890	268855	268864	+	-	-26				3	19469297	19469306	19469298	19469305	-	-	0				3	7111817	7111826	7111746	7111757	+	+	70
2	273703	273712	273703	273710	+	-	-1				3	19472832	19472841	19472832	19472839	-	+	1				3	7282546	7282555	7282624	7282631	+	-	-77
2	2843334	2843343	2843303	2843310	-	-	-32				3	19475769	19475778	19475611	19475618	-	+	159				3	7312763	7312772	7312789	7312796	-	+	-25
2	2921468	2921477	2921470	2921479	-	+	2				3	1952495	1952504	1952542	1952549	-	-	-46				3	7502012	7502021	7502015	7502022	+	-	-2
2	2924374	2924383	2924374	2924383	+	+	0				3	19535594	19535603	19535594	19535601	+	+	1				3	7503412	7503421	7503535	7503542	+	-	-122
2	299351	299360	299351	299360	+	+	0				3	19535541	19535550	19535594	19535601	-	+	-52				3	7593381	7593390	7593382	7593389	+	+	0
2	347468	347477	347470	347479	-	+	2				3	19587545	19587554	19587622	19587631	-	-	-77				3	7644240	7644249	7644243	7644250	-	-	-2
2	383110	383119	383110	383119	-	-	0				3	19598688	19598697	19598754	19598761	-	-	-65				3	7666791	7666800	7666711	7666718	-	-	81
2	383633	383642	383631	383640	+	-	-2				3	19633390	19633399	19633392	19633399	+	-	-1				3	7797953	7797962	7798051	7798058	-	-	-97
2	392141	392150	392139	392148	+	-	-2				3	197073	197082	197074	197081	-	-	0				3	7810194	7810203	7810293	7810300	-	-	-98
2	499815	499824	499815	499824	+	+	0				3	19706842	19706851	19706851	19706858	+	+	-8				3	7880512	7880521	7880474	7880481	+	-	39
2	506603	506612	506603	506612	-	-	0				3	19720036	19720045	19720085	19720094	+	+	-49				3	7906906	7906915	7906943	7906950	-	-	-36
2	509837	509846	509895	509904	+	-	58				3	19728057	19728066	19728132	19728139	-	-	-74				3	7911268	7911277	7911318	7911325	-	-	-49
2	511986	511995	512012	512021	+	+	26				3	19728565	19728574	19728566	19728573	+	+	0				3	7915277	7915286	7915276	7915283	+	+	2
2	511986	511995	512036	512045	+	+	50				3	19749859	19749868	19749860	19749867	+	+	0				3	8044516	8044525	8044444	8044455	-	+	71
2	527930	527939	527928	527937	+	-	-2				3	19782998	19783007	19782999	19783006	+	+	0				3	8213514	8213523	8213515	8213522	-	-	0
2	5676077	5676086	5676022	5676031	+	+	-55				3	19791451	19791460	19791594	19791601	+	+	-142				3	8290217	8290226	8290218	8290225	-	-	0
2	5694316	5694325	5694241	5694248	+	-	-76				3	19910552	19910561	19910553	19910560	-	-	0				3	8500622	8500631	8500623	8500630	+	+	0
2	6308664	6308673	6308662	6308671	+	-	-2				3	19940588	19940597	19940650	19940661	+	+	-63				3	8551385	8551394	8551544	8551551	+	+	-158
2	6354701	6354710	6354602	6354611	-	+	-99				3	19996360	19996369	19996503	19996510	+	-	-142				3	8602238	8602247	8602243	8602250	+	-	-4
2	6371163	6371172	6371163	6371172	-	-	0				3	19999755	19999764	19999651	19999658	+	-	105				3	8685423	8685432	8685424	8685431	-	-	0
2	6400424	6400433	6400424	6400433	-	-	0				3	20064999	20065008	20065017	20065024	-	+	-17				3	877543	877552	877546	877553	+	-	-2
2	640898	640907	640900	640909	-	+	2				3	20116973	20116982	20116998	20117007	-	-	-25				3	8900556	8900565	8900555	8900562	-	+	2
2	6485644	6485653	6485644	6485651	+	-	-1				3	20141685	20141694	20141665	20141672	-	+	21				3	8908724	8908733	8908638	8908649	-	-	85
2	6587329	6587338	6587387	6587394	+	+	57				3	20143149	20143158	20143150	20143157	+	+	0				3	8923173	8923182	8923048	8923059	+	-	124
2	6893680	6893689	6893680	6893689	+	+	0				3	20293424	20293433	20293286	20293293	-	+	139				3	8943288	8943297	8943339	8943350	+	+	-52
2	6898945	6898954	6898945	6898954	+	+	0				3	20293424	20293433	20293583	20293592	-	-	-159				3	9148561	9148570	9148380	9148387	-	+	182
2	6900049	6900058	6900049	6900058	-	-	0				3	20303327	20303336	20303026	20303035	-	+	301				3	9165034	9165043	9164922	9164933	+	+	111
2	7150362	7150371	7150362	7150371	+	+	0				3	20347772	20347781	20347771	20347778	-	+	2				3	9269061	9269070	9268900	9268911	+	+	160
2	7208861	7208870	7208861	7208870	+	+	0				3	20358284	20358293	20358181	20358188	+	-	104				3	9338858	9338867	9338859	9338866	-	-	0
2	7523044	7523053	7523029	7523038	+	-	-15				3	20378262	20378271	20378259	20378266	-	+	4				3	9395833	9395842	9395805	9395812	+	-	29
2	7558932	7558941	7558934	7558943	-	+	2				3	20394861	20394870	20394839	20394850	+	-	21				3	9464975	9464984	9464976	9464983	-	-	0
2	7588321	7588330	7588227	7588234	+	-	-95				3	204539	204548	204303	204312	-	-	236				3	949249	949258	949356	949363	+	+	-106
2	7603781	7603790	7603724	7603733	+	+	-57				3	20501861	20501870	20501803	20501810	-	+	59				3	9719837	9719846	9719905	9719916	-	+	-69
2	7630088	7630097	7630088	7630097	-	-	0				3	20534667	20534676	20534633	20534644	-	+	33				3	9737565	9737574	9737568	9737575	+	-	-2
2	7703815	7703824	7703817	7703826	-	+	2				3	20540917	20540926	20540992	20541001	+	-	-75				3	9801109	9801118	9801110	9801117	-	+	0
2	7727474	7727483	7727474	7727483	+	+	0				3	20632845	20632854	20632706	20632715	+	-	139				3	9832317	9832326	9832325	9832336	-	-	-9
2	7802543	7802552	7802543	7802552	+	+	0				3	20639707	20639716	20639710	20639717	+	-	-2				3	9835144	9835153	9835026	9835037	-	+	117
2	7910302	7910311	7910328	7910337	-	+	26				3	20644020	20644029	20643988	20643997	-	+	32				3	9912064	9912073	9912129	9912136	-	-	-64
2	7919483	7919492	7919481	7919490	+	-	-2				3	20644916	20644925	20644915	20644922	-	+	2				3	9981474	9981483	9981477	9981484	+	-	-2
2	800812	800821	800812	800821	-	-	0				3	20720816	20720825	20720925	20720932	+	-	-108				4	10148825	10148834	10148927	10148934	+	+	-101
2	801388	801397	801388	801397	+	+	0				3	20775787	20775796	20775839	20775846	+	-	-51				4	10223702	10223711	10223720	10223727	-	-	-17
2	8093198	8093207	8093155	8093164	+	+	-43				3	2083333	2083342	2083336	2083343	+	-	-2				4	10275361	10275370	10275244	10275251	+	+	118
2	8122918	8122927	8122918	8122927	+	+	0				3	20857354	20857363	20857326	20857333	-	-	29				4	10288446	10288455	10288602	10288609	+	+	-155
2	8139607	8139616	8139596	8139603	+	+	-12				3	20872456	20872465	20872585	20872592	-	-	-128				4	10309568	10309577	10309468	10309479	-	+	99
2	8158176	8158185	8158174	8158183	+	-	-2				3	20879650	20879659	20879650	20879657	-	+	1				4	10328316	10328325	10328376	10328383	-	+	-59
2	8169442	8169451	8169442	8169451	+	+	0				3	20915119	20915128	20914902	20914909	-	-	218				4	10352060	10352069	10352065	10352072	-	-	-4
2	8179828	8179837	8179828	8179837	-	-	0				3	21007883	21007892	21007782	21007789	-	+	102				4	10352482	10352491	10352483	10352490	-	-	0
2	8216069	8216078	8216146	8216153	-	-	76				3	21101105	21101114	21101065	21101074	+	-	40				4	10352482	10352491	10352806	10352817	-	+	-325
2	8229632	8229641	8229634	8229643	-	+	2				3	21236854	21236863	21236960	21236969	+	-	-106				4	10366221	10366230	10366340	10366351	-	-	-120
2	8230892	8230901	8230805	8230814	-	+	-87				3	21295527	21295536	21295423	21295430	-	-	105				4	10414396	10414405	10414386	10414393	-	+	11
2	8323995	8324004	8324050	8324059	+	+	55				3	21309937	21309946	21309803	21309810	-	+	135				4	10421381	10421390	10421424	10421431	-	-	-42
2	835869	835878	835869	835878	+	+	0				3	2132628	2132637	2132770	2132779	+	+	-142				4	10459450	10459459	10459215	10459226	-	-	234
2	8430516	8430525	8430518	8430527	-	+	2				3	21344224	21344233	21344225	21344232	-	-	0				4	10593244	10593253	10593245	10593252	-	-	0
2	8498306	8498315	8498308	8498317	-	+	2				3	21415184	21415193	21415187	21415194	-	-	-2				4	10612191	10612200	10612192	10612199	-	-	0
2	8498841	8498850	8498841	8498850	-	-	0				3	21430549	21430558	21430453	21430462	+	-	96				4	1072441	1072450	1072490	1072497	+	-	-48
2	8505322	8505331	8505324	8505333	-	+	2				3	2143399	2143408	2143422	2143429	+	-	-22				4	10850048	10850057	10850188	10850195	-	-	-139
2	853004	853013	853004	853013	+	+	0				3	21469091	21469100	21469180	21469189	+	+	-89				4	10861340	10861349	10861373	10861380	-	-	-32
2	8544188	8544197	8544190	8544199	-	+	2				3	21510336	21510345	21510457	21510466	+	+	-121				4	10899323	10899332	10899300	10899307	+	-	24
2	8607025	8607034	8607025	8607034	-	-	0				3	21520339	21520348	21520317	21520324	-	+	23				4	10992328	10992337	10992331	10992338	+	-	-2
2	8628823	8628832	8628803	8628812	-	-	-20				3	21523551	21523560	21523446	21523453	-	+	106				4	11304614	11304623	11304797	11304804	+	-	-182
2	8637032	8637041	8637115	8637122	-	+	82				3	21554142	21554151	21554170	21554177	-	+	-27				4	11417312	11417321	11417313	11417320	-	-	0
2	8637066	8637075	8637115	8637122	-	-	48				3	2157756	2157765	2157757	2157764	-	-	0				4	11444750	11444759	11444771	11444778	-	-	-20
2	8791745	8791754	8791863	8791872	+	+	118				3	2166421	2166430	2166532	2166541	-	-	-111				4	11472893	11472902	11472896	11472903	+	-	-2
2	8831589	8831598	8831589	8831598	-	-	0				3	21678994	21679003	21678995	21679002	-	-	0				4	11594973	11594982	11594974	11594981	-	-	0
2	8839916	8839925	8839841	8839850	-	-	-75				3	21693980	21693989	21693901	21693908	-	+	80				4	11637841	11637850	11637818	11637829	+	-	22
2	8853057	8853066	8853057	8853066	+	+	0				3	21746333	21746342	21746369	21746378	+	-	-36				4	11662448	11662457	11662606	11662613	-	-	-157
2	8913722	8913731	8913724	8913733	-	+	2				3	2175805	2175814	2175895	2175904	+	-	-90				4	11664563	11664572	11664564	11664571	+	+	0
2	8970820	8970829	8970818	8970827	+	-	-2				3	21761068	21761077	21761160	21761167	+	-	-91				4	11746222	11746231	11746212	11746219	-	-	11
2	9062560	9062569	9062560	9062569	+	+	0				3	21761408	21761417	21761160	21761167	+	-	249				4	1176331	1176340	1176387	1176394	-	+	-55
2	909026	909035	909026	909035	-	-	0				3	2176482	2176491	2176446	2176453	+	-	37				4	11880639	11880648	11880640	11880647	+	+	0
2	9130278	9130287	9130278	9130287	+	+	0				3	21817647	21817656	21817526	21817537	-	-	120				4	11880617	11880626	11880640	11880647	+	+	-22
2	9132525	9132534	9132525	9132534	+	+	0				3	21871347	21871356	21871350	21871357	+	-	-2				4	11890221	11890230	11890227	11890234	+	-	-5
2	9140792	9140801	9140794	9140801	-	+	1				3	21931629	21931638	21931630	21931637	-	-	0				4	11897487	11897496	11897436	11897443	-	-	52
2	919250	919259	919250	919259	+	+	0				3	219583	219592	219509	219516	-	-	75				4	12012435	12012444	12012541	12012548	+	+	-105
2	9238511	9238520	9238498	9238507	+	+	-13				3	21969564	21969573	21969565	21969572	+	+	0				4	12018352	12018361	12018366	12018373	+	+	-13
2	9261164	9261173	9261166	9261175	-	+	2				3	21986440	21986449	21986480	21986487	+	-	-39				4	12079970	12079979	12079911	12079918	+	-	60
2	9266526	9266535	9266524	9266533	+	-	-2				3	22129512	22129521	22129650	22129661	+	+	-139				4	12086065	12086074	12085892	12085899	-	-	174
2	9326377	9326386	9326377	9326386	-	-	0				3	2214852	2214861	2214853	2214860	-	-	0				4	12233320	12233329	12233331	12233338	+	+	-10
2	9370659	9370668	9370659	9370668	+	+	0				3	22150673	22150682	22150737	22150744	-	+	-63				4	12317616	12317625	12317755	12317762	-	+	-138
2	9487384	9487393	9487426	9487433	-	+	41				3	2215614	2215623	2215615	2215622	-	-	0				4	12327406	12327415	12327408	12327415	+	-	-1
2	9517139	9517148	9517137	9517146	+	-	-2				3	22197241	22197250	22197500	22197507	+	-	-258				4	12345645	12345654	12345442	12345449	+	-	204
2	9577765	9577774	9577695	9577704	+	+	-70				3	22209259	22209268	22209176	22209183	-	-	84				4	12380085	12380094	12380146	12380153	+	-	-60
2	9593808	9593817	9593840	9593847	+	-	31				3	22231616	22231625	22231679	22231688	+	+	-63				4	12412239	12412248	12412250	12412257	-	+	-10
2	9615467	9615476	9615467	9615476	-	-	0				3	22257201	22257210	22257202	22257209	-	-	0				4	12487900	12487909	12488037	12488048	-	+	-138
2	9631570	9631579	9631596	9631605	-	-	26				3	22326231	22326240	22326228	22326235	-	-	4				4	12501698	12501707	12501701	12501708	-	-	-2
2	965475	965484	965473	965482	+	-	-2				3	22327947	22327956	22328103	22328110	+	-	-155				4	12502223	12502232	12502190	12502197	+	-	34
2	9660845	9660854	9660845	9660854	+	+	0				3	22374214	22374223	22374215	22374222	-	-	0				4	12536878	12536887	12536878	12536885	-	+	1
2	9680387	9680396	9680396	9680405	+	+	9				3	22400453	22400462	22400363	22400372	+	-	90				4	12573508	12573517	12573508	12573515	-	+	1
2	9680387	9680396	9680414	9680423	-	+	27				3	22457974	22457983	22457973	22457980	-	+	2				4	12727221	12727230	12727220	12727227	-	+	2
2	9703797	9703806	9703799	9703808	-	+	2				3	22552648	22552657	22552649	22552656	-	-	0				4	12777468	12777477	12777634	12777645	-	-	-167
2	9710449	9710458	9710558	9710567	-	+	109				3	22602741	22602750	22602941	22602950	-	+	-200				4	12777468	12777477	12777634	12777645	-	-	-167
2	9746482	9746491	9746482	9746491	-	-	0				3	22712179	22712188	22712363	22712372	-	-	-184				4	12831137	12831146	12831140	12831147	+	-	-2
2	9749380	9749389	9749380	9749389	-	-	0				3	22798417	22798426	22798320	22798327	-	+	98				4	12836815	12836824	12836818	12836825	+	-	-2
2	9792129	9792138	9792127	9792136	+	-	-2				3	22804634	22804643	22804757	22804764	+	-	-122				4	12936964	12936973	12936904	12936911	+	+	61
2	9840516	9840525	9840518	9840527	-	+	2				3	22817806	22817815	22817917	22817926	-	+	-111				4	12985018	12985027	12985023	12985030	+	+	-4
2	9888409	9888418	9888342	9888349	-	+	-68				3	22823440	22823449	22823457	22823468	-	+	-18				4	13022831	13022840	13022894	13022901	-	+	-62
2	9889254	9889263	9889254	9889263	-	-	0				3	22859495	22859504	22859496	22859503	-	-	0				4	13023727	13023736	13023633	13023640	-	+	95
2	9908479	9908488	9908479	9908488	+	+	0				3	22878682	22878691	22878685	22878692	+	-	-2				4	13055664	13055673	13055521	13055532	-	-	142
2	9908957	9908966	9908957	9908966	-	-	0				3	22880099	22880108	22880078	22880085	-	-	22				4	1308604	1308613	1308603	1308610	+	+	2
2	9916856	9916865	9916856	9916865	-	-	0				3	22886650	22886659	22886771	22886780	+	+	-121				4	13129433	13129442	13129433	13129440	-	+	1
2	9924716	9924725	9924718	9924727	-	+	2				3	2288758	2288767	2288730	2288737	+	-	29				4	13190409	13190418	13190410	13190417	+	+	0
2	9935704	9935713	9935702	9935711	+	-	-2				3	22906460	22906469	22906515	22906522	-	-	-54				4	133223	133232	133057	133064	-	+	167
2	998424	998433	998424	998433	+	+	0				3	22917511	22917520	22917514	22917521	+	-	-2				4	1329374	1329383	1329375	1329382	+	+	0
3	10022682	10022691	10022682	10022691	+	+	0				3	22946055	22946064	22946018	22946025	-	+	38				4	13393541	13393550	13393522	13393529	+	-	20
3	10047456	10047465	10047499	10047506	+	+	42				3	22951404	22951413	22951475	22951486	+	+	-72				4	13461001	13461010	13461074	13461081	+	+	-72
3	10053906	10053915	10053908	10053917	-	+	2				3	22985441	22985450	22985444	22985451	+	-	-2				4	13463265	13463274	13463214	13463225	-	-	50
3	10067672	10067681	10067752	10067761	-	+	80				3	22991240	22991249	22991242	22991249	+	-	-1				4	13501426	13501435	13501412	13501419	-	-	15
3	10137741	10137750	10137743	10137752	-	+	2				3	2308681	2308690	2308684	2308691	+	-	-2				4	13504893	13504902	13504860	13504867	+	+	34
3	10138196	10138205	10138198	10138207	-	+	2				3	23140066	23140075	23140067	23140074	-	-	0				4	13504893	13504902	13504860	13504867	+	+	34
3	1020265	1020274	1020215	1020224	-	+	-50				3	23145568	23145577	23145569	23145576	+	+	0				4	13533144	13533153	13533088	13533095	+	+	57
3	10254460	10254469	10254460	10254469	-	-	0				3	23166132	23166141	23166133	23166140	+	+	0				4	13658801	13658810	13658804	13658811	+	-	-2
3	10255817	10255826	10255764	10255773	-	-	-53				3	23168373	23168382	23168376	23168383	+	-	-2				4	13675022	13675031	13674996	13675003	-	+	27
3	10303880	10303889	10303911	10303918	-	+	30				3	23175652	23175661	23175653	23175660	-	-	0				4	13686065	13686074	13686000	13686007	-	-	66
3	10318366	10318375	10318366	10318375	-	-	0				3	23197379	23197388	23197380	23197387	+	+	0				4	13686065	13686074	13685988	13685995	-	-	78
3	10330335	10330344	10330335	10330344	+	+	0				3	23210886	23210895	23210831	23210840	+	+	55				4	13729282	13729291	13729256	13729263	+	+	27
3	1034744	1034753	1034744	1034753	-	-	0				3	23240867	23240876	23240940	23240949	+	+	-73				4	13742153	13742162	13742154	13742161	-	-	0
3	10365260	10365269	10365260	10365269	-	-	0				3	23276516	23276525	23276517	23276524	-	-	0				4	13911481	13911490	13911488	13911495	+	-	-6
3	10431557	10431566	10431545	10431552	+	+	-13				3	2332228	2332237	2332229	2332236	+	+	0				4	13965253	13965262	13965307	13965318	-	+	-55
3	10517979	10517988	10517966	10517975	-	-	-13				3	23324422	23324431	23324379	23324390	+	-	42				4	13998458	13998467	13998570	13998577	-	-	-111
3	10524149	10524158	10524149	10524158	-	-	0				3	23426913	23426922	23426896	23426903	+	+	18				4	14001312	14001321	14001169	14001176	+	-	144
3	1073513	1073522	1073515	1073524	-	+	2				3	2349113	2349122	2349017	2349026	-	-	96				4	14022254	14022263	14022257	14022264	+	-	-2
3	1080650	1080659	1080650	1080659	-	-	0				3	2357332	2357341	2357351	2357360	-	-	-19				4	14043376	14043385	14043360	14043367	-	+	17
3	1086746	1086755	1086756	1086765	-	+	10				3	2475628	2475637	2475631	2475638	+	-	-2				4	14077000	14077009	14077187	14077194	-	-	-186
3	10876144	10876153	10876146	10876155	-	+	2				3	2476382	2476391	2476430	2476441	-	+	-49				4	1415714	1415723	1415582	1415593	-	-	131
3	11081132	11081141	11081132	11081141	+	+	0				3	2484693	2484702	2484431	2484440	-	+	262				4	14213953	14213962	14213954	14213961	-	-	0
3	11139058	11139067	11139086	11139095	+	-	28				3	2742877	2742886	2742876	2742883	-	+	2				4	14331563	14331572	14331506	14331513	+	+	58
3	11249638	11249647	11249739	11249748	+	+	101				3	2851562	2851571	2851563	2851570	-	-	0				4	14358786	14358795	14358945	14358952	-	+	-158
3	11252727	11252736	11252727	11252736	-	-	0				3	295744	295753	295780	295789	+	-	-36				4	14359716	14359725	14359717	14359724	-	-	0
3	1135525	1135534	1135651	1135660	-	+	126				3	2983860	2983869	2983906	2983917	+	+	-47				4	14369958	14369967	14370002	14370009	-	-	-43
3	11384233	11384242	11384231	11384240	+	-	-2				3	3065716	3065725	3065717	3065724	-	-	0				4	14374321	14374330	14374315	14374322	+	+	7
3	11510282	11510291	11510284	11510293	-	+	2				3	3238145	3238154	3238285	3238292	-	+	-139				4	14418514	14418523	14418444	14418451	-	-	71
3	11806898	11806907	11806898	11806907	-	-	0				3	3238986	3238995	3238899	3238906	-	-	88				4	14477873	14477882	14477874	14477881	-	-	0
3	11812810	11812819	11812875	11812884	-	-	65				3	3298260	3298269	3298372	3298379	+	-	-111				4	14517332	14517341	14517333	14517340	-	-	0
3	11974003	11974012	11974005	11974014	-	+	2				3	3337181	3337190	3337391	3337398	+	+	-209				4	14545881	14545890	14545882	14545889	+	+	0
3	12453987	12453996	12453989	12453998	-	+	2				3	3356128	3356137	3356177	3356186	-	-	-49				4	14581132	14581141	14580876	14580883	-	-	257
3	1258689	1258698	1258695	1258702	-	+	5				3	3403718	3403727	3403719	3403726	+	+	0				4	14619584	14619593	14619515	14619526	-	+	68
3	1269129	1269138	1269062	1269071	+	-	-67				3	3413821	3413830	3413938	3413945	-	+	-116				4	14646347	14646356	14646348	14646355	-	-	0
3	1291216	1291225	1291218	1291225	-	+	1				3	3417769	3417778	3417694	3417701	-	+	76				4	14694549	14694558	14694549	14694556	-	+	1
3	1307731	1307740	1307733	1307742	-	+	2				3	3479862	3479871	3479863	3479870	-	-	0				4	14701625	14701634	14701692	14701699	-	+	-66
3	131724	131733	131703	131712	+	+	-21				3	3587726	3587735	3587725	3587732	-	+	2				4	14768536	14768545	14768406	14768413	-	-	131
3	132195	132204	132235	132242	+	-	39				3	3591915	3591924	3591628	3591637	-	-	287				4	14828095	14828104	14827968	14827975	+	+	128
3	1352993	1353002	1352994	1353001	-	-	0				3	3658087	3658096	3658049	3658056	+	-	39				4	14857965	14857974	14857878	14857889	+	-	86
3	1358872	1358881	1358872	1358881	+	+	0				3	3660283	3660292	3660286	3660293	+	-	-2				4	14930345	14930354	14930347	14930354	+	-	-1
3	1393023	1393032	1393067	1393076	+	+	44				3	3698040	3698049	3698041	3698048	+	+	0				4	14943904	14943913	14943975	14943982	-	-	-70
3	1428059	1428068	1428059	1428068	+	+	0				3	3708583	3708592	3708691	3708698	-	+	-107				4	14954043	14954052	14954044	14954051	+	+	0
3	1429357	1429366	1429357	1429366	+	+	0				3	3717918	3717927	3718120	3718131	-	+	-203				4	1495561	1495570	1495562	1495569	+	+	0
3	143576	143585	143566	143573	+	-	-11				3	376593	376602	376594	376601	-	-	0				4	14955258	14955267	14955181	14955188	+	+	78
3	1457165	1457174	1457165	1457174	+	+	0				3	3863698	3863707	3863699	3863706	-	-	0				4	14999308	14999317	14999308	14999315	-	+	1
3	1470739	1470748	1470767	1470774	+	-	27				3	386952	386961	387021	387028	-	-	-68				4	1499940	1499949	1500080	1500087	+	+	-139
3	1475194	1475203	1475274	1475283	+	+	80				3	386952	386961	387001	387008	-	-	-48				4	15003026	15003035	15003027	15003034	-	-	0
3	1477862	1477871	1477860	1477869	+	-	-2				3	3919325	3919334	3919325	3919332	-	+	1				4	15039408	15039417	15039409	15039416	-	-	0
3	15190545	15190554	15190545	15190554	-	-	0				3	3923371	3923380	3923574	3923581	+	+	-202				4	1510307	1510316	1510220	1510227	-	-	88
3	1521460	1521469	1521462	1521471	-	+	2				3	3985880	3985889	3985927	3985934	-	+	-46				4	15185848	15185857	15186021	15186032	+	+	-174
3	15226664	15226673	15226582	15226589	-	-	-83				3	4004399	4004408	4004400	4004407	-	-	0				4	15231455	15231464	15231397	15231404	-	-	59
3	1570986	1570995	1570997	1571006	-	+	11				3	4008399	4008408	4008400	4008407	-	-	0				4	15292708	15292717	15292709	15292716	+	+	0
3	1589953	1589962	1589952	1589959	+	+	-2				3	401593	401602	401596	401603	+	-	-2				4	15373072	15373081	15373073	15373080	-	-	0
3	15924328	15924337	15924328	15924337	+	+	0				3	4034334	4034343	4034323	4034330	-	+	12				4	15395246	15395255	15395202	15395213	+	+	43
3	16037050	16037059	16037067	16037074	+	+	16				3	4034334	4034343	4034494	4034501	-	-	-159				4	15417713	15417722	15417714	15417721	+	+	0
3	16273799	16273808	16273838	16273847	+	+	39				3	4083974	4083983	4084133	4084142	+	+	-159				4	15486028	15486037	15485994	15486001	+	-	35
3	16475815	16475824	16475838	16475845	+	+	22				3	4119595	4119604	4119595	4119602	-	+	1				4	15528652	15528661	15528700	15528707	-	+	-47
3	16504386	16504395	16504402	16504409	-	+	15				3	4124449	4124458	4124410	4124417	+	+	40				4	15675317	15675326	15675376	15675383	+	+	-58
3	16568797	16568806	16568806	16568815	+	-	9				3	4161365	4161374	4161366	4161373	+	+	0				4	15695187	15695196	15694998	15695009	-	-	188
3	16755642	16755651	16755644	16755653	-	+	2				3	4162339	4162348	4162253	4162262	+	-	86				4	15877878	15877887	15877910	15877917	+	-	-31
3	16782151	16782160	16782151	16782160	-	-	0				3	4240489	4240498	4240431	4240440	-	-	58				4	15941458	15941467	15941350	15941357	+	-	109
3	1679420	1679429	1679418	1679427	+	-	-2				3	428445	428454	428433	428442	-	-	12				4	15981344	15981353	15981343	15981350	+	+	2
3	16912247	16912256	16912200	16912209	-	-	-47				3	4337756	4337765	4337761	4337768	+	+	-4				4	16038531	16038540	16038555	16038562	-	-	-23
3	16914453	16914462	16914476	16914483	+	-	22				3	4344163	4344172	4344050	4344057	+	-	114				4	161187	161196	161045	161052	-	+	143
3	16923424	16923433	16923426	16923435	-	+	2				3	4345548	4345557	4345648	4345655	+	-	-99				4	16130380	16130389	16130342	16130349	-	-	39
3	17095708	17095717	17095708	17095717	+	+	0				3	4358613	4358622	4358737	4358746	+	+	-124				4	16168819	16168828	16169046	16169053	-	+	-226
3	17152589	17152598	17152634	17152641	+	+	44				3	4403106	4403115	4403107	4403114	-	-	0				4	16212917	16212926	16212918	16212925	-	-	0
3	17180159	17180168	17180157	17180166	+	-	-2				3	4496180	4496189	4496179	4496186	-	+	2				4	16272056	16272065	16272033	16272044	+	+	22
3	17182502	17182511	17182500	17182509	+	-	-2				3	4510386	4510395	4510410	4510417	-	+	-23				4	16310622	16310631	16310824	16310835	+	+	-203
3	17202054	17202063	17202117	17202126	+	+	63				3	4541623	4541632	4541738	4541745	+	+	-114				4	16419854	16419863	16419944	16419951	+	-	-89
3	17204162	17204171	17204162	17204171	+	+	0				3	4542203	4542212	4542120	4542127	-	-	84				4	16419814	16419823	16419944	16419951	-	-	-129
3	17204677	17204686	17204705	17204714	-	-	28				3	4547932	4547941	4547805	4547812	+	+	128				4	16440365	16440374	16440215	16440222	+	+	151
3	17225215	17225224	17225175	17225182	-	+	-41				3	4616490	4616499	4616452	4616459	+	+	39				4	16452105	16452114	16452106	16452113	-	-	0
3	17285101	17285110	17285103	17285112	-	+	2				3	4655841	4655850	4655805	4655812	+	-	37				4	16497729	16497738	16497690	16497697	-	-	40
3	17306875	17306884	17306916	17306923	+	+	40				3	4660932	4660941	4660868	4660875	+	+	65				4	16596556	16596565	16596535	16596542	-	-	22
3	17340657	17340666	17340730	17340737	+	+	72				3	4708746	4708755	4708747	4708754	-	-	0				4	16656992	16657001	16657001	16657008	-	-	-8
3	17427936	17427945	17427934	17427943	+	-	-2				3	4723926	4723935	4723927	4723934	-	-	0				4	16663646	16663655	16663647	16663654	-	-	0
3	17442229	17442238	17442225	17442234	+	-	-4				3	4736893	4736902	4736854	4736861	+	-	40				4	16667730	16667739	16667640	16667647	-	+	91
3	17455644	17455653	17455642	17455651	+	-	-2				3	4744385	4744394	4744046	4744053	+	-	340				4	16689728	16689737	16689664	16689671	+	+	65
3	17456311	17456320	17456309	17456318	+	-	-2				3	4744982	4744991	4744983	4744990	+	+	0				4	16711602	16711611	16711605	16711612	+	-	-2
3	17551367	17551376	17551340	17551349	+	-	-27				3	4753692	4753701	4753721	4753730	+	-	-29				4	16799808	16799817	16799810	16799817	+	-	-1
3	1755449	1755458	1755448	1755455	+	+	-2				3	4772873	4772882	4772908	4772915	+	-	-34				4	16860336	16860345	16860261	16860268	-	-	76
3	17558116	17558125	17558116	17558125	-	-	0				3	4773324	4773333	4773411	4773418	-	-	-86				4	16950688	16950697	16950571	16950582	+	+	116
3	17562872	17562881	17562874	17562883	-	+	2				3	4776135	4776144	4776141	4776148	+	-	-5				4	16983008	16983017	16983194	16983201	+	-	-185
3	1757444	1757453	1757442	1757451	+	-	-2				3	4790513	4790522	4790598	4790605	-	+	-84				4	17001075	17001084	17001074	17001081	-	+	2
3	1759704	1759713	1759702	1759711	+	-	-2				3	4840353	4840362	4840382	4840391	-	+	-29				4	17018285	17018294	17018247	17018254	-	-	39
3	17690987	17690996	17690987	17690996	-	-	0				3	4841114	4841123	4841213	4841220	+	-	-98				4	17048954	17048963	17048945	17048952	+	+	10
3	17704687	17704696	17704689	17704698	-	+	2				3	4846151	4846160	4846152	4846159	-	-	0				4	17115072	17115081	17115106	17115113	+	+	-33
3	17729229	17729238	17729229	17729238	-	-	0				3	4922013	4922022	4922014	4922021	-	-	0				4	17119622	17119631	17119683	17119690	+	-	-60
3	17750554	17750563	17750503	17750512	-	-	-51				3	4955883	4955892	4955828	4955835	-	-	56				4	17182142	17182151	17182143	17182150	-	-	0
3	17838486	17838495	17838528	17838537	+	-	42				3	5047116	5047125	5047117	5047124	-	-	0				4	17189456	17189465	17189642	17189649	-	-	-185
3	17905280	17905289	17905280	17905289	+	+	0				3	5080805	5080814	5080693	5080700	+	+	113				4	17290307	17290316	17290245	17290252	-	-	63
3	17947123	17947132	17947121	17947130	+	-	-2				3	508538	508547	508684	508691	+	-	-145				4	17297758	17297767	17297629	17297640	-	-	128
3	17967700	17967709	17967754	17967763	+	-	54				3	5120029	5120038	5119826	5119833	+	-	204				4	17304813	17304822	17304714	17304721	-	-	100
3	18006487	18006496	18006478	18006485	+	-	-10				3	5122022	5122031	5122228	5122239	-	+	-207				4	17357722	17357731	17357725	17357732	+	-	-2
3	18014378	18014387	18014380	18014389	-	+	2				3	5124281	5124290	5124210	5124217	-	+	72				4	17361884	17361893	17361824	17361835	-	+	59
3	18029463	18029472	18029457	18029464	+	+	-7				3	5125557	5125566	5125558	5125565	+	+	0				4	17367055	17367064	17367058	17367065	+	-	-2
3	18038260	18038269	18038262	18038271	-	+	2				3	5125525	5125534	5125558	5125565	+	+	-32				4	17378527	17378536	17378528	17378535	-	-	0
3	18060820	18060829	18060820	18060829	+	+	0				3	5132835	5132844	5132836	5132843	-	-	0				4	17378838	17378847	17378839	17378846	-	-	0
3	18155268	18155277	18155268	18155277	+	+	0				3	5142746	5142755	5142747	5142754	+	+	0				4	17396319	17396328	17396320	17396327	-	-	0
3	18155796	18155805	18155887	18155894	-	-	90				3	5165464	5165473	5165577	5165584	-	-	-112				4	17409446	17409455	17409416	17409423	+	+	31
3	18254128	18254137	18254153	18254160	-	-	24				3	5242284	5242293	5242383	5242390	-	+	-98				4	17471507	17471516	17471508	17471515	+	+	0
3	18262384	18262393	18262340	18262349	-	-	-44				3	5263823	5263832	5263850	5263859	-	+	-27				4	17535038	17535047	17535257	17535264	+	-	-218
3	1830164	1830173	1830162	1830171	+	-	-2				3	5272897	5272906	5272927	5272934	-	+	-29				4	175754	175763	175755	175762	+	+	0
3	1833927	1833936	1833927	1833936	+	+	0				3	5342749	5342758	5342898	5342905	-	+	-148				4	17579462	17579471	17579463	17579470	-	+	0
3	1836397	1836406	1836504	1836511	-	+	106				3	536838	536847	536767	536774	-	+	72				4	17661780	17661789	17661781	17661788	-	-	0
3	18386398	18386407	18386398	18386407	+	+	0				3	5445584	5445593	5445528	5445535	-	-	57				4	17709027	17709036	17708933	17708940	-	-	95
3	18465001	18465010	18465003	18465012	-	+	2				3	545746	545755	545747	545754	+	+	0				4	17728548	17728557	17728572	17728579	+	+	-23
3	18465365	18465374	18465367	18465376	-	+	2				3	5470482	5470491	5470485	5470492	+	-	-2				4	17761809	17761818	17761885	17761892	+	+	-75
3	18477055	18477064	18477055	18477064	-	-	0				3	5504644	5504653	5504645	5504652	+	+	0				4	17770329	17770338	17770295	17770306	-	+	33
3	18480385	18480394	18480385	18480394	+	+	0				3	5565187	5565196	5565186	5565193	-	+	2				4	17770723	17770732	17770724	17770731	-	-	0
3	1848761	1848770	1848763	1848772	-	+	2				3	5590566	5590575	5590711	5590720	+	-	-145				4	17793941	17793950	17793931	17793938	-	+	11
3	18490940	18490949	18490940	18490949	-	-	0				3	5590566	5590575	5590711	5590720	+	-	-145				4	17807737	17807746	17807862	17807869	+	-	-124
3	18516885	18516894	18516887	18516894	-	-	1				3	5598719	5598728	5598722	5598729	+	-	-2				4	17997841	17997850	17997844	17997851	+	-	-2
3	18518474	18518483	18518474	18518483	-	-	0				3	5645806	5645815	5645703	5645710	+	-	104				4	18003831	18003840	18003831	18003838	-	+	1
3	18563349	18563358	18563349	18563358	-	-	0				3	5662154	5662163	5662155	5662162	+	+	0				4	18063154	18063163	18063153	18063160	-	+	2
3	18572717	18572726	18572717	18572726	+	+	0				3	5686650	5686659	5686651	5686658	-	-	0				4	18066062	18066071	18065905	18065912	-	+	158
3	18629396	18629405	18629405	18629414	+	+	9				3	5693797	5693806	5693798	5693805	+	+	0				4	18083247	18083256	18083248	18083255	+	+	0
3	18649505	18649514	18649503	18649512	+	-	-2				3	5694370	5694379	5694411	5694420	-	+	-41				4	18084423	18084432	18084284	18084291	-	-	140
3	1865057	1865066	1865055	1865064	+	-	-2				3	5719061	5719070	5719062	5719069	-	-	0				4	18129241	18129250	18129137	18129144	-	+	105
3	18700647	18700656	18700624	18700631	+	-	-24				3	5763499	5763508	5763445	5763454	-	-	54				4	18129716	18129725	18129663	18129670	+	-	54
3	18752031	18752040	18752031	18752040	-	-	0				3	5804354	5804363	5804356	5804363	+	-	-1				4	18191089	18191098	18191092	18191099	+	-	-2
3	18784529	18784538	18784568	18784577	-	-	39				3	5843817	5843826	5843826	5843833	-	+	-8				4	18318686	18318695	18318685	18318692	-	+	2
3	18821110	18821119	18821148	18821157	+	+	38				3	5862732	5862741	5862425	5862434	-	+	307				4	18328786	18328795	18328912	18328919	-	+	-125
3	18863787	18863796	18863786	18863793	+	+	-2				3	5895132	5895141	5895135	5895142	+	-	-2				4	18329922	18329931	18329858	18329865	-	+	65
3	18882287	18882296	18882289	18882298	-	+	2				3	596081	596090	596102	596113	-	+	-22				4	18332134	18332143	18331939	18331946	-	+	196
3	18882940	18882949	18882940	18882949	-	-	0				3	5995607	5995616	5995608	5995615	-	-	0				4	18451549	18451558	18451544	18451551	-	+	6
3	18883406	18883415	18883406	18883415	-	-	0				3	6048700	6048709	6048834	6048843	+	-	-134				4	18472529	18472538	18472315	18472322	-	+	215
3	18893822	18893831	18893824	18893833	-	+	2				3	6089075	6089084	6089054	6089061	-	+	22				4	18510615	18510624	18510545	18510556	+	+	69
3	18901272	18901281	18901274	18901283	-	+	2				3	6099826	6099835	6099888	6099897	+	-	-62				4	18552553	18552562	18552399	18552406	+	-	155
3	18906845	18906854	18906845	18906854	+	+	0				3	6119566	6119575	6119623	6119630	-	+	-56				4	193811	193820	193765	193776	-	-	45
3	18910048	18910057	18909989	18909998	-	+	-59				3	6153791	6153800	6153808	6153817	+	+	-17				4	2030219	2030228	2030218	2030225	-	+	2
3	18977982	18977991	18977897	18977906	+	-	-85				3	6190635	6190644	6190681	6190688	+	+	-45				4	21062	21071	21063	21070	+	+	0
3	18993281	18993290	18993281	18993290	+	+	0				3	6228514	6228523	6228567	6228574	-	-	-52				4	2620462	2620471	2620598	2620605	+	-	-135
3	18994128	18994137	18994128	18994135	+	-	-1				3	6259164	6259173	6259183	6259190	-	+	-18				4	268181	268190	268162	268169	-	-	20
3	18999536	18999545	18999534	18999543	+	-	-2				3	6346313	6346322	6346315	6346322	+	-	-1				4	297473	297482	297273	297284	-	-	199
3	19024942	19024951	19024942	19024951	-	-	0				3	639544	639553	639544	639551	-	+	1				4	305253	305262	305332	305343	-	-	-80
3	19069018	19069027	19069018	19069027	+	+	0				3	6435841	6435850	6435842	6435849	+	+	0				4	347488	347497	347547	347554	-	-	-58
3	19166105	19166114	19166105	19166114	+	+	0				3	648597	648606	648530	648539	+	+	67				4	476589	476598	476592	476599	+	-	-2
3	19168443	19168452	19168441	19168450	+	-	-2				3	6557122	6557131	6557150	6557157	-	-	-27				4	5640415	5640424	5640274	5640281	+	-	142
3	19197562	19197571	19197560	19197569	+	-	-2				3	6639753	6639762	6639732	6639743	+	+	20				4	5738808	5738817	5738920	5738927	+	+	-111
3	19199555	19199564	19199553	19199562	+	-	-2				3	6651632	6651641	6651611	6651620	+	+	21				4	5740716	5740725	5740639	5740646	-	+	78
3	19249276	19249285	19249338	19249345	+	-	61				3	6678704	6678713	6678681	6678688	-	+	24				4	5742076	5742085	5742073	5742080	+	+	4
3	19251022	19251031	19251024	19251033	-	+	2				3	6716822	6716831	6716865	6716874	-	+	-43				4	577927	577936	577926	577933	-	+	2
3	19289031	19289040	19288972	19288981	+	-	-59				3	6720054	6720063	6720077	6720084	-	-	-22				4	6017951	6017960	6017952	6017959	+	+	0
3	19313985	19313994	19313985	19313994	+	+	0				3	672500	672509	672503	672510	+	-	-2				4	6734471	6734480	6734396	6734403	+	+	76
3	19353612	19353621	19353639	19353646	-	+	26				3	6731387	6731396	6731388	6731395	-	-	0				4	6839881	6839890	6839882	6839889	+	+	0
3	1935432	1935441	1935432	1935441	-	-	0				3	6777386	6777395	6777358	6777367	+	+	28				4	6903226	6903235	6903227	6903234	-	-	0
3	193583	193592	193581	193590	+	-	-2				3	6804815	6804824	6804727	6804736	+	-	88				4	7055772	7055781	7055625	7055636	+	+	146
3	19393793	19393802	19393795	19393804	-	+	2				3	6805278	6805287	6805253	6805260	+	-	26				4	7099705	7099714	7099708	7099715	+	-	-2
3	19415717	19415726	19415719	19415728	-	+	2				3	6841969	6841978	6842119	6842128	-	+	-150				4	7121240	7121249	7121102	7121113	+	-	137
3	19465642	19465651	19465644	19465653	-	+	2				3	6876043	6876052	6875969	6875978	+	+	74				4	7196266	7196275	7196398	7196405	+	+	-131
3	19469297	19469306	19469295	19469304	+	-	-2				3	6884404	6884413	6884377	6884384	-	-	28				4	7298856	7298865	7298859	7298866	+	-	-2
3	19472832	19472841	19472832	19472839	+	-	-1				3	6980417	6980426	6980316	6980327	+	-	100				4	7305437	7305446	7305476	7305483	+	-	-38
3	19535594	19535603	19535594	19535601	+	+	-1				3	7063626	7063635	7063590	7063597	-	+	37				4	7370009	7370018	7370008	7370015	-	+	2
3	19587545	19587554	19587545	19587554	-	-	0				3	7082654	7082663	7082654	7082661	+	+	1				4	7479931	7479940	7480016	7480023	-	-	-84
3	19598688	19598697	19598753	19598762	-	-	65				3	7086540	7086549	7086656	7086663	-	-	-115				4	7491377	7491386	7491378	7491385	-	-	0
3	19620413	19620422	19620415	19620424	-	+	2				3	7087427	7087436	7087381	7087388	-	-	47				4	7522179	7522188	7522179	7522186	-	+	1
3	19641557	19641566	19641557	19641566	-	-	0				3	7089726	7089735	7089727	7089734	-	-	0				4	7585897	7585906	7585852	7585859	-	-	46
3	19696629	19696638	19696629	19696638	+	+	0				3	7096454	7096463	7096487	7096498	+	+	-34				4	7617487	7617496	7617559	7617566	+	-	-71
3	19706842	19706851	19706852	19706861	-	+	10				3	7111817	7111826	7111746	7111757	+	-	70				4	7760905	7760914	7760705	7760712	-	-	201
3	197073	197082	197071	197080	+	-	-2				3	7160873	7160882	7160745	7160752	-	+	129				4	7963899	7963908	7963820	7963831	+	-	78
3	19728057	19728066	19728131	19728140	-	-	74				3	7227640	7227649	7227652	7227659	-	+	-11				4	8051784	8051793	8051793	8051800	+	-	-8
3	19728565	19728574	19728567	19728576	-	+	2				3	7263296	7263305	7263297	7263304	-	-	0				4	8054751	8054760	8054881	8054892	+	-	-131
3	19746094	19746103	19746094	19746103	-	-	0				3	7445333	7445342	7445334	7445341	+	+	0				4	8140131	8140140	8140132	8140139	+	+	0
3	19782998	19783007	19783000	19783009	-	+	2				3	7502012	7502021	7502068	7502077	+	+	-56				4	8333747	8333756	8333748	8333755	-	-	0
3	19790025	19790034	19790023	19790032	+	-	-2				3	7503412	7503421	7503439	7503446	+	+	-26				4	8520443	8520452	8520444	8520451	+	+	0
3	19791451	19791460	19791453	19791462	-	+	2				3	75777	75786	75778	75785	-	-	0				4	8565517	8565526	8565475	8565482	-	-	43
3	19807134	19807143	19807134	19807143	-	-	0				3	7593381	7593390	7593382	7593389	+	+	0				4	8687757	8687766	8687758	8687765	+	+	0
3	19890281	19890290	19890249	19890256	-	-	-33				3	7666791	7666800	7666758	7666767	-	+	33				4	8695602	8695611	8695603	8695610	-	-	0
3	19910552	19910561	19910550	19910559	+	-	-2				3	7773078	7773087	7773112	7773121	+	-	-34				4	8981811	8981820	8981690	8981697	-	-	122
3	19911324	19911333	19911324	19911333	+	+	0				3	7790182	7790191	7790294	7790303	-	+	-112				4	8985786	8985795	8985730	8985737	-	+	57
3	19992858	19992867	19992858	19992867	-	-	0				3	7797953	7797962	7798051	7798058	-	-	-97				4	9108843	9108852	9108802	9108809	+	+	42
3	19996360	19996369	19996329	19996338	-	+	-31				3	781561	781570	781645	781652	-	+	-83				4	9128498	9128507	9128414	9128421	-	-	85
3	19999755	19999764	19999755	19999764	+	+	0				3	7818286	7818295	7818346	7818353	+	-	-59				4	9142599	9142608	9142600	9142607	-	-	0
3	20059564	20059573	20059564	20059573	-	-	0				3	7880512	7880521	7880474	7880481	+	-	39				4	9250644	9250653	9250475	9250482	+	+	170
3	20064999	20065008	20065017	20065024	+	-	17				3	7906906	7906915	7906867	7906876	-	+	39				4	9267452	9267461	9267453	9267460	-	-	0
3	20140770	20140779	20140770	20140779	+	+	0				3	7911268	7911277	7911268	7911275	-	+	1				4	930061	930070	930110	930121	-	-	-50
3	20141685	20141694	20141683	20141692	+	-	-2				3	7933473	7933482	7933472	7933479	-	+	2				4	9372079	9372088	9372080	9372087	-	-	0
3	20143149	20143158	20143149	20143158	+	+	0				3	7937935	7937944	7937987	7937996	+	-	-52				4	9440752	9440761	9440753	9440760	+	+	0
3	2016278	2016287	2016278	2016287	-	-	0				3	8044516	8044525	8044444	8044455	-	-	71				4	9443419	9443428	9443422	9443429	+	-	-2
3	20167454	20167463	20167420	20167429	+	-	-34				3	8186887	8186896	8186894	8186903	-	-	-7				4	9444223	9444232	9444311	9444318	+	-	-87
3	20274073	20274082	20274114	20274123	-	+	41				3	8213514	8213523	8213515	8213522	-	-	0				4	9446068	9446077	9446069	9446076	+	+	0
3	20347772	20347781	20347772	20347781	-	-	0				3	8290217	8290226	8290249	8290258	-	+	-32				4	9556697	9556706	9556680	9556687	-	-	18
3	20366928	20366937	20366930	20366939	-	+	2				3	8293776	8293785	8293779	8293786	+	-	-2				4	9598137	9598146	9598138	9598145	-	-	0
3	20438639	20438648	20438637	20438646	+	-	-2				3	8382139	8382148	8382174	8382183	-	+	-35				4	9731716	9731725	9731650	9731657	-	-	67
3	204539	204548	204539	204548	-	-	0				3	8500622	8500631	8500623	8500630	+	+	0				4	9738215	9738224	9738202	9738209	-	-	14
3	20533819	20533828	20533819	20533828	-	-	0				3	8551799	8551808	8551962	8551971	+	-	-163				4	9758667	9758676	9758668	9758675	-	-	0
3	20552050	20552059	20552050	20552059	-	-	0				3	8575118	8575127	8575193	8575204	-	+	-76				4	9779972	9779981	9779934	9779945	-	+	37
3	2055465	2055474	2055465	2055474	+	+	0				3	8602238	8602247	8602227	8602234	+	-	12				4	9825100	9825109	9825342	9825353	+	-	-243
3	20558303	20558312	20558303	20558312	-	-	0				3	8619499	8619508	8619235	8619246	-	+	263				4	9864705	9864714	9864655	9864662	-	+	51
3	20593665	20593674	20593663	20593672	+	-	-2				3	8640341	8640350	8640340	8640347	-	+	2				4	9904536	9904545	9904535	9904542	-	+	2
3	20611470	20611479	20611470	20611479	-	-	0				3	8685423	8685432	8685424	8685431	-	-	0				5	10039180	10039191	10039134	10039141	+	+	48
3	20644020	20644029	20644020	20644029	-	-	0				3	8701219	8701228	8701208	8701215	+	-	12				5	10128268	10128277	10128269	10128276	-	-	0
3	20644916	20644925	20644914	20644923	+	-	-2				3	877543	877552	877544	877551	+	+	0				5	10297103	10297112	10297180	10297187	-	-	-76
3	20720816	20720825	20720856	20720865	+	+	40				3	8900556	8900565	8900557	8900564	-	-	0				5	1044500	1044509	1044535	1044542	+	-	-34
3	20734980	20734989	20734978	20734987	+	-	-2				3	8923173	8923182	8923048	8923059	+	+	124				5	105168	105177	105169	105176	+	+	0
3	20775787	20775796	20775787	20775796	+	+	0				3	8941227	8941236	8941255	8941264	+	-	-28				5	10650042	10650051	10649931	10649942	+	+	110
3	2083333	2083342	2083333	2083342	+	+	0				3	8943288	8943297	8943339	8943350	+	-	-52				5	10674355	10674364	10674356	10674363	+	+	0
3	20842695	20842704	20842695	20842704	-	-	0				3	9007755	9007764	9007805	9007812	-	-	-49				5	1087568	1087577	1087502	1087509	-	-	67
3	20849472	20849481	20849474	20849483	-	+	2				3	9025488	9025497	9025489	9025496	-	-	0				5	1158864	1158873	1158735	1158742	+	-	130
3	20857354	20857363	20857352	20857361	+	-	-2				3	9058586	9058595	9058514	9058521	-	-	73				5	1319265	1319274	1319266	1319273	-	-	0
3	20858077	20858086	20858077	20858086	+	+	0				3	9058586	9058595	9058631	9058640	-	+	-45				5	1360619	1360628	1360718	1360729	+	-	-100
3	20879650	20879659	20879680	20879687	-	-	29				3	910114	910123	910268	910277	+	-	-154				5	1373845	1373854	1373853	1373860	+	+	-7
3	20915119	20915128	20915119	20915128	-	-	0				3	9131079	9131088	9131080	9131087	+	+	0				5	1378017	1378026	1378018	1378025	-	-	0
3	20940883	20940892	20940883	20940892	-	-	0				3	9148561	9148570	9148562	9148569	-	-	0				5	1382762	1382771	1382661	1382668	-	-	102
3	21101105	21101114	21101105	21101114	+	+	0				3	9165034	9165043	9164922	9164933	+	-	111				5	1401522	1401531	1401523	1401530	+	-	0
3	21123353	21123362	21123353	21123362	-	-	0				3	9213686	9213695	9213530	9213539	-	+	156				5	1403939	1403948	1403940	1403947	-	-	0
3	21261958	21261967	21261960	21261969	-	+	2				3	9269061	9269070	9268972	9268979	+	+	90				5	1523058	1523067	1523050	1523057	+	+	9
3	2127835	2127844	2127833	2127842	+	-	-2				3	9315675	9315684	9315645	9315654	-	+	30				5	15421362	15421371	15421363	15421370	+	+	0
3	21295527	21295536	21295525	21295534	+	-	-2				3	9338858	9338867	9338886	9338895	-	-	-28				5	1557313	1557322	1557316	1557323	+	-	-2
3	21309937	21309946	21309937	21309946	-	-	0				3	9395833	9395842	9395804	9395811	+	+	30				5	15630850	15630859	15630811	15630818	+	-	40
3	21332099	21332108	21332142	21332151	-	-	43				3	9464288	9464297	9464384	9464391	-	-	-95				5	15957303	15957312	15957358	15957365	-	+	-54
3	21377810	21377819	21377810	21377819	-	-	0				3	9464975	9464984	9464976	9464983	-	-	0				5	16135284	16135293	16135283	16135290	-	+	2
3	21397465	21397474	21397465	21397474	-	-	0				3	949249	949258	949356	949363	+	+	-106				5	16163359	16163368	16163360	16163367	-	-	0
3	21410107	21410116	21410070	21410077	-	-	-38				3	9719837	9719846	9719905	9719916	-	-	-69				5	16207177	16207186	16207179	16207186	+	-	-1
3	21415184	21415193	21415185	21415192	+	-	0				3	9737565	9737574	9737568	9737575	+	-	-2				5	1624357	1624366	1624400	1624407	-	+	-42
3	21416008	21416017	21416006	21416015	+	-	-2				3	9739318	9739327	9739579	9739590	-	-	-262				5	16276836	16276845	16276875	16276882	-	-	-38
3	21430549	21430558	21430549	21430558	+	+	0				3	9801109	9801118	9801110	9801117	-	+	0				5	16333515	16333524	16333367	16333374	-	-	149
3	21520339	21520348	21520339	21520348	-	-	0				3	9832317	9832326	9832325	9832336	-	+	-9				5	16333515	16333524	16333647	16333654	-	+	-131
3	21523551	21523560	21523445	21523454	+	-	-106				3	9835144	9835153	9835181	9835192	-	+	-38				5	16388716	16388725	16388679	16388686	-	-	38
3	2166421	2166430	2166421	2166430	-	-	0				3	9892448	9892457	9892449	9892456	-	-	0				5	16451128	16451137	16451104	16451111	+	+	25
3	21680163	21680172	21680163	21680172	-	-	0				3	9981474	9981483	9981477	9981484	+	-	-2				5	16464986	16464995	16465014	16465021	+	-	-27
3	21693980	21693989	21693900	21693909	+	-	-80				4	10010711	10010720	10010712	10010719	+	+	0				5	16524488	16524497	16524576	16524583	-	-	-87
3	21746333	21746342	21746335	21746344	-	+	2				4	10141621	10141630	10141622	10141629	+	+	0				5	16584702	16584711	16584524	16584531	-	+	179
3	21761408	21761417	21761414	21761423	-	+	6				4	10148825	10148834	10148826	10148833	+	+	0				5	16635525	16635534	16635512	16635519	-	+	14
3	21763061	21763070	21763061	21763070	-	-	0				4	10167394	10167403	10167329	10167336	-	-	66				5	16688659	16688668	16688660	16688667	+	+	0
3	2176482	2176491	2176446	2176453	-	+	-37				4	10223702	10223711	10223701	10223708	-	+	2				5	16737619	16737628	16737430	16737437	+	-	190
3	21931629	21931638	21931627	21931636	+	-	-2				4	10255743	10255752	10255768	10255777	+	+	-25				5	16737619	16737628	16737622	16737629	+	-	-2
3	219583	219592	219552	219559	-	-	-32				4	10275361	10275370	10275232	10275239	+	+	130				5	16737619	16737628	16737863	16737870	+	+	-243
3	21969564	21969573	21969566	21969575	-	+	2				4	10288446	10288455	10288588	10288597	+	-	-142				5	1675197	1675206	1675198	1675205	+	+	0
3	21977475	21977484	21977576	21977585	+	-	101				4	10291988	10291997	10291937	10291946	+	+	51				5	16769294	16769303	16769297	16769304	+	-	-2
3	21986440	21986449	21986440	21986449	+	+	0				4	10309568	10309577	10309516	10309527	-	-	51				5	16776379	16776388	16776232	16776239	+	-	148
3	22007112	22007121	22007112	22007121	+	+	0				4	10328316	10328325	10328377	10328384	-	-	-60				5	16813680	16813689	16813681	16813688	-	-	0
3	22018928	22018937	22018928	22018937	-	-	0				4	10328683	10328692	10328682	10328689	-	+	2				5	17130	17139	17124	17131	+	-	7
3	22024246	22024255	22024246	22024255	+	+	0				4	10329860	10329869	10329941	10329952	-	+	-82				5	17265557	17265566	17265712	17265719	-	-	-154
3	2208106	2208115	2208106	2208115	-	-	0				4	10337223	10337232	10337139	10337146	+	+	85				5	17272895	17272904	17272898	17272905	+	-	-2
3	22112580	22112589	22112580	22112589	+	+	0				4	10352482	10352491	10352406	10352415	-	+	76				5	17323761	17323770	17323944	17323951	-	+	-182
3	22150673	22150682	22150673	22150682	-	-	0				4	10366221	10366230	10366080	10366091	-	+	140				5	17357840	17357849	17357841	17357848	-	-	0
3	2215614	2215623	2215614	2215623	-	-	0				4	10414396	10414405	10414388	10414395	-	-	9				5	17390402	17390411	17390505	17390516	-	-	-104
3	22209259	22209268	22209291	22209298	-	-	31				4	10421381	10421390	10421382	10421389	-	-	0				5	17447723	17447732	17447724	17447731	-	-	0
3	22248616	22248625	22248616	22248625	+	+	0				4	10437846	10437855	10437847	10437854	-	-	0				5	17587124	17587133	17587125	17587132	+	+	0
3	22257201	22257210	22257201	22257210	-	-	0				4	10459450	10459459	10459451	10459458	-	-	0				5	17610771	17610780	17610772	17610779	-	-	0
3	22326231	22326240	22326227	22326236	-	-	-4				4	10578285	10578294	10578284	10578291	-	+	2				5	1773282	1773291	1773354	1773361	+	+	-71
3	22327947	22327956	22328031	22328040	+	+	84				4	10593244	10593253	10593245	10593252	-	-	0				5	17759567	17759576	17759582	17759589	-	+	-14
3	22329038	22329047	22329038	22329047	-	-	0				4	10612191	10612200	10612192	10612199	-	-	0				5	17800378	17800387	17800349	17800356	-	-	30
3	22343719	22343728	22343752	22343761	+	+	33				4	1072441	1072450	1072490	1072497	+	-	-48				5	17809100	17809109	17809044	17809051	-	+	57
3	22368648	22368657	22368648	22368657	-	-	0				4	10850048	10850057	10850047	10850054	-	+	2				5	17829156	17829165	17829157	17829164	+	+	0
3	22400453	22400462	22400453	22400462	+	+	0				4	10861340	10861349	10861340	10861347	-	+	1				5	17877562	17877571	17877451	17877462	+	+	110
3	22414655	22414664	22414657	22414666	-	+	2				4	10899323	10899332	10899300	10899307	+	-	24				5	17953178	17953187	17953375	17953382	+	+	-196
3	22432197	22432206	22432196	22432203	+	+	-2				4	10992328	10992337	10992329	10992336	+	+	0				5	18046802	18046811	18046813	18046824	-	+	-12
3	22442976	22442985	22442976	22442985	-	-	0				4	11021365	11021374	11021439	11021446	-	+	-73				5	18213989	18213998	18213807	18213814	-	-	183
3	22457974	22457983	22457895	22457902	+	-	-80				4	11417312	11417321	11417313	11417320	-	-	0				5	18215857	18215866	18215855	18215862	+	-	3
3	22535545	22535554	22535545	22535554	+	+	0				4	11444750	11444759	11444750	11444757	-	+	1				5	1834709	1834718	1834639	1834646	-	-	71
3	22552648	22552657	22552648	22552657	-	-	0				4	11472893	11472902	11472896	11472903	+	-	-2				5	18358846	18358855	18358928	18358939	+	-	-83
3	22712179	22712188	22712177	22712186	+	-	-2				4	1151714	1151723	1151548	1151557	-	+	166				5	18403856	18403865	18403917	18403924	-	-	-60
3	22741713	22741722	22741713	22741722	+	+	0				4	11545790	11545799	11545921	11545928	+	+	-130				5	18407387	18407396	18407445	18407456	+	+	-59
3	22742607	22742616	22742607	22742616	-	-	0				4	11594973	11594982	11594974	11594981	-	-	0				5	18507082	18507091	18507083	18507090	-	-	0
3	22798417	22798426	22798415	22798424	+	-	-2				4	11627896	11627905	11627897	11627904	-	-	0				5	18547101	18547110	18547231	18547242	+	+	-131
3	22804634	22804643	22804611	22804620	-	+	-23				4	11637841	11637850	11637776	11637785	+	+	65				5	18777569	18777578	18777542	18777549	+	-	28
3	22823440	22823449	22823438	22823447	+	-	-2				4	11662448	11662457	11662449	11662456	-	-	0				5	18972550	18972559	18972553	18972560	+	-	-2
3	22878682	22878691	22878684	22878693	-	+	2				4	11664563	11664572	11664564	11664571	+	+	0				5	19079897	19079906	19079639	19079646	-	+	259
3	22880099	22880108	22880099	22880108	-	-	0				4	11746222	11746231	11746223	11746230	-	-	0				5	19115638	19115647	19115640	19115647	+	-	-1
3	2288758	2288767	2288758	2288767	+	+	0				4	1176331	1176340	1176199	1176206	-	+	133				5	19163668	19163677	19163669	19163676	+	+	0
3	22906460	22906469	22906498	22906505	-	-	37				4	11761627	11761636	11761784	11761791	-	+	-156				5	19219391	19219400	19219456	19219463	-	-	-64
3	22917511	22917520	22917511	22917520	+	+	0				4	11767516	11767525	11767399	11767406	-	+	118				5	19273692	19273701	19273709	19273716	-	+	-16
3	22929487	22929496	22929487	22929496	-	-	0				4	11880617	11880626	11880727	11880734	+	+	-109				5	19273692	19273701	19273691	19273698	-	+	2
3	22946055	22946064	22946053	22946062	+	-	-2				4	11880639	11880648	11880727	11880734	+	+	-87				5	19286382	19286391	19286298	19286305	-	+	85
3	22951404	22951413	22951378	22951387	-	+	-26				4	11897487	11897496	11897436	11897443	-	-	52				5	19309001	19309010	19308954	19308965	-	-	46
3	22985441	22985450	22985443	22985452	-	+	2				4	12018352	12018361	12018366	12018373	+	+	-13				5	19365071	19365080	19365090	19365097	+	-	-18
3	22991240	22991249	22991242	22991249	-	+	1				4	12047690	12047699	12047689	12047696	-	+	2				5	1951137	1951146	1951140	1951147	+	-	-2
3	23000095	23000104	23000095	23000104	-	-	0				4	12079970	12079979	12079911	12079918	+	-	60				5	19545148	19545157	19545149	19545156	+	+	0
3	23016328	23016337	23016328	23016337	-	-	0				4	12086065	12086074	12085954	12085963	-	+	111				5	19563767	19563776	19563768	19563775	-	-	0
3	23087112	23087121	23087094	23087103	+	+	-18				4	12233320	12233329	12233333	12233340	+	-	-12				5	19670245	19670254	19670246	19670253	+	+	0
3	2309445	2309454	2309334	2309343	+	+	-111				4	12260646	12260655	12260577	12260588	-	+	68				5	19792237	19792246	19792172	19792179	-	-	66
3	23140066	23140075	23140044	23140053	-	-	-22				4	12265119	12265128	12265228	12265235	-	+	-108				5	19822715	19822724	19822716	19822723	-	-	0
3	23159085	23159094	23159085	23159094	-	-	0				4	12317616	12317625	12317755	12317762	-	+	-138				5	1993949	1993958	1993950	1993957	-	-	0
3	23166132	23166141	23166134	23166143	-	+	2				4	12327406	12327415	12327452	12327463	+	-	-47				5	20046748	20046757	20046749	20046756	+	+	0
3	23168373	23168382	23168373	23168382	+	+	0				4	12380085	12380094	12380146	12380153	+	-	-60				5	20098769	20098778	20098772	20098779	+	-	-2
3	23171494	23171503	23171494	23171503	+	+	0				4	12412239	12412248	12412300	12412309	-	+	-61				5	20490836	20490845	20490837	20490844	+	+	0
3	23175652	23175661	23175650	23175659	+	-	-2				4	12487900	12487909	12488037	12488048	-	-	-138				5	20540373	20540382	20540376	20540383	+	-	-2
3	23189661	23189670	23189659	23189668	+	-	-2				4	12501698	12501707	12501735	12501744	-	+	-37				5	20618555	20618564	20618369	20618376	+	-	187
3	23200941	23200950	23200943	23200950	-	+	1				4	12502223	12502232	12502190	12502197	+	-	34				5	2066400	2066409	2066287	2066294	+	+	114
3	23203015	23203024	23203013	23203022	+	-	-2				4	12520214	12520223	12520215	12520222	-	-	0				5	2070785	2070794	2070786	2070793	-	-	0
3	23210886	23210895	23210888	23210895	-	+	1				4	12536878	12536887	12536878	12536885	-	+	1				5	20728129	20728138	20728160	20728167	+	-	-30
3	23229003	23229012	23229001	23229010	+	-	-2				4	12573508	12573517	12573491	12573500	-	-	17				5	20729361	20729370	20729362	20729369	+	+	0
3	23240867	23240876	23240867	23240876	+	+	0				4	12607383	12607392	12607384	12607391	-	-	0				5	2074385	2074394	2074387	2074394	+	-	-1
3	23276516	23276525	23276514	23276523	+	-	-2				4	12727221	12727230	12727117	12727126	-	-	104				5	20763593	20763602	20763791	20763798	+	+	-197
3	23294604	23294613	23294602	23294611	+	-	-2				4	12777468	12777477	12777634	12777645	-	+	-167				5	20862006	20862015	20862007	20862014	-	-	0
3	2332228	2332237	2332230	2332239	-	+	2				4	12831137	12831146	12831050	12831059	+	-	87				5	20900539	20900548	20900500	20900507	-	+	40
3	2332564	2332573	2332566	2332573	-	-	1				4	12836815	12836824	12836816	12836823	+	+	0				5	20940042	20940051	20940159	20940166	+	-	-116
3	23332817	23332826	23332869	23332876	+	-	51				4	12936964	12936973	12936904	12936911	+	+	61				5	21116700	21116709	21116508	21116515	+	+	193
3	23426913	23426922	23426913	23426922	+	+	0				4	12977054	12977063	12976937	12976944	+	-	118				5	21181720	21181729	21181490	21181497	-	+	231
3	23458587	23458596	23458589	23458598	-	+	2				4	12985018	12985027	12985023	12985030	+	+	-4				5	21181720	21181729	21181721	21181728	-	-	0
3	2357332	2357341	2357269	2357278	+	-	-63				4	13019484	13019493	13019309	13019316	-	-	176				5	21217211	21217220	21217067	21217078	+	-	143
3	2388697	2388706	2388705	2388714	+	-	8				4	13022831	13022840	13022916	13022925	-	+	-85				5	21226245	21226254	21226247	21226254	+	-	-1
3	2475628	2475637	2475628	2475637	+	+	0				4	13023727	13023736	13023633	13023640	-	+	95				5	21271919	21271928	21271921	21271928	+	-	-1
3	251772	251781	251774	251783	-	+	2				4	13055664	13055673	13055664	13055671	-	+	1				5	21483807	21483816	21483731	21483738	+	+	77
3	2572087	2572096	2572089	2572098	-	+	2				4	1308604	1308613	1308502	1308509	+	+	103				5	21607355	21607364	21607403	21607410	-	+	-47
3	2651237	2651246	2651286	2651293	+	+	48				4	13120820	13120829	13120754	13120763	+	+	66				5	21612135	21612144	21612332	21612339	-	-	-196
3	2712415	2712424	2712517	2712526	+	-	102				4	13129433	13129442	13129433	13129440	-	+	1				5	21619657	21619666	21619569	21619576	-	-	89
3	2768915	2768924	2768913	2768922	+	-	-2				4	13129433	13129442	13129691	13129698	-	+	-257				5	21663671	21663680	21663770	21663777	+	+	-98
3	2844397	2844406	2844388	2844397	+	+	-9				4	13190409	13190418	13190410	13190417	+	+	0				5	2169974	2169983	2169970	2169977	+	-	5
3	2851562	2851571	2851562	2851571	-	-	0				4	13252302	13252311	13252303	13252310	-	-	0				5	2184705	2184714	2184706	2184713	-	-	0
[truncated: 1,223 more rows]

## Sheet: Fig5A
Data underlying Fig 5A
[truncated: 76 more rows]

## Sheet: FigS1
Data underlying FigS1. The entropy scores are provided in column2. The identity and coordinates of the cells are provided from column 3 to 6
[truncated: 110,428 more rows]

[truncated: 1 more sheets: FigS8B]
